# Supplementary material for: Abies holophylla Leaf Essential Oil Alleviates Allergic Rhinitis Based on Network Pharmacology
Source: Pharmaceutics. 2023 Apr 9;15(4):1195. doi: 10.3390/pharmaceutics15041195 (PMC10146622; doi:10.3390/pharmaceutics15041195)
Supplement: Supplementary file 1 [file pharmaceutics-15-01195-s001.zip › Supplementary for network analysis.xlsx]

## Sheet: 1. Compound
1. AEO_Compound
Compound	%	Pubchem ID	Molecular Formula	PubChem CID
bicyclo[2.2.1]heptan-2-ol	28.05	79028	C7H12O
δ3-Carene	13.85	26049	C10H16
α-Pinene	11.68	6654	C10H16
Camphene	10.41	6616	C10H16
dl-limonene	7.61	22311	C10H16

## Sheet: 2. Chemical-Gene
2. AEO_Compound-Chemical-Gene-Co-Occurrences in literature
AEO_Compound	Pubchem ID	CHEMICAL-GENE CO-OCCURRENCES IN LITERATURE
bicyclo[2.2.1]heptan-2-ol	79028	Aminoacyl Trna Synthetase Complex Interacting Multifunctional Protein 2	Bcl2 Apoptosis Regulator	Laccase	Mitogen-Activated Protein Kinase 8	Peroxiredoxin 6 Pseudogene 2	Poly (Adp-Ribose) Polymerase	Serine/Threonine Kinase 32c
δ3-Carene	26049	(+)-Car-3-Ene Synthase	(3s,6e)-Nerolidol Synthase	1,8-Cineole Synthase	18 Kda Seed Maturation Protein	1-Aminocyclopropane-1-Carboxylate Oxidase Homolog 5	1-Deoxy-D-Xylulose-5-Phosphate Synthase	1-Deoxy-D-Xylulose-5-Phosphate Synthase	30s Ribosomal Protein S2	6-Pyruvoyl Tetrahydrobiopterin Synthase	Abieta-7,13-Diene Synthase	Acetylcholinesterase (Cartwright Blood Group)	Alkaline Phosphatase	Alpha-Amylase	Aquaporin	Arachidonate 5-Lipoxygenase	Aspartate Transaminase	Atpase Plasma Membrane Ca2+ Transporting 1	Attractin	Beta-Farnesene Synthase	Beta-Glucuronidase	Beta-N-Acetylhexosaminidase	Butyrylcholinesterase	Calcium Voltage-Gated Channel Subunit Alpha1 I	Carnosine Dipeptidase 2	Caspase 3	Caspase 7	Catalase	Catechol Oxidase	Chromobox 4	Chromosome 1 Open Reading Frame 116	Chromosome 11 Open Reading Frame 96	Citrate Synthase	Csgbac Operon Transcriptional Regulatory Protein	Cytochrome P450 Family 1 Subfamily A Member 2	Cytochrome P450 Family 1 Subfamily B Member 1	Cytochrome P450 Family 2 Subfamily A Member 6	Cytochrome P450 Family 2 Subfamily B Member 6	Cytochrome P450 Family 2 Subfamily C Member 19	Cytochrome P450 Family 2 Subfamily D Member 6	Defective In Phototaxis Plasticity	Dna Ligase 4	Eag Protein	Elongin A	Farnesyl Diphosphate Synthase	Ferrochelatase-1, Chloroplastic/Mitochondrial	Ferrochelatase-2, Chloroplastic	Formin-D	Gag-Pro Polyprotein
α-Pinene	6654	(-)-Alpha-Pinene Synthase	(-)-Beta-Pinene Synthase	(+)-Alpha-Pinene Synthase	(+)-Car-3-Ene Synthase	1,8-Cineole Synthase	18 Kda Seed Maturation Protein	1-Deoxy-D-Xylulose-5-Phosphate Synthase	1-Deoxy-D-Xylulose-5-Phosphate Synthase	2-Methylene-Furan-3-One Reductase	3-Hydroxy-3-Methylglutaryl-Coa Reductase	7alpha-Hydroxysteroid Dehydrogenase	Acetylcholinesterase (Cartwright Blood Group)	Alf Transcription Elongation Factor 1	Alkaline Phosphatase	Alpha Glucosidase	Alpha-Amylase	Alpha-Pinene-Oxide Decyclase	Angiogenin	Annexin A5	Arachidonate 5-Lipoxygenase	Attractin	Bcl2 Apoptosis Regulator	Bcl2 Associated Transcription Factor 1	Bipolar Oocyte	Brain Derived Neurotrophic Factor	Butyrylcholinesterase	Cannabinoid Receptor 2	Caspase 3	Caspase 7	Caspase 9	Catalase	Cell Division Cycle 25c	Cellulase	Checkpoint Kinase 2	C-X-C Motif Chemokine Ligand 8	Cyclin Dependent Kinase 1	Cyclin Dependent Kinase 2	Cyclin Dependent Kinase Inhibitor 1b	Cytochrome P450 Family 1 Subfamily B Member 1	Cytochrome P450 Family 2 Subfamily B Member 6	Dimethylallyltranstransferase	Eag Protein	Ent-Kaurene Oxidase, Chloroplastic	Erh Mrna Splicing And Mitosis Factor	Farnesyl Diphosphate Synthase	Fascetto	Formin-D	Formyl Peptide Receptor 1
Camphene	6616	(+)-Alpha-Pinene Synthase	(+)-Beta-Pinene Synthase	(+)-Bornyl Diphosphate Synthase	(+)-Sabinene Synthase	[Hydroxymethylglutaryl-Coa Reductase (Nadph)] Kinase	1,8-Cineole Synthase	1-Deoxy-D-Xylulose-5-Phosphate Synthase	2-Methylene-Furan-3-One Reductase	3-Hydroxy-3-Methylglutaryl-Coa Reductase	Acetylcholinesterase (Cartwright Blood Group)	Adenylate Cyclase 1	Adiponectin, C1q And Collagen Domain Containing	Adrenoceptor Beta 3	Alkaline Phosphatase	Arachidonate 5-Lipoxygenase	Aristolochene Synthase	Attractin	Beta-Lactamase	Bifunctional Phosphatase Impl2, Chloroplastic	Bipolar Oocyte	Bone Morphogenetic Protein 2	Butyrylcholinesterase	Calcium Voltage-Gated Channel Subunit Alpha1 H	Calreticulin	Cannabinoid Receptor 1	Caspase 3	Caspase 7	Caspase 9	Catalase	C-C Motif Chemokine Ligand 26	Clasper	Cleft Palate 2	Coiled-Coil Domain Containing 88a	C-X-C Motif Chemokine Ligand 8	Cytochrome C Oxidase Subunit 7b	Eag Protein	Elongin A	Embigin	Endonuclease G	Fam20c Golgi Associated Secretory Pathway Kinase	Fatty Acid Synthase	Fatty-Acid Synthase	Ferritin 1 Heavy Chain Homologue	Formamidase	Formin-D	Formin-E	Formyl Peptide Receptor 1	Formyl Peptide Receptor 2
dl-limonene	22311	(-)-Trans-Carveol Dehydrogenase	(+)-Beta-Pinene Synthase	(+)-Bornyl Diphosphate Synthase	(+)-Menthofuran Synthase	(4s)-Limonene Synthase	(R)-Limonene Synthase	(S)-Limonene 7-Monooxygenase	1,8-Cineole Synthase	1-Deoxy-D-Xylulose-5-Phosphate Synthase	3-Hydroxy-3-Methylglutaryl-Coa Reductase	3-Hydroxy-3-Methylglutaryl-Coenzyme A Reductase	5-Epiaristolochene Synthase	Acetylcholinesterase (Cartwright Blood Group)	Adenosine A2a Receptor	Akt Serine/Threonine Kinase 1	Albumin	Alkaline Phosphatase	Alpha Glucosidase	Alpha-Amylase	Annexin A5	Arachidonate 5-Lipoxygenase	Aristolochene Synthase	Aspartate Transaminase	Atp Binding Cassette Subfamily B Member 1	Attractin	Beta-N-Acetylhexosaminidase	Butyrylcholinesterase	Carvone Reductase	Casbene Synthase	Caspase 3	Caspase 7	Catalase	Cd86 Molecule	C-X-C Motif Chemokine Ligand 8	Cyclin D1	Cytochrome P450 Family 1 Subfamily B Member 1	Cytochrome P450 Family 2 Subfamily C Member 9	Dihydroflavanol 4-Reductase	Dimethylallylcistransferase	Dimethylallyltranstransferase	Dna-Binding Protein Ewg	Eag Protein	Elastase, Neutrophil Expressed	Erh Mrna Splicing And Mitosis Factor	Farnesyltransferase, Caax Box, Alpha	Formin-D	Formyl Peptide Receptor 1	Gag-Pro Polyprotein
[truncated: 52 more columns]

## Sheet: 3. AEO-AR_Common gene
3. AEO-AR Common gene
Allergic rhininits	2158	AEO	172	Common Gene (43.02%)	74
IL13		SPEG		IL6
IL4R		IL6		AQP2
IL4		MAP3K10		ALOX5
IL5		AQP2		MPO
IGHE		ALOX5		SPP1
RNASE3		MPO		COX7B2
CCL11		SPP1		EPX
MS4A2		COX7B2		CD8A
IFNG		ANG		IL13
FLG		CYP1B1		ADCY1
HRH1		EPX		BCL2
IL10		CD8A		CASP9
CXCL8		TYR		SERPINB1
TNF		AGPAT4		STAT3
CCL5		PCNA		TP53
ALRH		IL13		JUN
ICAM1		ADCY1		GNLY
EPX		BCL2		CD86
IL17A		AFMID		CDK1
IL6		UCP1		HPGDS
TSLP		CASP9		VEGFA
CCR3		SERPINB1		NFKBIA
IL18		STAT3		MAPK8
CCL17		BCHE		CXCL8
FOXJ1		CS		TNF
IL9		GZMA		RELA
VCAM1		TP53		MAPK3
GATA3		JUN		GUSB
IL33		GNLY		IL4
IL1B		IDI1		SOD1
IGES		CD86		CYP2D6
MIR155		CDK1		NOS2
ALOX5		HPGDS		BMP2
PLA2G7		NME1		CYP1A2
FOXP3		ABCB4		ALB
MPO		LDHAL6A		CAT
NGF		VEGFA		BDNF
CSF2		GGPS1		VCL
IL16		SOAT1		CASP3
IL21R		TDP1		INS
CCL2		NFKBIA		EP300
IL2		MAPK8		PTGS1
FCER2		GOT1L1		IL10
ALB		HSD17B6		CYP2C9
ATOD1		TIPARP		HMOX1
ATOD5		CXCL8		MYC
ATOD6		TNF		AKT1
VIP		ENDOG		HMGB1
ATOD3		RELA		FPR2
TLR4		MAPK3		CCL26
FCER1A		ERH		PTGS2
ATOD7		GUSB		NFKB1
ATOD8		GANC		IL1B
ATOD9		HEXDC		CNR2
PRG2		IL4		GPT
SELE		SOD1		MME
IL3		CYP2D6		MAPK14
NR3C1		CST4		LIG4
IL2RA		CASP7		SRC
HLA-DRB1		NOS2		HMGCR
TLR2		BMP2		PRF1
KNG1		KRT31		IL2
CCR4		CYP1A2		CYP2B6
CTLA4		ALB		ANXA5
CCL22		CAT		CD40LG
CYSLTR1		HSP90AA1		TAC1
IL31		BDNF		EGFR
TPT1		PQBP1		CTNNB1
PTGDR2		VCL		PMP2
HAVCR1		C1orf116		MAPK1
ASRT4		CASP3		CYP2C19
CXCR3		CACNA1I		TLR4
CCL3		CDKN1B		ABCB1
CALCA		ADRB3		FAM20C
CCL26		AMY2A
CLC		LDLR
SDAD1		GAPDH
STAT6		CDK2
CCL24		CBX4
IL1A		INS
SCGB1A1		SLC2A2
SPINK5		PTH1R
HLA-DQB1		CCDC88A
CD14		ATP2B1
TAC1		CNDP2
DNAH5		MITF
CCR6		EP300
IL1RL1		CYP2A6
SELL		ME2
CD4		PTGS1
TLR9		BCLAF1
TBXA2R		IL10
ELANE		OGDH
HLA-B		CYP2C9
DEFB4A		HMOX1
SFTPD		MYC
TGFB1		CACNA1H
ADRB2		AKT1
ADAM33		HMGB1
CD86		LACC1
BDNF		FPR2
ICOSLG		CCL26
CD40LG		SAR1B
CCL7		UMODL1
PLCG2		PTGS2
HRH4		NFKB1
CD69		IL1B
ENPP3		BUB3
CD40		CHUK
TLR3		HSD17B10
CFTR		ODC1
CXCL10		HRAS
F2RL1		CNR2
IL17F		GPT
CCL13		MME
ITGAL		RAC2
TACR1		CHEK2
CX3CR1		ZNF143
SYK		CREBBP
IL1R1		CDC25C
SOCS3		MAPK14
CMA1		PARK2
NPSR1		CCS
MBL2		ATRN
CYP3A4		OBP2A
CCL27		WDR20
TNFRSF8		LIG4
ACE		XDH
CD79A		SRC
S100A7		HMGCR
AOC1		ISYNA1
NAT2		GPX8
HLA-G		ADORA2A
NPY		PRF1
POSTN		NCAM1
CLEC7A		FASN
CCR7		TNFRSF10B
HNMT		TXN
TAP1		EMB
PTGDR		IL2
IL22		CALR
CSN1S1		UAP1
ITK		CYP2B6
IL7		ANXA5
TAP2		NR2E3
SFTPA1		TYRP1
EDN1		CD40LG
IL37		CCND1
CDSN		TAC1
KITLG		EGFR
C5AR1		LACTBL1
IL15		CTNNB1
SELP		CNR1
MUC5AC		SLC39A2
STAT3		PMP2
CCL4		C11orf96
NOD2		CYP51A1
CCL20		MAPK1
POMC		TCEB3
PTGS1		GSR
TRPV1		ALPL
HLA-C		PTS
NTF3		ACTB
TLR7		CYP2C19
NOS2		TLR4
LTC4S		FPR1
HP		ABCB1
HLA-DQA1		ENSP00000459962
TGFBR1		PKLR
HLA-A		MSMP
PDE4A		FAM20C
SIK3		FNTB
PPBP
IL12RB1
CCR5
CCL1
CARMIL2
LTA
PHF11
FCGR3A
IL18R1
PGM3
EMSY
HLA-DPB1
CD28
TLR8
TNFSF11
BGLAP
HYDIN
HAVCR2
CD8A
ITGAM
CXCL5
TIMP1
LRRC32
TGFBR2
CCL18
IPO8
MMP9
IL5RA
NFKB1
CXCL9
SFTPA2
EGFR
SPEF2
SPAG1
RSPH1
CCDC65
DNAAF5
CFAP298
DNAAF11
MCIDAS
ODAD2
CXCR1
DNAL1
RSPH4A
RSPH9
FCGR1A
CAMP
CRLF2
CSF3
TBX21
IL1RN
SLC27A4
COX4I2
CRP
SCGB3A2
CCL21
VEGFA
CD1D
IL12B
TNFRSF4
CYP2D6
FN1
GSTP1
DNAI2
ZMYND10
DNAH1
CCDC39
CCDC40
CCDC103
RNASE2
PI3
TLR1
CXCL2
DNAAF2
CYSLTR2
IL2RB
SERPINE1
PTPN22
LTF
CD80
ITGB2
DNAH11
CSF1
IL31RA
TRPM8
ALOX5AP
PTGS2
NEU1
OFD1
CCNO
DNAI1
RPGR
TTC12
DNAAF1
RSPH3
DNAAF3
DRC1
DNAAF4
ODAD3
ODAD1
ICAM3
DEFB103B
DNAH9
CLEC16A
ABCB1
TNFSF4
LALBA
IL17D
MRGPRX2
CXCL11
CSN3
SERPINA3
FASLG
COPS7A
PIK3CG
MBP
JUN
CCR8
LEP
MIF
HDC
PDCD1
NOS3
NLRP3
HRH2
NOS1
GHITM
IVL
FCER1G
FCGR2A
CD274
GSTT1
ADIPOQ
GAS8
DNAJB13
ODAD4
CFAP300
SOD1
PRTN3
PF4
IL12RB2
KRT74
IGKC
IGHG2
DOP1A
TMPO
MAPK14
ADAM8
GSTM1
HIF1A
CXCL12
CETP
GAS2L2
SPP1
RORC
SLC25A46
DNAH8
CHIA
ORMDL3
IFNA1
RAG2
NME8
IL12A
CYP2C9
TLR6
IL21
PIP
RAG1
IL25
SLAMF1
TGFB2
IL27
GSDMB
IL10RA
TLR10
STK36
IL1RAPL2
CHIT1
IL6R
KLK7
RHOA
CLCA1
RBFOX1
IFNGR1
SIGLEC5
IL11
HMOX1
ICOS
CCR1
VDR
BPIFA1
PMP22
NTRK2
MUC7
TPMT
FAS
BCL2
SST
BRCA2
LORICRIN
NEK10
LRRC56
CFAP221
DNAAF6
TGM3
LEPQTL1
MAPK1
LRP1
KIT
LTA4H
PSIP1
CD83
MUC1
ALG12
WNT2B
CIITA
IL13RA1
SCP2
AQP5
NGFR
MDH2
CSTA
CHRM3
SOCS1
RFX5
GLI3
ABL2
EPS15
ENTPD6
ENO1
AHR
HMGB1
TXK
PIK3CD
TNFAIP3
LAMA3
IDO1
ADA
C3AR1
CXCR4
PPARG
NOD1
JAK2
DPP4
MME
NTRK1
TMEM79
RETN
HLA-DPA1
AICDA
KCNJ11
CTSE
CYP4F22
DEFB103A
GSDMA
RELA
CRH
FCGR3B
PBX2
CXCR2
MIR21
CST1
AKT1
C4A
GZMB
C3
GLCCI1
SEMA3A
PRKCA
TPSAB1
ABCA1
FTO
PRDM16
FAM20C
DLG1
RBX1
ST8SIA2
BSND
OSTF1
FGF20
DYRK4
AKR1E2
CHRDL2
FERD3L
NKAIN3
SVIP
SYCP2L
TUSC1
ZNF776
LINC00486
LINC01426
IL21R-AS1
CCL8
DEFA1
ACE2
WDR36
SEMA6A
SUCLG2
RORA
BDKRB2
SLPI
AR
IRAK4
IL7R
TMEM232
CD63
HLA-DRA
PTGDS
AGT
IL23A
CYP1A2
LYN
TACR2
MTHFR
IL17RB
CHRM2
ETS1
CYP1A1
CCN2
CYP2C19
BLK
CHGA
COX5A
TNFSF13B
ERBB3
MUC2
TGFB3
CXCL1
EPO
FCAR
CAT
SERPINA1
TP53
MUC5B
JAK3
EGR1
TAS2R38
PPM1A
DHRS7
CROCC
TMEM108
RPL17P2
CP
SUOX
ADAM10
JAK1
PLA2G2A
MATN2
MIR202
FCRL3
VIPR1
MMP1
PVT1
ZAP70
OCLN
SPDEF
SMAD3
IFNA2
MMP2
LCK
CDH1
IL19
IRF1
CYP3A5
KCNH2
CFD
TJP1
ENTPD1
AQP3
DEFB1
LTB4R
HLA-DRB4
BMP6
CAMK4
MICA
MYC
IL18RAP
ATP12A
MICB
KCNE4
TET2
MSH5
HTR2A
HRH3
GAS5
ERBB2
TBXT
OSM
CD55
LGALS9
CD3D
SCGB2A2
SCGB2A1
CX3CL1
HSD11B2
TRPA1
BCL6
SIGLEC8
PTX3
TNC
PVALB
TF
GUSB
SLC26A4
LGALS3
CISH
IL13RA2
PHB1
MIR223
CLCN3
PPARA
TAPBP
TGFBR3
OXA1L
MIR487B
EDIL3
TPO
MIR146A
TH
CD19
CCR2
APOA4
KCNK2
PTGER2
PARP1
NOTCH1
KIF3A
HSPA4
IFNLR1
XKR6
ADAM17
ADRA1A
EBI3
AKR1B1
CHI3L1
KDR
PSMB8
BCL2L12
TNFRSF14
KIAA1109
PTGER4
ICAM2
ELN
IL15RA
MIR149
ST2
IRF4
LPP
ADAD1
PSMB9
EPRS1
CARD11
UCN
MIR31
NAB2
ANAPC1
RANBP6
ZBTB10
BCL2L1
PTAFR
CD207
IL3RA
CCL14
PAPPA
HSPA8
SERPINA6
RBM17
SCG2
VIPR2
LOC101927421
DSG1
UBAC2
NTRK3
MEFV
PSORS1C1
FOXO3
SERPINF1
NFE2L2
HMOX2
CYP2B6
IL23R
PLAU
EZH2
RETREG1
FTH1
MYDGF
PDGFRA
PDCL
SLC35D1
ALOX15
TET1
NFKBIA
HSD11B1
IL17RA
FCGR2B
ANXA1
NOX1
NOX4
PPIG
DEFB104A
PRMT1
CYP2R1
TRPC1
CDX1
RNF39
MPZ
TRPV4
GJB2
LCN1
MRPL4
MC1R
MIR143
AGER
ID2
PRL
RMI2
BDKRB1
CLDN7
HLA-DQA2
LTB4R2
CST3
CTSG
ATF6B
CSF2RB
RTEL1
PHLDB1
MIR15A
PPP1R10
FBN1
PLA2G4A
A2M
SLC18A3
IL1RAPL1
NFATC2
TNFSF10
NTF4
ERBB4
PON1
TIRAP
IL36G
PDE4B
P2RX7
FCRL5
FAM167A
MIR495
CDHR3
S100A12
C5
NOTCH2
LOC102723407
HLA-DRB5
HLA-DQB2
CYP21A1P
HLA-DRB6
HLA-DQB1-AS1
ARG1
BAK1
DAXX
DPP10
WNT5A
CALCRL
CD244
SERPINB1
MIR181A1
MTOR
CREB1
SLCO1B1
CD5
GATA3-AS1
TWIST1
HDAC11
DMBT1
ASIC3
SFRP5
UBE2Q1
NEAT1
MIR29A
MIR338
MIR556
FOXD3-AS1
RPL21P119
RPS14P8
ATF3
SFTPB
TIMD4
PTHLH
IKZF3
ADM
TRAF6
POU2AF1
STAT5A
IFNL1
PLAT
MUC4
P2RX4
PLA2G6
VAV3
TNS1
SIM2
TAFA2
ATP4A
TEK
SHH
LY6G5B
NR1H2
BRD2
HLA-DMA
HLA-DMB
HLA-DOA
HLA-DOB
VPS52
GVQW3
RPS3AP21
LINC02757
EMSY-DT
ENSG00000236304
BCLAF1P1
ENSG00000254810
ENSG00000254755
MK280269-012
RF00017-4442
piR-50308-096
HSALNG0049431
HSALNG0044120
HSALNG0044122
ITSN2
GLB1
MSX1
ANXA5
CCR9
CSNK2B
SKIV2L
CD164
DGKE
SPTBN2
SLAMF8
ADRA1D
DOCK8
EP300
TNFRSF18
DDX39B
DUOX1
S100B
F3
LEPR
INS
CD163
ARSB
MRC1
PMP2
CFL1
IL6ST
CD44
MAPK8
CRHR1
CD2
P2RY12
TGIF1
FADS1
FADS2
SERPINB3
SLC22A5
KCNE3
ATXN2
KCNG1
NOTCH4
MAP2K5
POU5F1
PFKFB3
MDC1
DHX16
XK
ABCF1
AAGAB
LSM2
NFKBIL1
TIPIN
CCHCR1
TCF19
SKOR1
ZWILCH
NRM
IQCH
PSORS1C2
C6orf47
HCP5
SFTA2
MUC22
PSORS1C3
HCG22
HCG27
SNORD16
MIR6891
RPL3P2
STK19B
ENSG00000212228
ENSG00000272501
HNRNPCP4
RNU6-1213P
ENSG00000263033
ENSG00000272221
ENSG00000260773
ENSG00000272540
ENSG00000271581
GTF3AP1
NONHSAG043472.2
lnc-HLA-C-2
piR-47234
piR-47864
piR-30396
NONHSAG043568.2
HSALNG0049258
MN298114-181
MK280269-056
NONHSAG017238.2
lnc-HLA-DQA1-8
lnc-HLA-DRB1-6
lnc-IQCH-5
HSALNG0106744
piR-52740
SLC6A4
SMAD2
S100A8
AHI1
IFT172
SCAMP2
H2AX
SCAMP5
CEP89
IFT46
ATP5MG
DAW1
PFN1
XCL1
MBL3P
LGALS1
IL24
GPT
MMP8
IGF1R
PAK2
HFE
FGL2
MYOM2
FAM76B
FLG-AS1
SLC22A8
EGF
TNFRSF10A
TNFRSF1A
COL21A1
FAM114A1
MIR574
MTNR1A
IFNB1
RAD50
CD160
GPR183
ADORA3
INPP5D
NFIA
PDE4D
CDKN2A
TNFSF18
LINC00299
TGM1
TIMP2
APOA1
IFIH1
PITX2
CD1A
MIR302E
CTRL
LSM4
LACTB
CD34
CD68
RTP3
MS4A1
CD93
PLA2G5
ADRA2C
RYBP
CXCR5
TNFSF8
IL17C
LRG1
TERT
SETDB2
GNLY
PRKCQ
SERPINB2
CR2
RXRB
MANBA
AGPAT1
BDH2
OVOL1
GPSM3
ICE2
AP5B1
HCG23
CASC11
MIR1204
ID2-AS1
TH2LCRR
SRRM1P1
RNVU1-32
SLC25A38P1
ENSG00000224228
ENSG00000260651
M31519
piR-51710
HSALNG0012816
lnc-FAM84B-8
HSALNG0049427
HSALNG0049429
HSALNG0068476
HSALNG0049428
HSALNG0106356
ENSG00000289191
lnc-NEMP1-2
lnc-HLA-DRB1-8
lnc-ICE2-7
RF00017-5040
RF00017-4021
TREM1
CD200R1
GBA
REL
VDAC1
POU2F1
SLC22A2
PGR
MIR17
CLDN1
SH2B3
PDCD1LG2
BLVRB
UNC119
FCN2
STAT5B
IKBKG
BCL2A1
SMAD4
ALDH2
RARA
TRAF3
BCL2L11
TPD52
SESN3
PLCL1
MLN
CD200R1L
TTC6
SAPCD1
ECM1
DUSP1
NFATC1
SLCO1B3
VLDLR
LPO
SPI1
CNR2
H2AC18
GGT1
CACNA1F
ESR1
PRKCD
NAGLU
KLK6
TYRO3
SERPINC1
FIP1L1
MT-ATP8
PDC
ADCY10
PTGER3
KIF17
MAG
PRF1
ITGB1
GM2A
ST6GAL1
SQSTM1
TNFRSF10D
ADAM12
ABCC1
MERTK
MYB
FOXO1
PCYT1A
PSEN2
RUNX1
CD247
NCF4
FLI1
PAX2
PTPN12
NCSTN
AQP2
ATF6
CEBPA
CSK
MAP3K11
PPP2R1B
KMT2A
HSD17B4
ACADS
TNFRSF11A
AKR1C2
DDX6
DLC1
PPP1CB
PSMA6
PSMB7
PTPRK
SIN3A
SKI
KLF5
NDUFS2
ADAMTS4
SLC22A4
SDHC
TCF7
SMARCE1
CLDN14
APOA5
APOA2
PCSK7
NRIP1
ITPKB
PIP5K1A
SPRY4
SIK2
RUNX3
SYNGAP1
CELF2
EGR2
DPM1
ADNP
LITAF
PROK2
KLF6
GFRA3
ABHD12
IQGAP1
ABCB5
MPST
RERE
SUFU
TNFRSF6B
SULT1A1
SULT1A2
DDAH2
CLK3
BDH1
BACH2
RNF168
PYGB
XPNPEP3
ZFP36L1
NDUFAF1
FOSL2
ITGB8
ITPKA
RING1
RPS26
TREH
SETDB1
ANKH
CEP57
ADD2
ALG2
ALG9
D2HGDH
AFF4
MFAP2
PTTG1
PRPF6
CD6
RAB5B
RGS14
RGS19
VPS11
KIFC1
MSI1
RPS6KC1
SLC15A2
COL15A1
CBLN1
BTN3A1
ATG4B
B3GALT4
BOC
RCOR1
RASA2
PPCDC
POLD3
PHF1
VTI1B
NEGR1
NEK6
HS3ST3B1
GPR18
ACTR1A
PPP2R3C
RALGAPA1
RNF144A
TAX1BP1
TUFT1
THEM4
ARHGAP15
ARHGEF16
B4GALT3
CLIC4
ABCB9
RBKS
PMEL
ZFYVE26
NRBP1
GJA10
GPA33
GIMAP5
GNPDA1
ADO
JAZF1
OLIG3
OTULIN
TOB2
SNX27
TDRKH
TSHZ2
TEF
SLC7A10
COG6
CREG1
CRTC3
DIDO1
CGN
CARD6
BTN2A1
BNC2
AKAP11
MDN1
PPT2
PHF19
CDC23
SLC25A36
RGL2
ZNF365
ZMYND8
ZNF217
KLF12
NINL
EYA2
FAM177A1
GIMAP4
IKZF4
MMEL1
NDFIP1
GPN1
RPS25
SENP5
UCKL1
UPK2
SDK1
TCHH
TM9SF2
THEMIS
TNFAIP8
SLC25A16
SPSB1
ASCL2
ATP10B
DUSP12
DDX31
BTG4
BTN2A2
BTN3A2
BATF3
ABO
LMAN2
MAN2C1
RAD51B
NUB1
PLB1
SLC2A4RG
ZNF687
VAX2
ZBTB38
ZFP64
LAYN
NANP
GIMAP7
FKBPL
RTF1
STX18
SLC25A33
SPPL3
ARHGAP27
CSDC2
CDK2AP1
BUD13
BTN3A3
FNIP1
WIPF2
ZPR1
GIMAP6
MOB4
NIPSNAP3B
THEM5
CELF3
CASC3
ATG9B
BCL9L
RCSD1
PITPNM2
ZNF652
WDR46
FOXR1
GAL3ST2
GIMAP2
NGRN
ABT1
NRROS
MRPL9
RPP25
SURF6
STARD6
TNP2
TPRG1
TRMT10C
TCHHL1
CCDC91
CLEC4F
EGFL8
DEDD
DPY19L3
PRM2
PIGX
WDR43
VASH2
ZNF507
ZPBP2
ZCCHC2
LIME1
NELFE
GIMAP1
FBXO45
GPANK1
FBXO22
OGFOD2
MUCL1
SELENON
THAP4
TOMM40L
SLC9B1
TESPA1
TATDN3
CAPSL
ANKRD46
DCAF5
DMXL1
CEP19
C15orf39
C12orf43
CACFD1
LMBRD2
MIER1
RAPGEFL1
PXYLP1
OAZ3
TTC33
ZCCHC10
KRT222
GSAP
GPATCH1
SETD4
SUPT7L
UBXN7
SPHKAP
SMTNL2
SLC45A1
LINGO4
PRR5L
PCDHB7
ZNF512
ZNF671
ZNF704
KRTAP3-2
HMGN4
LRRIQ3
NEPRO
H1-6
H1-3
TMPPE
DCAF1
OBP2B
ZDHHC12
H2BC5
MTRFR
H4C3
TEX33
LRRC43
ZNF774
ZNF322
PRM3
PHETA1
DLEU1
CFAP126
FBH1
RELCH
MFSD13A
BTN2A3P
PRXL2B
GARIN4
STUM
CENATAC
DELEC1
FAM157A
SPATA45
MIR34B
MIR34C
GABARAPL3
HSPE1-MOB4
HOATZ
MEIKIN
FAM182A
IRF1-AS1
HNF1A-AS1
RTEL1-TNFRSF6B
HOXA10-AS
OIP5-AS1
MIR4435-2HG
PPP1R2P1
PCBP1-AS1
LINC00877
CALML3-AS1
CROCCP3
LINC02912
GUSBP2
JAZF1-AS1
ADAM1A
DLG1-AS1
CROCCP2
PITX1-AS1
LINC00705
SENCR
STX18-AS1
MIR647
MIR554
PRKCQ-AS1
ZNRD1ASP
FLVCR1-DT
FAM172BP
SPRY4-AS1
MIR3142HG
LINC00393
SDHAP1
SDHAP2
ESPNP
CDRT8
C2CD4D-AS1
HCG25
MIR623
MELTF-AS1
MIR3936HG
DNM1P35
WAKMAR2
ZNF337-AS1
LINC00709
NCF4-AS1
HLA-DQB3
LINC01063
MUC20-OT1
ETS1-AS1
LNCRNA-IUR
LINC02240
LINC02098
MIR4686
DNM1P34
LOC100506406
FOSL2-AS1
LINC02044
OR7E62P
RPL21P124
RERE-AS1
ATP6V1B1-AS1
AQP5-AS1
DCAF8-DT
PITPNM2-AS1
PSMB8-AS1
LOC100130744
LINC01991
RPS17P2
SEMA6A-AS2
TDRKH-AS1
TDGF1P2
DMXL1-DT
LINC02341
LINC02648
LINC01149
MIR6731
PTPRK-AS1
RFX5-AS1
SDHAP4
LOC100996583
ZNF652-AS1
LOC100129603
HLA-U
ITGB8-AS1
RPL32P23
RPLP0P3
RPS10P6
RPS27P25
RPL31P12
SOCAR
LINC02676
LINC02571
LINC02773
ENSG00000252840
ENSG00000200753
ENSG00000221083
ENSG00000225643
ENSG00000234084
ENSG00000248993
ENSG00000255422
LOC101927243
LOC101927770
LOC105376805
ENSG00000250264
H2AC5P
MTCO3P1
KRT8P46
RUNX3-AS1
SNRPGP7
AKR1D1P1
ALDH7A1P4
ETV7-AS1
CCR12P
LRRC37A15P
LINC02177
LINC02863
RN7SL688P
RPL21P81
ARF1P2
ENSG00000254928
ENSG00000255060
ENSG00000259202
ENSG00000269621
ENSG00000270210
TRN-GTT4-1
ENSG00000206649
ENSG00000226645
ENSG00000229971
ENSG00000233411
ENSG00000234793
ENSG00000244151
ENSG00000250186
ENSG00000250948
ENSG00000254027
ENSG00000202533
ENSG00000203392
ENSG00000217455
ENSG00000224077
ENSG00000224269
ENSG00000224374
ENSG00000226375
ENSG00000227938
ENSG00000230732
ENSG00000232807
ENSG00000236352
ENSG00000248969
ENSG00000251867
ENSG00000254980
ENSG00000262039
ENSG00000270640
YWHAQP6
LOC101928272
ENSG00000224645
ENSG00000225744
ENSG00000228334
ENSG00000229299
ENSG00000232937
ENSG00000234389
ENSG00000255946
ENSG00000256364
ENSG00000256569
ENSG00000257870
ENSG00000260271
ENSG00000272462
RNU6-1228P
RLIMP1
RNA5SP443
RNU1-150P
RNU6-979P
RANP3
PSMD10P3
ENSG00000253238
ENSG00000259177
ENSG00000199867
ENSG00000222529
ENSG00000255605
ENSG00000223643
ENSG00000235862
ENSG00000262020
ENSG00000285016
LOC101928279
ENSG00000223808
GAPDHP54
RN7SL474P
TREHP1
EEF1A1P27
AIMP1P2
RN7SKP297
RNU7-130P
SETP16
ENSG00000283782
ENSG00000286863
ENSG00000287937
ENSG00000201451
ENSG00000223837
ENSG00000237371
ENSG00000228037
ENSG00000274092
ENSG00000280878
lnc-MAP3K7-3
lnc-TNFAIP3-1
ENSG00000231324
ENSG00000245869
ENSG00000260274
ENSG00000272162
ENSG00000273160
ENSG00000287023
IFITM3P5
THAP12P4
piR-43107-023
NONHSAG043563.2
lnc-ABO-33
lnc-ETS1-8
lnc-FLI1-3
lnc-AKR1C2-3-002
HSALNG0000677
ENSG00000288542
ENSG00000285551
ENSG00000197670
ENSG00000239783
ENSG00000254851
ENSG00000255093
ENSG00000277938
ENSG00000285842
ENSG00000286518
ENSG00000287218
ENSG00000235241
ENSG00000236864
LOC107986649
lnc-POLD3-7
lnc-SMARCE1-1
lnc-TFDP2-12
lnc-BCL6-7
lnc-CD247-1
lnc-DTWD2-15
lnc-FAM76B-1
lnc-SMARCE1-2
lnc-VPS37C-3
lnc-VWA8-7
lnc-MEGF6-3
lnc-OR13C9-2
lnc-RPP25-3
lnc-TEF-1
lnc-UBAC2-4
lnc-PRKCQ-3
NONHSAG018964.2
lnc-MMEL1-1
lnc-MPHOSPH9-2
lnc-PXYLP1-3
lnc-TNFSF18-1
lnc-IL1A-3
lnc-HLA-DMA-2
lnc-HLA-DQB1-2
lnc-IRF1-1
ENSG00000224431
lnc-APOA1-4
lnc-CREB5-4
lnc-FAM109A-5
HSALNG0135257
L13304-010
lnc-CARD11-5
lnc-CDC42BPA-5
lnc-CEP19-1
lnc-FOSL2-2
RF00017-1167
RF00017-7460
piR-33458
piR-42324
piR-39701-054
piR-50443-559
piR-38351-029
piR-50437-440
piR-49732-033
piR-32214-183
piR-33614-024
piR-45012-054
piR-48553-160
piR-35516
piR-46002-146
piR-51137-089
NONHSAG024039.2
NONHSAG031908.2
NONHSAG041785.2
NONHSAG045982.2
HSALNG0091393
HSALNG0091400
HSALNG0091590
L13304-032
lnc-BRAP-1
HSALNG0017888
HSALNG0031446
HSALNG0032010-001
HSALNG0033906
HSALNG0066495
HSALNG0073211
HSALNG0085720
HSALNG0026811
HSALNG0026812
HSALNG0031444
HSALNG0041149
HSALNG0059112
HSALNG0109576
HSALNG0130833-002
L13304-025
lnc-FAM109A-1
HSALNG0031449
HSALNG0044846
HSALNG0087578
HSALNG0031953
HSALNG0049430
HSALNG0075965
HSALNG0078328
HSALNG0087584
HSALNG0013864
HSALNG0036090
HSALNG0036091
HSALNG0036089
HSALNG0049436
HSALNG0062314
HSALNG0073935
HSALNG0088091-001
HSALNG0088091-002
HSALNG0088092
HSALNG0088094
HSALNG0022773
HSALNG0075913
HSALNG0087581
LOC105369325
ENSG00000288990
AB372574
HSALNG0004423
HSALNG0007916
HE855948
HSALNG0008504
FJ601684-088
HE856132
HSALNG0007192-001
ENSG00000285552
ENSG00000285616
ENSG00000285837
LOC100128721
LOC100216346
LOC105372579
LOC105373023
LOC107986589
LOC105369308
LOC105378797
LOC105374724
LOC105377891
lnc-NDFIP1-1
lnc-RAB5B-2
lnc-ZBTB10-4
MN296981
HSALNG0130838
L13715-023
lnc-SMARCE1-4
lnc-SUFU-1
lnc-TNFRSF14-3
lnc-TNFSF18-4
MN296792
lnc-PADI1-5
lnc-SLC15A3-2
lnc-TLR1-1
lnc-POP5-3
lnc-PPCDC-1
lnc-TFDP2-13
MN297833
NONHSAG009596.2
lnc-LPP-8
lnc-TOR3A-1
lnc-TTC33-6
MN298214
lnc-ITGB8-5
lnc-KIN-10
lnc-KLF5-11
HSALNG0008232
ENSG00000249626
ENSG00000254478
HSALNG0116381
L13715-019
lnc-ATP10B-2
lnc-BATF3-4
lnc-C15orf39-2
lnc-ERRFI1-4
lnc-GJA10-23
HSALNG0105356
HSALNG0130835
HSALNG0130934
L13713-173
lnc-ADGRD2-2
lnc-AKR1C2-3-001
lnc-ANGPTL1-5
lnc-APOA2-2
lnc-CDK2AP1-1
lnc-DNAJB7-2
lnc-GATA3-19-001
lnc-GATA3-19-002
lnc-GATA3-20
piR-60146-129
RF00017-1685
RF00017-4513
RF00017-5575
RF00017-847
RF00017-949
piR-59218
RF00017-029
piR-57133-490
piR-61289-077
RF00017-3884
RF00017-960
RF00017-2701
RF00017-511
RF00017-7611
piR-55194-195
RF00017-4535
RF00026-971
piR-59241
piR-59591
piR-59907-030
RF00017-1218
RF00017-306
RF00017-6730
LOC105371081
piR-36588-004
piR-37170-024
piR-43106-052
piR-38716-085
piR-44855
piR-32382
piR-36362-005
piR-37560
piR-38580-086
piR-40352
piR-48799-021
piR-50136
piR-50437-154
piR-36365-003
piR-36365-004
piR-38216
piR-38872-001
NONHSAG031521.2
HSALNG0091478
ENSG00000253237
HSALNG0056490
HSALNG0066497
HSALNG0073210
HSALNG0085721
HSALNG0032006
HSALNG0040324
HSALNG0107249
KR153194-030
HSALNG0023718
HSALNG0085719
HSALNG0049449
HSALNG0023719
HSALNG0053673
HSALNG0087119
HSALNG0087120
HSALNG0107248
LOC102723444
ENSG00000289398
ENSG00000289093
ENSG00000260152
LOC105377347
LOC105378327
LOC107984408
LOC105379185
LOC105375130
LOC105373117
LOC105376374
LOC105376375
LOC101928512
lnc-ZPBP2-3
HSALNG0131670
HSALNG0131671
lnc-ZNF286A-13
MN309005
HSALNG0007917
HSALNG0010383
HSALNG0010381
HSALNG0010382
ENSG00000279322
HSALNG0109575
HSALNG0125418
HSALNG0129374
HSALNG0129375
lnc-BOC-1
HSALNG0109581
HSALNG0114031
piR-52473
piR-53096
piR-53412
RF00017-1201
RF00994-258
RF00994-270
piR-54025
piR-58297-114
piR-56905
piR-58557-051
piR-59258
RF00017-6735
RF00026-1060
RF00017-7459
RF00017-6733
LOC105370790
piR-42613-003
piR-32023-024
piR-42491-196
piR-39488-281
HSALNG0121975
HSALNG0045165
HSALNG0049448
HSALNG0066501
HSALNG0088729
HSALNG0015837
HSALNG0032557
HSALNG0025039
HSALNG0114758
HSALNG0114759
LOC107985101
ENSG00000289306
LOC107986073
LOC105371498
MN309174-433
piR-57460-460
RF00017-3552
RF00017-4542
RF00017-7356
LOC107984976
ESR2
STK11
KCNA3
MKI67
MIR1-1
MIR19A
PLAUR
CTNNB1
XCR1
UGT1A3
SERPIND1
NECTIN1
ADIPOR1
S100A4
RCBTB1
GSN
OXGR1
EPHX1
TRIM22
RPE65
SLC26A2
KLK4
MOGS
KLK5
SLC35A3
ALG6
SLC27A1
ALG11
ALG14
SLC35C1
DSC1
KLK14
TMEM165
DCD
SPINK9
CDK1
CCL25
ANO1
HGF
ABCG2
CD300A
FABP5
IRF3
ACKR3
ADRA1B
PPOX
SART1
PNMT
ERVK-6
FPR2
TTN
CLU
F11R
MIR124-1
TAS2R14
S100A9
SLC6A2
PGD
SCN2A
SCN1A
UGT2B7
KCNC2
MMP7
HMGCR
FGF2
KLK11
MIR16-1
MET
CDKN2B
[truncated: 160 more rows]

## Sheet: 4. AEO_Functional enrichment
4. AEO_Functional enrichment analysis
# background genes	# genes	category	chart color	description	FDR value	genes	network.SUID	nodes.SUID	p-value	PMID	term name	transferred FDR value	year
985	50	COMPARTMENTS		Extracellular space	1.08e-20	AQP2|VCL|HMOX1|CST4|GSR|MPO|IL2|GAPDH|IL4|RAC2|IL1B|GNLY|BCHE|SOD1|EGFR|ALB|ANXA5|GUSB|FASN|IL13|CXCL8|CALR|TAC1|FAM20C|CD86|HSP90AA1|ANG|CTNNB1|HMGB1|ACTB|PTGS1|SRC|ALOX5|TXN|BMP2|CCL26|GPT|SPP1|CDK1|INS|IL6|CD8A|TNF|IL10|MME|MSMP|LDLR|ABCB1|VEGFA|AMY2A	216	521|671|566|464|494|407|653|878|545|467|869|620|740|719|884|809|410|575|539|518|452|626|578|428|650|899|782|887|746|866|767|881|611|665|476|806|446|851|713|722|821|911|860|482|785|689|503|563|815|842	4.66e-24		GOCC:0005615	1.99666	0
23	14	COMPARTMENTS		NF-kappaB complex	5.04e-17	NFKBIA|IL1B|STAT3|TP53|CXCL8|PTGS2|CHUK|JUN|TLR4|RELA|IL6|TNF|IL10|AKT1	216	827|869|863|770|452|527|647|875|902|893|821|860|482|857	4.37e-20		GOCC:0071159	1.62976	0
2035	63	COMPARTMENTS		Extracellular region	9.44e-17	AQP2|VCL|MAPK1|HMOX1|CST4|GSR|MPO|EPX|IL2|GAPDH|MAPK14|IL4|RAC2|IL1B|GNLY|BCHE|SOD1|EGFR|ALB|ANXA5|GUSB|FASN|IL13|CXCL8|CASP3|CALR|TAC1|FAM20C|CASP9|CD86|HSP90AA1|ANG|HEXDC|CTNNB1|HMGB1|ACTB|PTGS1|CD40LG|SRC|ALOX5|TXN|ALPL|BMP2|XDH|SERPINB1|CCL26|GPT|SPP1|CDK1|INS|IL6|CD8A|PRF1|TNF|IL10|BDNF|MME|MSMP|LDLR|ABCB1|VEGFA|NCAM1|AMY2A	216	521|671|890|566|464|494|407|731|653|878|695|545|467|869|620|740|719|884|809|410|575|539|518|452|593|626|578|428|485|650|899|782|773|887|746|866|767|638|881|611|665|515|476|416|830|806|446|851|713|722|821|911|716|860|482|455|785|689|503|563|815|629|842	1.23e-19		GOCC:0005576	1.6025	0
8685	127	COMPARTMENTS		Membrane-bounded organelle	3.37e-12	CYP51A1|HSD17B10|AQP2|VCL|MAPK1|HMOX1|NFKBIA|PQBP1|GSR|OGDH|MPO|EPX|NFKB1|CCND1|CDKN1B|GAPDH|MAPK14|CAT|RAC2|CYP2C9|CREBBP|UCP1|MAPK3|EP300|TYR|IL1B|GNLY|BCHE|STAT3|ABCB4|CDK2|TP53|CBX4|SOD1|GZMA|EGFR|PTS|GGPS1|HMGCR|HPGDS|MITF|ALB|ANXA5|SLC39A2|CYP2A6|GUSB|FASN|CASP3|SPEG|AGPAT4|CALR|ME2|CDC25C|FAM20C|CYP2B6|NOS2|CASP9|CD86|HSP90AA1|ANG|NME1|TDP1|HEXDC|CCDC88A|CYP1A2|CS|CTNNB1|HMGB1|ACTB|CYP2D6|…	216	797|491|521|671|890|566|827|413|494|791|407|731|656|548|635|878|695|794|467|479|914|776|872|905|752|869|620|740|863|422|812|770|725|719|512|884|623|530|779|800|506|809|410|536|680|575|539|593|440|434|626|551|758|428|764|788|485|650|899|782|686|641|773|560|677|473|887|746|866|632|767|533|527|803|839|707|590|647|875|668|542|881|902|611|605|665|515|476|461|830|761|443|659|446|851|713|710|596|836|722…	5.83e-15		GOCC:0043227	1.14724	0
13853	161	COMPARTMENTS		Cellular anatomical entity	4.44e-11	CYP51A1|HSD17B10|AQP2|VCL|MAPK1|HMOX1|NFKBIA|CST4|PQBP1|GSR|OGDH|MPO|EPX|NFKB1|IL2|CCND1|CDKN1B|GAPDH|MAPK14|IL4|ODC1|CAT|FNTB|RAC2|KRT31|MAP3K10|CYP2C9|CREBBP|ATRN|UCP1|MAPK3|EP300|TYR|IL1B|GNLY|BCHE|STAT3|ABCB4|CDK2|TP53|CBX4|SOD1|GZMA|EGFR|TNFRSF10B|PTS|GGPS1|HMGCR|HPGDS|MITF|ALB|ANXA5|ADCY1|SLC39A2|CYP2A6|EMB|GUSB|FASN|IL13|CXCL8|CASP3|SPEG|AGPAT4|CALR|ME2|TAC1|CDC25C|PTH1R|FAM20C|SLC2A2|CYP2…	216	797|491|521|671|890|566|827|464|413|494|791|407|731|656|653|548|635|878|695|545|617|794|662|467|614|524|479|914|728|776|872|905|752|869|620|740|863|422|812|770|725|719|512|884|554|623|530|779|800|506|809|410|401|536|680|419|575|539|518|452|593|440|434|626|551|578|758|431|428|833|764|581|788|485|650|701|899|854|782|686|641|599|773|560|644|677|473|470|887|746|866|704|632|767|533|527|803|839|707|590…	9.62e-14		GOCC:0110165	1.03526	0
24	10	COMPARTMENTS		interleukin-12 complex	8.18e-11	IL2|IL4|IL1B|IL13|CXCL8|CD86|IL6|CD8A|TNF|IL10	216	653|545|869|518|452|650|821|911|860|482	2.12e-13		GOCC:0043514	1.00872	0
2051	53	COMPARTMENTS		Vesicle	1.28e-10	AQP2|VCL|MAPK1|MPO|EPX|NFKB1|GAPDH|MAPK14|CAT|RAC2|MAPK3|TYR|GNLY|BCHE|CDK2|SOD1|EGFR|ALB|ANXA5|SLC39A2|GUSB|FASN|CASP3|CALR|CASP9|CD86|HSP90AA1|HEXDC|CCDC88A|CTNNB1|HMGB1|ACTB|PTGS1|SRC|TLR4|ALOX5|TXN|ALPL|SERPINB1|TYRP1|GPT|SPP1|CDK1|INS|SAR1B|BDNF|MME|AKT1|LDLR|FPR2|FPR1|ABCB1|VEGFA	216	521|671|890|407|731|656|878|695|794|467|872|752|620|740|812|719|884|809|410|536|575|539|593|626|485|650|899|773|560|887|746|866|767|881|902|611|665|515|830|659|446|851|713|722|818|455|785|857|503|845|749|563|815	3.89e-13		GOCC:0031982	0.989279	0
444	25	COMPARTMENTS		Extracellular vesicle	1.28e-10	AQP2|VCL|MPO|GAPDH|SOD1|ALB|ANXA5|FASN|CASP3|CALR|CASP9|CD86|HSP90AA1|HEXDC|CTNNB1|ACTB|PTGS1|SRC|TXN|ALPL|GPT|SPP1|CDK1|MME|ABCB1	216	521|671|407|878|719|809|410|539|593|626|485|650|899|773|887|866|767|881|665|515|446|851|713|785|563	4.2e-13		GOCC:1903561	0.989279	0
2812	63	COMPARTMENTS		Intracellular organelle lumen	1.38e-10	HSD17B10|VCL|MAPK1|NFKBIA|PQBP1|GSR|OGDH|MPO|NFKB1|CCND1|CDKN1B|GAPDH|MAPK14|CAT|CREBBP|MAPK3|EP300|GNLY|STAT3|CDK2|TP53|CBX4|SOD1|EGFR|HPGDS|ALB|GUSB|CASP3|CALR|ME2|CDC25C|NOS2|HSP90AA1|ANG|CS|CTNNB1|HMGB1|ACTB|PARK2|PTGS2|CASP7|CHUK|JUN|SRC|ALOX5|TXN|PCNA|CHEK2|SPP1|CDK1|MAPK8|INS|RELA|IL6|TCEB3|HRAS|BDNF|GPX8|BCLAF1|AKT1|ABCB1|VEGFA|MYC	216	491|671|890|827|413|494|791|407|656|548|635|878|695|794|914|872|905|620|863|812|770|725|719|884|800|809|575|593|626|551|758|788|899|782|473|887|746|866|533|527|590|647|875|881|611|665|461|443|851|713|710|722|893|821|692|908|455|404|608|857|563|815|896	5.38e-13		GOCC:0070013	0.986012	0
7871	115	COMPARTMENTS		Cytoplasm	3.6e-10	CYP51A1|HSD17B10|AQP2|VCL|MAPK1|HMOX1|NFKBIA|PQBP1|GSR|OGDH|MPO|EPX|NFKB1|CCND1|CDKN1B|GAPDH|MAPK14|ODC1|CAT|FNTB|RAC2|KRT31|MAP3K10|CREBBP|UCP1|MAPK3|EP300|TYR|IL1B|GNLY|BCHE|STAT3|ABCB4|CDK2|TP53|SOD1|EGFR|PTS|GGPS1|HMGCR|HPGDS|MITF|ALB|ANXA5|SLC39A2|CYP2A6|GUSB|FASN|CASP3|AGPAT4|CALR|ME2|CDC25C|FAM20C|CNDP2|NOS2|CASP9|HSP90AA1|NME1|TDP1|ISYNA1|CCDC88A|PKLR|CS|CTNNB1|HMGB1|ACTB|C1orf116|CYP2D6|…	216	797|491|521|671|890|566|827|413|494|791|407|731|656|548|635|878|695|617|794|662|467|614|524|914|776|872|905|752|869|620|740|863|422|812|770|719|884|623|530|779|800|506|809|410|536|680|575|539|593|434|626|551|758|428|581|788|485|899|686|641|599|560|644|473|887|746|866|704|632|767|533|527|803|839|707|590|647|542|881|902|611|665|416|830|761|443|659|446|851|713|710|722|602|893|818|821|824|437|716|908…	2.03e-12		GOCC:0005737	0.94437	0
9	7	COMPARTMENTS		Tubulin complex	5.96e-09	GAPDH|TP53|ALB|CASP3|ACTB|AKT1|MYC	216	878|770|809|593|866|857|896	3.61e-11		GOCC:0045298	0.822475	0
9848	129	COMPARTMENTS		Organelle	5.96e-09	CYP51A1|HSD17B10|AQP2|VCL|MAPK1|HMOX1|NFKBIA|PQBP1|GSR|OGDH|MPO|EPX|NFKB1|CCND1|CDKN1B|GAPDH|MAPK14|CAT|RAC2|KRT31|CYP2C9|CREBBP|UCP1|MAPK3|EP300|TYR|IL1B|GNLY|BCHE|STAT3|ABCB4|CDK2|TP53|CBX4|SOD1|GZMA|EGFR|PTS|GGPS1|HMGCR|HPGDS|MITF|ALB|ANXA5|SLC39A2|CYP2A6|GUSB|FASN|CASP3|SPEG|AGPAT4|CALR|ME2|CDC25C|FAM20C|CYP2B6|NOS2|CASP9|CD86|HSP90AA1|ANG|NME1|TDP1|HEXDC|CCDC88A|CYP1A2|CS|CTNNB1|HMGB1|ACTB|C…	216	797|491|521|671|890|566|827|413|494|791|407|731|656|548|635|878|695|794|467|614|479|914|776|872|905|752|869|620|740|863|422|812|770|725|719|512|884|623|530|779|800|506|809|410|536|680|575|539|593|440|434|626|551|758|428|764|788|485|650|899|782|686|641|773|560|677|473|887|746|866|632|767|533|527|803|839|707|590|449|647|875|668|542|881|902|611|605|665|515|476|461|830|761|443|659|446|851|713|710|596…	3.77e-11		GOCC:0043226	0.822475	0
18	8	COMPARTMENTS		BCL-2 complex	5.96e-09	CCND1|TP53|ANXA5|CASP3|CASP9|ACTB|AKT1|MYC	216	548|770|410|593|485|866|857|896	3.86e-11		GOCC:0097148	0.822475	0
22	8	COMPARTMENTS		Transforming growth factor beta complex	1.91e-08	IL2|IL4|IL1B|IL6|CD8A|TNF|IL10|VEGFA	216	653|545|869|821|911|860|482|815	1.4e-10		GOCC:0099126	0.771897	0
11202	138	COMPARTMENTS		Intracellular	2.41e-08	CYP51A1|HSD17B10|AQP2|VCL|MAPK1|HMOX1|NFKBIA|PQBP1|GSR|OGDH|MPO|EPX|NFKB1|CCND1|CDKN1B|GAPDH|MAPK14|ODC1|CAT|FNTB|RAC2|KRT31|MAP3K10|CYP2C9|CREBBP|UCP1|MAPK3|EP300|TYR|IL1B|GNLY|BCHE|STAT3|ABCB4|CDK2|TP53|CBX4|SOD1|GZMA|EGFR|PTS|GGPS1|HMGCR|HPGDS|MITF|ALB|ANXA5|SLC39A2|CYP2A6|GUSB|FASN|CXCL8|CASP3|SPEG|AGPAT4|CALR|ME2|CDC25C|FAM20C|CNDP2|NOS2|CASP9|CD86|HSP90AA1|ANG|NME1|TDP1|ISYNA1|CCDC88A|PKLR|…	216	797|491|521|671|890|566|827|413|494|791|407|731|656|548|635|878|695|617|794|662|467|614|524|479|914|776|872|905|752|869|620|740|863|422|812|770|725|719|512|884|623|530|779|800|506|809|410|536|680|575|539|452|593|440|434|626|551|758|428|581|788|485|650|899|782|686|641|599|560|644|677|473|887|746|866|704|632|767|533|527|803|839|707|590|449|647|875|542|881|902|611|605|665|476|461|416|830|761|443|659…	1.93e-10		GOCC:0005622	0.761798	0
1110	34	COMPARTMENTS		Nucleoplasm	2.84e-08	MAPK1|NFKBIA|PQBP1|CCND1|CDKN1B|GAPDH|CREBBP|MAPK3|EP300|STAT3|CDK2|TP53|CBX4|HPGDS|CASP3|CDC25C|HSP90AA1|CTNNB1|ACTB|CASP7|CHUK|JUN|SRC|CHEK2|CDK1|MAPK8|RELA|TCEB3|HRAS|BDNF|BCLAF1|AKT1|ABCB1|MYC	216	890|827|413|548|635|878|914|872|905|863|812|770|725|800|593|758|899|887|866|590|647|875|881|443|713|710|893|692|908|455|608|857|563|896	2.46e-10		GOCC:0005654	0.754668	0
14	7	COMPARTMENTS		interleukin-23 complex	3.9e-08	IL2|IL4|IL1B|IL13|IL6|TNF|IL10	216	653|545|869|518|821|860|482	3.54e-10		GOCC:0070743	0.740894	0
15	7	COMPARTMENTS		BAX complex	5.41e-08	CCND1|TP53|ANXA5|CASP3|CASP9|ACTB|AKT1	216	548|770|410|593|485|866|857	5.16e-10		GOCC:0097144	0.72668	0
7476	106	COMPARTMENTS		Intracellular membrane-bounded organelle	5.41e-08	CYP51A1|HSD17B10|MAPK1|HMOX1|NFKBIA|PQBP1|GSR|OGDH|MPO|NFKB1|CCND1|CDKN1B|GAPDH|MAPK14|CAT|CYP2C9|CREBBP|UCP1|MAPK3|EP300|TYR|IL1B|STAT3|ABCB4|CDK2|TP53|CBX4|SOD1|GZMA|EGFR|PTS|GGPS1|HMGCR|HPGDS|MITF|ALB|GUSB|FASN|CASP3|SPEG|AGPAT4|CALR|ME2|CDC25C|FAM20C|NOS2|HSP90AA1|ANG|NME1|TDP1|CCDC88A|CYP1A2|CS|CTNNB1|HMGB1|ACTB|CYP2D6|PTGS1|PARK2|PTGS2|SOAT1|UAP1|BUB3|CASP7|CHUK|JUN|ENDOG|SRC|TLR4|ALOX5|CNR…	216	797|491|890|566|827|413|494|791|407|656|548|635|878|695|794|479|914|776|872|905|752|869|863|422|812|770|725|719|512|884|623|530|779|800|506|809|575|539|593|440|434|626|551|758|428|788|899|782|686|641|560|677|473|887|746|866|632|767|533|527|803|839|707|590|647|875|542|881|902|611|605|665|476|461|761|443|851|713|710|836|722|602|893|818|821|911|437|692|716|908|455|785|497|404|608|755|509|857|503|749…	5.34e-10		GOCC:0043231	0.72668	0
9242	121	COMPARTMENTS		Intracellular organelle	8.14e-08	CYP51A1|HSD17B10|AQP2|VCL|MAPK1|HMOX1|NFKBIA|PQBP1|GSR|OGDH|MPO|EPX|NFKB1|CCND1|CDKN1B|GAPDH|MAPK14|CAT|RAC2|KRT31|CYP2C9|CREBBP|UCP1|MAPK3|EP300|TYR|IL1B|GNLY|BCHE|STAT3|ABCB4|CDK2|TP53|CBX4|SOD1|GZMA|EGFR|PTS|GGPS1|HMGCR|HPGDS|MITF|ALB|SLC39A2|CYP2A6|GUSB|FASN|CASP3|SPEG|AGPAT4|CALR|ME2|CDC25C|FAM20C|NOS2|CD86|HSP90AA1|ANG|NME1|TDP1|CCDC88A|CYP1A2|CS|CTNNB1|HMGB1|ACTB|CYP2D6|PTGS1|PARK2|PTGS2|S…	216	797|491|521|671|890|566|827|413|494|791|407|731|656|548|635|878|695|794|467|614|479|914|776|872|905|752|869|620|740|863|422|812|770|725|719|512|884|623|530|779|800|506|809|536|680|575|539|593|440|434|626|551|758|428|788|650|899|782|686|641|560|677|473|887|746|866|632|767|533|527|803|839|707|590|449|647|875|542|881|902|611|605|665|476|461|830|761|443|659|851|713|710|836|722|602|893|818|821|911|437…	8.46e-10		GOCC:0043229	0.708938	0
368	19	COMPARTMENTS		Extracellular exosome	1.21e-07	AQP2|MPO|GAPDH|SOD1|ALB|ANXA5|FASN|CALR|CD86|HSP90AA1|CTNNB1|ACTB|SRC|TXN|GPT|SPP1|CDK1|MME|ABCB1	216	521|407|878|719|809|410|539|626|650|899|887|866|881|665|446|851|713|785|563	1.31e-09		GOCC:0070062	0.691721	0
420	20	COMPARTMENTS		Receptor complex	1.58e-07	IL2|IL4|IL1B|STAT3|EGFR|IL13|CYP1A2|ADRB3|CHUK|TLR4|BMP2|SPP1|INS|IL6|CD8A|IL10|AKT1|LDLR|CYP1B1|AMY2A	216	653|545|869|863|884|518|677|470|647|902|476|851|722|821|911|482|857|503|737|842	1.78e-09		GOCC:0043235	0.680134	0
2919	57	COMPARTMENTS		Cytosol	1.96e-07	VCL|MAPK1|HMOX1|NFKBIA|GSR|NFKB1|CCND1|CDKN1B|GAPDH|MAPK14|ODC1|CAT|RAC2|KRT31|MAPK3|EP300|IL1B|STAT3|CDK2|TP53|SOD1|PTS|GGPS1|HPGDS|ALB|ANXA5|FASN|CASP3|CALR|CDC25C|CNDP2|CASP9|HSP90AA1|NME1|ISYNA1|CCDC88A|CTNNB1|ACTB|PARK2|UAP1|CASP7|CHUK|SRC|ALOX5|TXN|XDH|IDI1|GPT|CDK1|MAPK8|INS|RELA|PRF1|HRAS|AKT1|CYP1B1|NCAM1	216	671|890|566|827|494|656|548|635|878|695|617|794|467|614|872|905|869|863|812|770|719|623|530|800|809|410|539|593|626|758|581|485|899|686|599|560|887|866|533|839|590|647|881|611|665|416|761|446|713|710|722|893|716|908|857|737|629	2.29e-09		GOCC:0005829	0.670774	0
52	9	COMPARTMENTS		Immunoglobulin complex	2.28e-07	IL2|IL4|ALB|IL13|CD86|IL6|CD8A|TNF|IL10	216	653|545|809|518|650|821|911|860|482	2.76e-09		GOCC:0019814	0.664207	0
5142	81	COMPARTMENTS		Protein-containing complex	3.69e-07	HSD17B10|AQP2|VCL|HMOX1|NFKBIA|GSR|OGDH|NFKB1|IL2|CCND1|CDKN1B|GAPDH|IL4|FNTB|CREBBP|EP300|IL1B|STAT3|CDK2|TP53|CBX4|SOD1|EGFR|TNFRSF10B|PTS|GGPS1|HMGCR|MITF|ALB|ANXA5|FASN|IL13|CXCL8|CASP3|CALR|SLC2A2|CASP9|CD86|CACNA1H|HSP90AA1|ANG|PKLR|CYP1A2|ADRB3|CTNNB1|HMGB1|ACTB|PARK2|PTGS2|BUB3|CHUK|JUN|TLR4|ALOX5|CNR2|BMP2|PCNA|XDH|CHEK2|GPT|SPP1|CDK1|COX7B2|INS|BCL2|RELA|CACNA1I|IL6|CD8A|TCEB3|TNF|IL10|…	216	491|521|671|566|827|494|791|656|653|548|635|878|545|662|914|905|869|863|812|770|725|719|884|554|623|530|779|506|809|410|539|518|452|593|626|833|485|650|701|899|782|644|677|470|887|746|866|533|527|707|647|875|902|611|605|476|461|416|443|446|851|713|596|722|602|893|683|821|911|692|860|482|509|857|503|563|737|815|896|842|848	4.63e-09		GOCC:0032991	0.643297	0
782	26	COMPARTMENTS		Integral component of plasma membrane	6.58e-07	AQP2|IL2|IL4|IL1B|STAT3|EGFR|IL13|PTH1R|SLC2A2|CACNA1H|ADORA2A|CNR1|CHUK|CD40LG|TLR4|BMP2|SPP1|INS|CACNA1I|IL6|CD8A|TNF|MME|AKT1|ENSP00000459962|AMY2A	216	521|653|545|869|863|884|518|431|833|701|854|449|647|638|902|476|851|722|683|821|911|860|785|857|734|842	8.55e-09		GOCC:0005887	0.618177	0
675	24	COMPARTMENTS		Plasma membrane protein complex	7.38e-07	AQP2|IL2|IL4|IL1B|STAT3|EGFR|TNFRSF10B|HMGCR|IL13|CASP3|CACNA1H|CTNNB1|HMGB1|CHUK|TLR4|BMP2|SPP1|INS|CACNA1I|IL6|CD8A|AKT1|ABCB1|AMY2A	216	521|653|545|869|863|884|554|779|518|593|701|887|746|647|902|476|851|722|683|821|911|857|563|842	9.9e-09		GOCC:0098797	0.613194	0
1791	40	COMPARTMENTS		Nuclear lumen	2.65e-06	MAPK1|NFKBIA|PQBP1|CCND1|CDKN1B|GAPDH|CREBBP|MAPK3|EP300|STAT3|CDK2|TP53|CBX4|HPGDS|ALB|CASP3|CDC25C|HSP90AA1|ANG|CTNNB1|ACTB|CASP7|CHUK|JUN|SRC|ALOX5|TXN|PCNA|CHEK2|CDK1|MAPK8|INS|RELA|TCEB3|HRAS|BDNF|BCLAF1|AKT1|ABCB1|MYC	216	890|827|413|548|635|878|914|872|905|863|812|770|725|800|809|593|758|899|782|887|866|590|647|875|881|611|665|461|443|713|710|722|893|692|908|455|608|857|563|896	3.79e-08		GOCC:0031981	0.557675	0
8	5	COMPARTMENTS		PCNA complex	3.92e-06	CCND1|CDK2|TP53|CASP3|PCNA	216	548|812|770|593|461	5.77e-08		GOCC:0043626	0.540671	0
1599	37	COMPARTMENTS		Catalytic complex	3.92e-06	HSD17B10|HMOX1|NFKBIA|GSR|OGDH|CCND1|CDKN1B|GAPDH|FNTB|CREBBP|EP300|IL1B|CDK2|TP53|CBX4|PTS|ALB|FASN|CASP3|CASP9|PKLR|ACTB|PARK2|PTGS2|CHUK|ALOX5|XDH|CHEK2|GPT|CDK1|COX7B2|INS|RELA|IL6|TNF|ERH|AKT1	216	491|566|827|494|791|548|635|878|662|914|905|869|812|770|725|623|809|539|593|485|644|866|533|527|647|611|416|443|446|713|596|722|893|821|860|509|857	5.79e-08		GOCC:1902494	0.540671	0
247	14	COMPARTMENTS		Plasma membrane signaling receptor complex	4.54e-06	IL2|IL4|IL1B|STAT3|IL13|CHUK|TLR4|BMP2|SPP1|INS|IL6|CD8A|AKT1|AMY2A	216	653|545|869|863|518|647|902|476|851|722|821|911|857|842	7.27e-08		GOCC:0098802	0.534294	0
3080	55	COMPARTMENTS		Endomembrane system	6.66e-06	CYP51A1|AQP2|VCL|MAPK1|HMOX1|MPO|EPX|NFKB1|GAPDH|MAPK14|CAT|MAPK3|BCHE|CDK2|EGFR|HMGCR|ALB|CYP2A6|GUSB|FASN|AGPAT4|CALR|FAM20C|CYP2B6|HSP90AA1|CCDC88A|HMGB1|CYP2D6|PTGS1|PARK2|PTGS2|SOAT1|CYP2C19|SRC|TLR4|ALOX5|SERPINB1|CHEK2|TYRP1|SPP1|CDK1|COX7B2|INS|BCL2|SAR1B|IL6|LACC1|HRAS|BDNF|MME|GPX8|LDLR|FPR2|FPR1|VEGFA	216	797|521|671|890|566|407|731|656|878|695|794|872|740|812|884|779|809|680|575|539|434|626|428|764|899|560|746|632|767|533|527|803|668|881|902|611|830|443|659|851|713|596|722|602|818|821|437|908|455|785|404|503|845|749|815	1.1e-07		GOCC:0012505	0.517653	0
182	12	COMPARTMENTS		Oxidoreductase complex	8.22e-06	HMOX1|GSR|OGDH|IL1B|ALB|CASP3|PTGS2|ALOX5|XDH|GPT|IL6|TNF	216	566|494|791|869|809|593|527|611|416|446|821|860	1.39e-07		GOCC:1990204	0.508513	0
1456	34	COMPARTMENTS		Integral component of membrane	1.05e-05	AQP2|IL2|IL4|IL1B|STAT3|ABCB4|EGFR|IL13|CALR|PTH1R|SLC2A2|CACNA1H|ADORA2A|CNR1|CHUK|CD40LG|TLR4|BMP2|SPP1|INS|BCL2|CACNA1I|IL6|CD8A|PRF1|TNF|MME|AKT1|ENSP00000459962|FPR2|FPR1|ABCB1|NCAM1|AMY2A	216	521|653|545|869|863|422|884|518|626|431|833|701|854|449|647|638|902|476|851|722|602|683|821|911|716|860|785|857|734|845|749|563|629|842	1.82e-07		GOCC:0016021	0.497881	0
12	5	COMPARTMENTS		IgA immunoglobulin complex	1.52e-05	IL4|ALB|IL6|CD8A|IL10	216	545|809|821|911|482	2.7e-07		GOCC:0071745	0.481816	0
5657	81	COMPARTMENTS		Membrane	2.22e-05	AQP2|VCL|MAPK1|HMOX1|NFKBIA|OGDH|IL2|GAPDH|IL4|CAT|RAC2|ATRN|UCP1|MAPK3|TYR|IL1B|STAT3|ABCB4|GZMA|EGFR|TNFRSF10B|HMGCR|ANXA5|ADCY1|SLC39A2|CYP2A6|EMB|FASN|IL13|CASP3|CALR|PTH1R|SLC2A2|CYP2B6|CD86|CACNA1H|HSP90AA1|ADORA2A|NME1|CCDC88A|ADRB3|CTNNB1|HMGB1|ACTB|PTGS1|PARK2|PTGS2|SOAT1|CNR1|CHUK|CD40LG|JUN|CYP2C19|SRC|TLR4|ALOX5|CNR2|BMP2|TYRP1|SPP1|CDK1|COX7B2|INS|BCL2|CACNA1I|SAR1B|IL6|CD8A|ATP2B1|P…	216	521|671|890|566|827|791|653|878|545|794|467|728|776|872|752|869|863|422|512|884|554|779|410|401|536|680|419|539|518|593|626|431|833|764|650|701|899|854|686|560|470|887|746|866|767|533|527|803|449|647|638|875|668|881|902|611|605|476|659|851|713|596|722|602|683|818|821|911|587|716|860|908|785|857|503|734|845|749|563|629|842	4.03e-07		GOCC:0016020	0.465365	0
14	5	COMPARTMENTS		IgG immunoglobulin complex	2.68e-05	IL2|IL4|CD86|CD8A|IL10	216	653|545|650|911|482	4.99e-07		GOCC:0071735	0.457187	0
5	4	COMPARTMENTS		Superoxide dismutase complex	3.56e-05	HMOX1|GSR|CASP3|IL6	216	566|494|593|821	6.78e-07		GOCC:1902693	0.444855	0
1709	36	COMPARTMENTS		Cytoplasmic vesicle	4.28e-05	AQP2|VCL|MAPK1|MPO|EPX|NFKB1|MAPK14|CAT|RAC2|MAPK3|TYR|GNLY|BCHE|CDK2|SOD1|EGFR|ALB|SLC39A2|GUSB|CALR|HSP90AA1|CCDC88A|HMGB1|SRC|TLR4|ALOX5|SERPINB1|TYRP1|INS|SAR1B|BDNF|MME|LDLR|FPR2|FPR1|VEGFA	216	521|671|890|407|731|656|695|794|467|872|752|620|740|812|719|884|809|536|575|626|899|560|746|881|902|611|830|659|722|818|455|785|503|845|749|815	8.53e-07		GOCC:0031410	0.436856	0
3531	57	COMPARTMENTS		Plasma membrane	8.1e-05	AQP2|VCL|MAPK1|NFKBIA|IL2|GAPDH|IL4|ATRN|MAPK3|IL1B|STAT3|ABCB4|GZMA|EGFR|TNFRSF10B|HMGCR|ADCY1|SLC39A2|EMB|FASN|IL13|CASP3|PTH1R|SLC2A2|CD86|CACNA1H|ADORA2A|NME1|CCDC88A|ADRB3|CTNNB1|HMGB1|CNR1|CHUK|CD40LG|JUN|SRC|TLR4|CNR2|BMP2|SPP1|INS|CACNA1I|IL6|CD8A|ATP2B1|TNF|HRAS|MME|AKT1|LDLR|ENSP00000459962|FPR2|FPR1|ABCB1|NCAM1|AMY2A	216	521|671|890|827|653|878|545|728|872|869|863|422|512|884|554|779|401|536|419|539|518|593|431|833|650|701|854|686|560|470|887|746|449|647|638|875|881|902|605|476|851|722|683|821|911|587|860|908|785|857|503|734|845|749|563|629|842	1.68e-06		GOCC:0005886	0.409151	0
197	11	COMPARTMENTS		Collagen-containing extracellular matrix	0.0001	IL2|IL4|IL1B|ANXA5|ANG|IL6|CD8A|TNF|IL10|VEGFA|NCAM1	216	653|545|869|410|782|821|911|860|482|815|629	2.19e-06		GOCC:0062023	0.4	0
3688	58	COMPARTMENTS		Cell periphery	0.00014	AQP2|VCL|MAPK1|NFKBIA|IL2|GAPDH|IL4|ATRN|MAPK3|IL1B|STAT3|ABCB4|GZMA|EGFR|TNFRSF10B|HMGCR|ALB|ADCY1|SLC39A2|EMB|FASN|IL13|CASP3|PTH1R|SLC2A2|CD86|CACNA1H|ADORA2A|NME1|CCDC88A|ADRB3|CTNNB1|HMGB1|CNR1|CHUK|CD40LG|JUN|SRC|TLR4|CNR2|BMP2|SPP1|INS|CACNA1I|IL6|CD8A|ATP2B1|TNF|HRAS|MME|AKT1|LDLR|ENSP00000459962|FPR2|FPR1|ABCB1|NCAM1|AMY2A	216	521|671|890|827|653|878|545|728|872|869|863|422|512|884|554|779|809|401|536|419|539|518|593|431|833|650|701|854|686|560|470|887|746|449|647|638|875|881|902|605|476|851|722|683|821|911|587|860|908|785|857|503|734|845|749|563|629|842	3.03e-06		GOCC:0071944	0.385387	0
9	4	COMPARTMENTS		Survivin complex	0.00017	CCND1|STAT3|TP53|CASP3	216	548|863|770|593	3.74e-06		GOCC:1990713	0.376955	0
704	20	COMPARTMENTS		Secretory granule	0.00024	VCL|MAPK1|MPO|EPX|NFKB1|MAPK14|CAT|BCHE|ALB|GUSB|CALR|HSP90AA1|HMGB1|ALOX5|SERPINB1|INS|MME|FPR2|FPR1|VEGFA	216	671|890|407|731|656|695|794|740|809|575|626|899|746|611|830|722|785|845|749|815	5.34e-06		GOCC:0030141	0.361979	0
140	9	COMPARTMENTS		Protein kinase complex	0.00028	NFKBIA|CCND1|CDK2|CHUK|CHEK2|CDK1|INS|RELA|AKT1	216	827|548|812|647|443|713|722|893|857	6.45e-06		GOCC:1902911	0.355284	0
4636	67	COMPARTMENTS		Nucleus	0.00028	MAPK1|NFKBIA|PQBP1|OGDH|MPO|NFKB1|CCND1|CDKN1B|GAPDH|MAPK14|CREBBP|MAPK3|EP300|STAT3|ABCB4|CDK2|TP53|CBX4|SOD1|GZMA|EGFR|HPGDS|MITF|ALB|CASP3|SPEG|CALR|CDC25C|NOS2|HSP90AA1|ANG|NME1|TDP1|CTNNB1|HMGB1|ACTB|PARK2|PTGS2|BUB3|CASP7|CHUK|JUN|SRC|ALOX5|CNR2|TXN|PCNA|CHEK2|CDK1|MAPK8|ZNF143|INS|BCL2|RELA|CD8A|TCEB3|HRAS|BDNF|TIPARP|BCLAF1|CCS|ERH|AKT1|ABCB1|CYP1B1|MYC|LIG4	216	890|827|413|791|407|656|548|635|878|695|914|872|905|863|422|812|770|725|719|512|884|800|506|809|593|440|626|758|788|899|782|686|641|887|746|866|533|527|707|590|647|875|881|611|605|665|461|443|713|710|836|722|602|893|911|692|908|455|497|608|755|509|857|563|737|896|848	6.65e-06		GOCC:0005634	0.355284	0
846	22	COMPARTMENTS		Transferase complex	0.00029	NFKBIA|OGDH|CCND1|CDKN1B|GAPDH|FNTB|CREBBP|EP300|CDK2|CBX4|PKLR|ACTB|PARK2|CHUK|CHEK2|GPT|CDK1|COX7B2|INS|RELA|ERH|AKT1	216	827|791|548|635|878|662|914|905|812|725|644|866|533|647|443|446|713|596|722|893|509|857	6.93e-06		GOCC:1990234	0.35376	0
11	4	COMPARTMENTS		Nitric-oxide synthase complex	0.00029	IL1B|PTGS2|IL6|TNF	216	869|527|821|860	7.05e-06		GOCC:1903958	0.35376	0
785	21	COMPARTMENTS		Secretory vesicle	0.0003	VCL|MAPK1|MPO|EPX|NFKB1|MAPK14|CAT|BCHE|ALB|GUSB|CALR|HSP90AA1|HMGB1|ALOX5|SERPINB1|INS|BDNF|MME|FPR2|FPR1|VEGFA	216	671|890|407|731|656|695|794|740|809|575|626|899|746|611|830|722|455|785|845|749|815	7.52e-06		GOCC:0099503	0.352288	0
433	15	COMPARTMENTS		Cell surface	0.00037	EGFR|TNFRSF10B|CALR|CD86|HMGB1|CD40LG|TLR4|BMP2|CD8A|TNF|MME|LDLR|ABCB1|VEGFA|NCAM1	216	884|554|626|650|746|638|902|476|911|860|785|503|563|815|629	9.33e-06		GOCC:0009986	0.34318	0
12	4	COMPARTMENTS		Protease inhibitor complex	0.00037	GAPDH|ALB|CASP3|ACTB	216	878|809|593|866	9.34e-06		GOCC:0097179	0.34318	0
150	9	COMPARTMENTS		Endoplasmic reticulum lumen	0.00041	MAPK1|MAPK3|ALB|CALR|PTGS2|SPP1|INS|IL6|GPX8	216	890|872|809|626|527|851|722|821|404	1.09e-05		GOCC:0005788	0.338722	0
825	21	COMPARTMENTS		Endoplasmic reticulum	0.00058	CYP51A1|MAPK1|HMOX1|MAPK3|HMGCR|ALB|AGPAT4|CALR|FAM20C|CCDC88A|CYP2D6|PARK2|PTGS2|SOAT1|SPP1|INS|BCL2|SAR1B|IL6|LACC1|GPX8	216	797|890|566|872|779|809|434|626|428|560|632|533|527|803|851|722|602|818|821|437|404	1.56e-05		GOCC:0005783	0.323657	0
1321	28	COMPARTMENTS		Membrane protein complex	0.00058	AQP2|IL2|IL4|IL1B|STAT3|EGFR|TNFRSF10B|HMGCR|IL13|CASP3|CALR|CACNA1H|CTNNB1|HMGB1|CHUK|TLR4|ALOX5|BMP2|SPP1|COX7B2|INS|BCL2|CACNA1I|IL6|CD8A|AKT1|ABCB1|AMY2A	216	521|653|545|869|863|884|554|779|518|593|626|701|887|746|647|902|611|476|851|596|722|602|683|821|911|857|563|842	1.56e-05		GOCC:0098796	0.323657	0
125	8	COMPARTMENTS		ficolin-1-rich granule lumen	0.00078	VCL|MAPK1|MAPK14|CAT|GUSB|HSP90AA1|HMGB1|ALOX5	216	671|890|695|794|575|899|746|611	2.2e-05		GOCC:1904813	0.310791	0
4	3	COMPARTMENTS		Apoptotic body	0.00078	ANXA5|CASP3|CASP9	216	410|593|485	2.22e-05		GOCC:0097189	0.310791	0
255	11	COMPARTMENTS		Focal adhesion	0.00078	VCL|MAPK1|RAC2|MAPK3|ABCB4|EGFR|ANXA5|CALR|CTNNB1|ACTB|SRC	216	671|890|467|872|422|884|410|626|887|866|881	2.25e-05		GOCC:0005925	0.310791	0
61	6	COMPARTMENTS		External encapsulating structure	0.00086	IL1B|TNFRSF10B|ALB|TLR4|IL6|TNF	216	869|554|809|902|821|860	2.58e-05		GOCC:0030312	0.30655	0
5	3	COMPARTMENTS		Catalase complex	0.0011	HMOX1|GSR|ALB	216	566|494|809	3.53e-05		GOCC:0062151	0.295861	0
21	4	COMPARTMENTS		Low-density lipoprotein particle	0.002	ALB|GPT|INS|LDLR	216	809|446|722|503	6.11e-05		GOCC:0034362	0.269897	0
240	10	COMPARTMENTS		Vesicle lumen	0.0022	VCL|MAPK1|MPO|NFKB1|EGFR|ALB|GUSB|HSP90AA1|INS|VEGFA	216	671|890|407|656|884|809|575|899|722|815	7.06e-05		GOCC:0031983	0.265758	0
109	7	COMPARTMENTS		Serine/threonine protein kinase complex	0.0022	NFKBIA|CCND1|CDK2|CHUK|CHEK2|CDK1|RELA	216	827|548|812|647|443|713|893	7.09e-05		GOCC:1902554	0.265758	0
22	4	COMPARTMENTS		Endocytic vesicle lumen	0.0022	MPO|GNLY|CALR|HSP90AA1	216	407|620|626|899	7.17e-05		GOCC:0071682	0.265758	0
304	11	COMPARTMENTS		Transferase complex, transferring phosphorus-containing groups	0.0032	NFKBIA|CCND1|CDK2|PKLR|CHUK|CHEK2|GPT|CDK1|INS|RELA|AKT1	216	827|548|812|644|647|443|446|713|722|893|857	0.0001		GOCC:0061695	0.249485	0
26	4	COMPARTMENTS		Cell wall	0.0038	IL1B|TLR4|IL6|TNF	216	869|902|821|860	0.00013		GOCC:0005618	0.242022	0
181	8	COMPARTMENTS		Membrane raft	0.0076	VCL|MAPK1|MAPK3|EGFR|SRC|CD8A|TNF|MME	216	671|890|872|884|881|911|860|785	0.00026		GOCC:0045121	0.211919	0
12	3	COMPARTMENTS		IkappaB kinase complex	0.0079	NFKBIA|CHUK|RELA	216	827|647|893	0.00027		GOCC:0008385	0.210237	0
13	3	COMPARTMENTS		IgE immunoglobulin complex	0.0096	IL4|IL13|IL10	216	545|518|482	0.00033		GOCC:0071742	0.201773	0
540	14	COMPARTMENTS		Anchoring junction	0.0103	AQP2|VCL|MAPK1|RAC2|MAPK3|ABCB4|EGFR|ANXA5|CALR|CTNNB1|ACTB|SRC|MME|VEGFA	216	521|671|890|467|872|422|884|410|626|887|866|881|785|815	0.00037		GOCC:0070161	0.198716	0
1045	21	COMPARTMENTS		Cell junction	0.0112	AQP2|VCL|MAPK1|RAC2|MAPK3|BCHE|ABCB4|EGFR|ANXA5|CALR|CTNNB1|ACTB|CNR1|SRC|MAPK8|ATP2B1|HRAS|BDNF|MME|ENSP00000459962|VEGFA	216	521|671|890|467|872|740|422|884|410|626|887|866|449|881|710|587|908|455|785|734|815	0.0004		GOCC:0030054	0.195078	0
14	3	COMPARTMENTS		IgM immunoglobulin complex	0.0112	IL4|ALB|CD8A	216	545|809|911	0.0004		GOCC:0071753	0.195078	0
2	2	COMPARTMENTS		NF-kappaB p50/p65 complex	0.012	NFKBIA|RELA	216	827|893	0.00045		GOCC:0035525	0.192082	0
2	2	COMPARTMENTS		Dinoflagellate epicone	0.012	TP53|MYC	216	770|896	0.00045		GOCC:0097613	0.192082	0
2	2	COMPARTMENTS		SLAC complex	0.012	GAPDH|ACTB	216	878|866	0.00045		GOCC:0140224	0.192082	0
2	2	COMPARTMENTS		Heterochromatin domain	0.012	ALB|INS	216	809|722	0.00045		GOCC:1990343	0.192082	0
1219	23	COMPARTMENTS		Whole membrane	0.0129	AQP2|VCL|MAPK1|CAT|RAC2|MAPK3|TYR|EGFR|HMGCR|CALR|PARK2|PTGS2|SRC|TLR4|TYRP1|BCL2|SAR1B|CD8A|TNF|MME|LDLR|FPR2|FPR1	216	521|671|890|794|467|872|752|884|779|626|533|527|881|902|659|602|818|911|860|785|503|845|749	0.0005		GOCC:0098805	0.188941	0
4	2	COMPARTMENTS		interleukin-6 receptor complex	0.0275	STAT3|IL6	216	863|821	0.0011		GOCC:0005896	0.156067	0
4	2	COMPARTMENTS		interleukin-4 receptor complex	0.0275	IL4|IL13	216	545|518	0.0011		GOCC:0016516	0.156067	0
4	2	COMPARTMENTS		I-kappaB/NF-kappaB complex	0.0275	NFKBIA|NFKB1	216	827|656	0.0011		GOCC:0033256	0.156067	0
4	2	COMPARTMENTS		Glutathione hydrolase complex	0.0275	ALB|GPT	216	809|446	0.0011		GOCC:0061672	0.156067	0
4	2	COMPARTMENTS		Cyclin d1-cdk4 complex	0.0275	CCND1|CDK2	216	548|812	0.0011		GOCC:0097128	0.156067	0
129	6	COMPARTMENTS		Peroxisome	0.0277	CAT|SOD1|HMGCR|NOS2|IDI1|LACC1	216	794|719|779|788|761|437	0.0012		GOCC:0005777	0.155752	0
287	9	COMPARTMENTS		Perinuclear region of cytoplasm	0.0277	HMOX1|TYR|CALR|CTNNB1|PARK2|SRC|TLR4|ALOX5|HRAS	216	566|752|626|887|533|881|902|611|908	0.0012		GOCC:0048471	0.155752	0
22	3	COMPARTMENTS		Hemoglobin complex	0.0294	ALB|GPT|INS	216	809|446|722	0.0013		GOCC:0005833	0.153165	0
1149	21	COMPARTMENTS		Mitochondrion	0.0296	HSD17B10|MAPK1|GSR|OGDH|NFKB1|UCP1|MAPK3|TP53|SOD1|PTS|ME2|HSP90AA1|CS|CYP2D6|PARK2|ENDOG|SRC|CDK1|BCL2|BDNF|CYP1B1	216	491|890|494|791|656|776|872|770|719|623|551|899|473|632|533|542|881|713|602|455|737	0.0013		GOCC:0005739	0.152871	0
235	8	COMPARTMENTS		Cytoplasmic vesicle lumen	0.0298	VCL|MAPK1|MPO|NFKB1|ALB|GUSB|INS|VEGFA	216	671|890|407|656|809|575|722|815	0.0013		GOCC:0060205	0.152578	0
5	2	COMPARTMENTS		Phagocytic vesicle lumen	0.0339	MPO|GNLY	216	407|620	0.0015		GOCC:0097013	0.14698	0
5	2	COMPARTMENTS		PTEN phosphatase complex	0.0339	TP53|AKT1	216	770|857	0.0015		GOCC:1990455	0.14698	0
431	11	COMPARTMENTS		Chromatin	0.038	CREBBP|STAT3|TP53|ALB|CTNNB1|ACTB|JUN|PCNA|INS|RELA|MYC	216	914|863|770|809|887|866|875|461|722|893|896	0.0018		GOCC:0000785	0.142022	0
6	2	COMPARTMENTS		interleukin-2 receptor complex	0.0437	IL2|CD8A	216	653|911	0.002		GOCC:0005893	0.135952	0
6	2	COMPARTMENTS		Apoptosome	0.0437	CASP3|CASP9	216	593|485	0.002		GOCC:0043293	0.135952	0
513	12	COMPARTMENTS		Endoplasmic reticulum membrane	0.0465	HMOX1|CYP2A6|CALR|CYP2B6|PTGS1|PTGS2|SOAT1|CYP2C19|CDK1|COX7B2|SAR1B|HRAS	216	566|680|626|764|767|527|803|668|713|596|818|908	0.0022		GOCC:0005789	0.133255	0
256	8	COMPARTMENTS		Endocytic vesicle	0.0465	MPO|RAC2|GNLY|EGFR|CALR|HSP90AA1|TYRP1|LDLR	216	407|467|620|884|626|899|659|503	0.0023		GOCC:0030139	0.133255	0
263	25	DISEASES		Respiratory system disease	2.28e-14	CYP51A1|MPO|IL2|IL4|IL1B|TP53|EGFR|ALB|IL13|CXCL8|SPEG|TAC1|CYP2B6|CCDC88A|PARK2|GPT|IL6|CD8A|LACC1|TNF|HRAS|IL10|AKT1|FPR1|NCAM1	216	797|407|653|545|869|770|884|809|518|452|440|578|764|560|533|446|821|911|437|860|908|482|857|749|629	5.23e-18		DOID:1579	1.36421	0
1012	43	DISEASES		Disease of cellular proliferation	2.28e-14	MPO|IL2|CCND1|CDKN1B|GAPDH|IL4|KRT31|CREBBP|EP300|TYR|IL1B|STAT3|CDK2|TP53|EGFR|MITF|ALB|CASP3|CALR|CNDP2|CCDC88A|CTNNB1|ACTB|PARK2|JUN|SRC|CHEK2|TYRP1|GPT|INS|BCL2|IL6|CD8A|TNF|HRAS|IL10|MME|AKT1|FPR1|VEGFA|MYC|NCAM1|LIG4	216	407|653|548|635|878|545|614|914|905|752|869|863|812|770|884|506|809|593|626|581|560|887|866|533|875|881|443|659|446|722|602|821|911|860|908|482|785|857|749|815|896|629|848	8.06e-18		DOID:14566	1.36421	0
895	40	DISEASES		Cancer	3.98e-14	MPO|IL2|CCND1|CDKN1B|GAPDH|IL4|KRT31|CREBBP|EP300|TYR|IL1B|STAT3|CDK2|TP53|EGFR|MITF|ALB|CASP3|CALR|CNDP2|CTNNB1|ACTB|PARK2|JUN|SRC|CHEK2|TYRP1|GPT|BCL2|IL6|CD8A|TNF|HRAS|IL10|MME|AKT1|VEGFA|MYC|NCAM1|LIG4	216	407|653|548|635|878|545|614|914|905|752|869|863|812|770|884|506|809|593|626|581|887|866|533|875|881|443|659|446|602|821|911|860|908|482|785|857|815|896|629|848	2.73e-17		DOID:162	1.34001	0
677	35	DISEASES		Organ system cancer	5.94e-14	MPO|IL2|CCND1|GAPDH|IL4|KRT31|CREBBP|EP300|TYR|IL1B|STAT3|CDK2|TP53|EGFR|MITF|ALB|CASP3|CALR|CNDP2|CTNNB1|ACTB|PARK2|CHEK2|GPT|IL6|CD8A|TNF|HRAS|IL10|MME|AKT1|VEGFA|MYC|NCAM1|LIG4	216	407|653|548|878|545|614|914|905|752|869|863|812|770|884|506|809|593|626|581|887|866|533|443|446|821|911|860|908|482|785|857|815|896|629|848	5.44e-17		DOID:0050686	1.32262	0
5921	102	DISEASES		Disease	3.86e-12	CYP51A1|HSD17B10|AQP2|VCL|HMOX1|PQBP1|GSR|MPO|NFKB1|IL2|CCND1|CDKN1B|GAPDH|IL4|ODC1|CAT|RAC2|KRT31|PMP2|CYP2C9|CREBBP|UCP1|EP300|TYR|IL1B|GNLY|BCHE|STAT3|ABCB4|CDK2|TP53|SOD1|EGFR|PTS|MITF|ALB|ADCY1|CYP2A6|EMB|GUSB|IL13|CXCL8|CASP3|SPEG|CALR|TAC1|PTH1R|SLC2A2|CYP2B6|CNDP2|NOS2|CASP9|CD86|CACNA1H|ANG|TDP1|CCDC88A|PKLR|ADRB3|CTNNB1|ACTB|C1orf116|CYP2D6|PARK2|CNR1|CD40LG|JUN|SRC|TLR4|ALPL|BMP2|XDH|C…	216	797|491|521|671|566|413|494|407|656|653|548|635|878|545|617|794|467|614|458|479|914|776|905|752|869|620|740|863|422|812|770|719|884|623|506|809|401|680|419|575|518|452|593|440|626|578|431|833|764|581|788|485|650|701|782|641|560|644|470|887|866|704|632|533|449|638|875|881|902|515|476|416|443|659|806|446|851|722|602|818|821|911|437|587|716|860|908|482|455|785|557|857|503|734|749|563|737|815|896|629…	4.41e-15		DOID:4	1.14134	0
510	28	DISEASES		Gastrointestinal system disease	1.86e-11	GAPDH|IL4|IL1B|STAT3|ABCB4|TP53|EGFR|ALB|CXCL8|CASP3|TAC1|PTH1R|CNDP2|CTNNB1|TLR4|CHEK2|CCL26|GPT|INS|IL6|CD8A|TNF|HRAS|IL10|AKT1|ABCB1|VEGFA|MYC	216	878|545|869|863|422|770|884|809|452|593|578|431|581|887|902|443|806|446|722|821|911|860|908|482|857|563|815|896	2.56e-14		DOID:77	1.07305	0
172	18	DISEASES		Lung disease	4.14e-11	CYP51A1|MPO|IL4|IL1B|TP53|EGFR|ALB|CXCL8|CCDC88A|PARK2|IL6|CD8A|TNF|HRAS|IL10|AKT1|FPR1|NCAM1	216	797|407|545|869|770|884|809|452|560|533|821|911|860|908|482|857|749|629	6.63e-14		DOID:850	1.0383	0
206	19	DISEASES		Lower respiratory tract disease	5.75e-11	CYP51A1|MPO|IL4|IL1B|TP53|EGFR|ALB|IL13|CXCL8|CCDC88A|PARK2|IL6|CD8A|TNF|HRAS|IL10|AKT1|FPR1|NCAM1	216	797|407|545|869|770|884|809|518|452|560|533|821|911|860|908|482|857|749|629	1.05e-13		DOID:0050161	1.02403	0
4452	83	DISEASES		Disease of anatomical entity	1.39e-10	CYP51A1|HSD17B10|AQP2|VCL|HMOX1|PQBP1|GSR|MPO|NFKB1|IL2|CCND1|GAPDH|IL4|RAC2|KRT31|PMP2|CREBBP|UCP1|EP300|TYR|IL1B|GNLY|STAT3|ABCB4|CDK2|TP53|SOD1|EGFR|MITF|ALB|ADCY1|IL13|CXCL8|CASP3|SPEG|CALR|TAC1|PTH1R|CYP2B6|CNDP2|NOS2|CASP9|CD86|CACNA1H|ANG|TDP1|CCDC88A|PKLR|CTNNB1|ACTB|C1orf116|CYP2D6|PARK2|CD40LG|TLR4|ALPL|BMP2|CHEK2|TYRP1|CCL26|GPT|SPP1|INS|IL6|CD8A|LACC1|ATP2B1|PRF1|TNF|HRAS|IL10|BDNF|MM…	216	797|491|521|671|566|413|494|407|656|653|548|878|545|467|614|458|914|776|905|752|869|620|863|422|812|770|719|884|506|809|401|518|452|593|440|626|578|431|764|581|788|485|650|701|782|641|560|644|887|866|704|632|533|638|902|515|476|443|659|806|446|851|722|821|911|437|587|716|860|908|482|455|785|857|734|749|563|737|815|896|629|584|848	2.86e-13		DOID:7	0.985699	0
223	19	DISEASES		Vascular disease	1.71e-10	HMOX1|MPO|IL2|IL1B|MITF|ALB|CXCL8|CASP3|NOS2|CCDC88A|GPT|INS|IL6|ATP2B1|TNF|IL10|BDNF|AKT1|VEGFA	216	566|407|653|869|506|809|452|593|788|560|446|722|821|587|860|482|455|857|815	3.92e-13		DOID:178	0.9767	0
72	13	DISEASES		Liver disease	1.8e-10	GAPDH|IL4|TP53|ALB|CASP3|CTNNB1|GPT|CD8A|TNF|IL10|AKT1|VEGFA|MYC	216	878|545|770|809|593|887|446|911|860|482|857|815|896	4.53e-13		DOID:409	0.974473	0
18	9	DISEASES		Liver cancer	3.5e-10	GAPDH|TP53|ALB|CASP3|CTNNB1|GPT|AKT1|VEGFA|MYC	216	878|770|809|593|887|446|857|815|896	9.61e-13		DOID:3571	0.945593	0
23	9	DISEASES		Ischemia	1.86e-09	HMOX1|IL1B|ALB|CASP3|IL6|TNF|BDNF|AKT1|VEGFA	216	566|869|809|593|821|860|455|857|815	5.54e-12		DOID:326	0.873049	0
141	15	DISEASES		Hepatobiliary disease	2.22e-09	GAPDH|IL4|ABCB4|TP53|EGFR|ALB|CASP3|CTNNB1|GPT|CD8A|TNF|IL10|AKT1|VEGFA|MYC	216	878|545|422|770|884|809|593|887|446|911|860|482|857|815|896	7.11e-12		DOID:3118	0.865365	0
15	8	DISEASES		Liver carcinoma	3.61e-09	GAPDH|TP53|ALB|CTNNB1|GPT|AKT1|VEGFA|MYC	216	878|770|809|887|446|857|815|896	1.24e-11		DOID:686	0.844249	0
181	16	DISEASES		Intestinal disease	5.02e-09	IL4|IL1B|STAT3|TP53|EGFR|ALB|TAC1|CTNNB1|IL6|TNF|HRAS|IL10|AKT1|ABCB1|VEGFA|MYC	216	545|869|863|770|884|809|578|887|821|860|908|482|857|563|815|896	1.84e-11		DOID:5295	0.82993	0
84	12	DISEASES		Endocrine gland cancer	1.11e-08	GAPDH|TP53|EGFR|ALB|CASP3|CTNNB1|GPT|CD8A|HRAS|AKT1|VEGFA|MYC	216	878|770|884|809|593|887|446|911|908|857|815|896	4.32e-11		DOID:170	0.795468	0
611	26	DISEASES		Immune system disease	1.35e-08	MPO|NFKB1|IL2|CCND1|IL4|TYR|IL1B|STAT3|TP53|IL13|CD86|ACTB|CD40LG|GPT|INS|IL6|CD8A|LACC1|PRF1|TNF|IL10|MME|AKT1|ABCB1|MYC|LIG4	216	407|656|653|548|545|752|869|863|770|518|650|866|638|446|722|821|911|437|716|860|482|785|857|563|896|848	5.55e-11		DOID:2914	0.786967	0
70	11	DISEASES		Upper respiratory tract disease	2.62e-08	IL2|IL4|TP53|IL13|SPEG|TAC1|CYP2B6|PARK2|GPT|LACC1|AKT1	216	653|545|770|518|440|578|764|533|446|437|857	1.14e-10		DOID:974	0.75817	0
317	19	DISEASES		Disease by infectious agent	2.67e-08	CYP51A1|IL2|IL4|ODC1|IL1B|STAT3|ALB|EMB|IL13|CXCL8|PARK2|TLR4|GPT|IL6|CD8A|LACC1|TNF|IL10|OBP2A	216	797|653|545|617|869|863|809|419|518|452|533|902|446|821|911|437|860|482|557	1.22e-10		DOID:0050117	0.757349	0
406	21	DISEASES		Cell type cancer	3.36e-08	IL2|GAPDH|KRT31|TYR|TP53|EGFR|MITF|ALB|CTNNB1|ACTB|CHEK2|TYRP1|GPT|CD8A|TNF|HRAS|MME|AKT1|VEGFA|MYC|NCAM1	216	653|878|614|752|770|884|506|809|887|866|443|659|446|911|860|908|785|857|815|896|629	1.61e-10		DOID:0050687	0.747366	0
158	14	DISEASES		Hematologic cancer	6.8e-08	MPO|IL2|CCND1|IL4|IL1B|TP53|CALR|ACTB|CD8A|IL10|MME|MYC|NCAM1|LIG4	216	407|653|548|545|869|770|626|866|911|482|785|896|629|848	3.42e-10		DOID:2531	0.716749	0
14	7	DISEASES		Colon cancer	6.8e-08	TP53|EGFR|CTNNB1|HRAS|AKT1|VEGFA|MYC	216	770|884|887|908|857|815|896	3.54e-10		DOID:219	0.716749	0
14	7	DISEASES		Hepatocellular carcinoma	6.8e-08	GAPDH|TP53|ALB|CTNNB1|GPT|AKT1|MYC	216	878|770|809|887|446|857|896	3.54e-10		DOID:684	0.716749	0
481	22	DISEASES		Skin disease	9.26e-08	MPO|IL2|IL4|KRT31|UCP1|TYR|IL1B|GNLY|TP53|EGFR|MITF|ALB|IL13|CTNNB1|ACTB|GPT|INS|CD8A|TNF|HRAS|IL10|AKT1	216	407|653|545|614|776|752|869|620|770|884|506|809|518|887|866|446|722|911|860|908|482|857	5.3e-10		DOID:37	0.703339	0
63	10	DISEASES		Hepatobiliary system cancer	1.26e-07	GAPDH|TP53|EGFR|ALB|CASP3|CTNNB1|GPT|AKT1|VEGFA|MYC	216	878|770|884|809|593|887|446|857|815|896	7.51e-10		DOID:0080355	0.689963	0
454	21	DISEASES		Cardiovascular system disease	1.8e-07	VCL|HMOX1|MPO|IL2|IL1B|MITF|ALB|CXCL8|CASP3|NOS2|CCDC88A|CTNNB1|GPT|INS|IL6|ATP2B1|TNF|IL10|BDNF|AKT1|VEGFA	216	671|566|407|653|869|506|809|452|593|788|560|887|446|722|821|587|860|482|455|857|815	1.11e-09		DOID:1287	0.674473	0
150	13	DISEASES		Gastrointestinal system cancer	3e-07	GAPDH|TP53|EGFR|ALB|CASP3|CNDP2|CTNNB1|CHEK2|GPT|HRAS|AKT1|VEGFA|MYC	216	878|770|884|809|593|581|887|443|446|908|857|815|896	1.92e-09		DOID:3119	0.652288	0
294	17	DISEASES		Autoimmune disease	3.07e-07	MPO|NFKB1|IL2|IL4|TYR|IL1B|STAT3|IL13|CD86|ACTB|GPT|INS|IL6|LACC1|TNF|IL10|ABCB1	216	407|656|653|545|752|869|863|518|650|866|446|722|821|437|860|482|563	2.04e-09		DOID:417	0.651286	0
426	20	DISEASES		Primary immunodeficiency disease	3.26e-07	MPO|NFKB1|IL2|IL4|TYR|IL1B|STAT3|IL13|CD86|ACTB|CD40LG|GPT|INS|IL6|CD8A|LACC1|TNF|IL10|ABCB1|LIG4	216	407|656|653|545|752|869|863|518|650|866|638|446|722|821|911|437|860|482|563|848	2.24e-09		DOID:612	0.648678	0
315	17	DISEASES		Urinary system disease	7.44e-07	AQP2|MPO|IL2|CREBBP|EP300|TP53|ALB|TAC1|CTNNB1|SPP1|INS|CD8A|TNF|HRAS|MME|VEGFA|MYC	216	521|407|653|914|905|770|809|578|887|851|722|911|860|908|785|815|896	5.45e-09		DOID:18	0.612843	0
105	11	DISEASES		Lymphatic system cancer	7.53e-07	MPO|IL2|CCND1|IL4|TP53|ACTB|CD8A|IL10|MME|AKT1|MYC	216	407|653|548|545|770|866|911|482|785|857|896	5.69e-09		DOID:0060073	0.612321	0
275	16	DISEASES		Carcinoma	7.53e-07	IL2|GAPDH|KRT31|TP53|EGFR|ALB|CTNNB1|ACTB|CHEK2|GPT|TNF|HRAS|AKT1|VEGFA|MYC|NCAM1	216	653|878|614|770|884|809|887|866|443|446|860|908|857|815|896|629	5.73e-09		DOID:305	0.612321	0
409	19	DISEASES		Hematopoietic system disease	8.29e-07	GSR|MPO|IL2|CCND1|IL4|IL1B|TP53|IL13|CALR|PKLR|ACTB|C1orf116|CD8A|IL10|MME|VEGFA|MYC|NCAM1|LIG4	216	494|407|653|548|545|869|770|518|626|644|866|704|911|482|785|815|896|629|848	6.83e-09		DOID:74	0.608145	0
2132	46	DISEASES		Nervous system disease	8.82e-07	HSD17B10|AQP2|PQBP1|MPO|CCND1|GAPDH|IL4|RAC2|PMP2|IL1B|STAT3|CDK2|TP53|SOD1|EGFR|MITF|ALB|ADCY1|IL13|CASP3|TAC1|CD86|CACNA1H|ANG|TDP1|CCDC88A|CTNNB1|ACTB|CYP2D6|PARK2|TLR4|CHEK2|TYRP1|GPT|INS|IL6|CD8A|LACC1|TNF|IL10|BDNF|MME|ENSP00000459962|CYP1B1|VEGFA|NR2E3	216	491|521|413|407|548|878|545|467|458|869|863|812|770|719|884|506|809|401|518|593|578|650|701|782|641|560|887|866|632|533|902|443|659|446|722|821|911|437|860|482|455|785|734|737|815|584	7.47e-09		DOID:863	0.605453	0
25	7	DISEASES		Pneumonia	1.09e-06	IL1B|ALB|CXCL8|IL6|CD8A|TNF|IL10	216	869|809|452|821|911|860|482	9.46e-09		DOID:552	0.596257	0
85	10	DISEASES		Lymphoma	1.13e-06	MPO|IL2|CCND1|IL4|TP53|ACTB|CD8A|IL10|MME|MYC	216	407|653|548|545|770|866|911|482|785|896	1.04e-08		DOID:0060058	0.594692	0
63	9	DISEASES		Pancreas disease	1.33e-06	AQP2|TP53|EGFR|CASP9|INS|IL6|HRAS|AKT1|MYC	216	521|770|884|485|722|821|908|857|896	1.25e-08		DOID:26	0.587615	0
71	9	DISEASES		Leukocyte disease	3.33e-06	IL2|CCND1|IL4|IL13|CD8A|MME|VEGFA|NCAM1|LIG4	216	653|548|545|518|911|785|815|629|848	3.2e-08		DOID:9500	0.547756	0
159	12	DISEASES		Lymphatic system disease	3.51e-06	MPO|IL2|CCND1|IL4|TP53|ACTB|CD8A|PRF1|IL10|MME|AKT1|MYC	216	407|653|548|545|770|866|911|716|482|785|857|896	3.46e-08		DOID:75	0.545469	0
19	6	DISEASES		Lung non-small cell carcinoma	6.01e-06	TP53|EGFR|TNF|HRAS|AKT1|NCAM1	216	770|884|860|908|857|629	6.19e-08		DOID:3908	0.522113	0
79	9	DISEASES		Urinary system cancer	7.06e-06	IL2|CREBBP|EP300|TP53|CTNNB1|HRAS|MME|VEGFA|MYC	216	653|914|905|770|887|908|785|815|896	7.44e-08		DOID:3996	0.51512	0
58	8	DISEASES		Bladder disease	9.8e-06	CREBBP|EP300|TP53|ALB|TAC1|HRAS|MME|MYC	216	914|905|770|809|578|908|785|896	1.06e-07		DOID:365	0.500877	0
38	7	DISEASES		Bronchial disease	1.05e-05	IL4|IL1B|IL13|CXCL8|IL6|CD8A|TNF	216	545|869|518|452|821|911|860	1.16e-07		DOID:1176	0.497881	0
715	23	DISEASES		Eye disease	1.07e-05	PQBP1|CCND1|GAPDH|IL4|RAC2|CDK2|TP53|MITF|ALB|IL13|TAC1|ACTB|PARK2|TLR4|TYRP1|INS|CD8A|LACC1|TNF|IL10|CYP1B1|VEGFA|NR2E3	216	413|548|878|545|467|812|770|506|809|518|578|866|533|902|659|722|911|437|860|482|737|815|584	1.2e-07		DOID:5614	0.497062	0
22	6	DISEASES		Colitis	1.13e-05	IL1B|STAT3|IL6|TNF|IL10|ABCB1	216	869|863|821|860|482|563	1.29e-07		DOID:0060180	0.494692	0
10	5	DISEASES		Respiratory failure	1.14e-05	IL1B|ALB|CXCL8|IL6|TNF	216	869|809|452|821|860	1.33e-07		DOID:11162	0.49431	0
62	8	DISEASES		Parasitic infectious disease	1.41e-05	CYP51A1|IL4|ODC1|IL13|CD8A|TNF|IL10|OBP2A	216	797|545|617|518|911|860|482|557	1.68e-07		DOID:1398	0.485078	0
283	14	DISEASES		Reproductive system disease	2.86e-05	EP300|IL1B|STAT3|TP53|CXCL8|CTNNB1|PARK2|CHEK2|INS|IL6|LACC1|MME|AKT1|MYC	216	905|869|863|770|452|887|533|443|722|821|437|785|857|896	3.54e-07		DOID:15	0.454363	0
887	25	DISEASES		Sensory system disease	2.9e-05	AQP2|PQBP1|CCND1|GAPDH|IL4|RAC2|CDK2|TP53|MITF|ALB|ADCY1|IL13|TAC1|ACTB|PARK2|TLR4|TYRP1|INS|CD8A|LACC1|TNF|IL10|CYP1B1|VEGFA|NR2E3	216	521|413|548|878|545|467|812|770|506|809|401|518|578|866|533|902|659|722|911|437|860|482|737|815|584	3.66e-07		DOID:0050155	0.45376	0
27	6	DISEASES		Parasitic protozoa infectious disease	2.9e-05	CYP51A1|IL4|ODC1|CD8A|TNF|IL10	216	797|545|617|911|860|482	3.66e-07		DOID:2789	0.45376	0
4	4	DISEASES		Pulmonary edema	2.9e-05	IL1B|ALB|IL6|TNF	216	869|809|821|860	3.79e-07		DOID:11396	0.45376	0
5	4	DISEASES		Adult respiratory distress syndrome	4.94e-05	IL1B|CXCL8|IL6|TNF	216	869|452|821|860	6.78e-07		DOID:11394	0.430627	0
5	4	DISEASES		Peritonitis	4.94e-05	IL1B|ALB|IL6|TNF	216	869|809|821|860	6.78e-07		DOID:8283	0.430627	0
177	11	DISEASES		Female reproductive system disease	5.73e-05	IL1B|TP53|CXCL8|CTNNB1|PARK2|CHEK2|INS|IL6|MME|AKT1|MYC	216	869|770|452|887|533|443|722|821|785|857|896	8.13e-07		DOID:229	0.424185	0
36	6	DISEASES		Hypertension	0.00011	ALB|NOS2|INS|ATP2B1|TNF|VEGFA	216	809|788|722|587|860|815	1.62e-06		DOID:10763	0.395861	0
36	6	DISEASES		Urinary bladder cancer	0.00011	CREBBP|EP300|TP53|HRAS|MME|MYC	216	914|905|770|908|785|896	1.62e-06		DOID:11054	0.395861	0
118	9	DISEASES		Artery disease	0.00012	IL1B|ALB|CXCL8|NOS2|INS|IL6|ATP2B1|TNF|VEGFA	216	869|809|452|788|722|821|587|860|815	1.73e-06		DOID:0050828	0.392082	0
1107	27	DISEASES		Central nervous system disease	0.00012	HSD17B10|PMP2|IL1B|STAT3|TP53|SOD1|EGFR|ALB|CASP3|CD86|CACNA1H|ANG|TDP1|CCDC88A|CTNNB1|ACTB|CYP2D6|PARK2|CHEK2|GPT|INS|IL6|CD8A|TNF|IL10|BDNF|MME	216	491|458|869|863|770|719|884|809|593|650|701|782|641|560|887|866|632|533|443|446|722|821|911|860|482|455|785	1.84e-06		DOID:331	0.392082	0
60	7	DISEASES		Allergic disease	0.00012	IL2|IL4|IL1B|IL13|CD8A|TNF|IL10	216	653|545|869|518|911|860|482	1.89e-06		DOID:1205	0.392082	0
61	7	DISEASES		Lung cancer	0.00013	TP53|EGFR|PARK2|TNF|HRAS|AKT1|NCAM1	216	770|884|533|860|908|857|629	2.09e-06		DOID:1324	0.388606	0
122	9	DISEASES		Bacterial infectious disease	0.00014	ALB|CXCL8|PARK2|TLR4|IL6|CD8A|LACC1|TNF|IL10	216	809|452|533|902|821|911|437|860|482	2.24e-06		DOID:104	0.385387	0
689	20	DISEASES		Disease of mental health	0.00024	HSD17B10|PQBP1|CREBBP|EP300|BCHE|CYP2A6|TAC1|CYP2B6|CNDP2|CACNA1H|CCDC88A|CTNNB1|ACTB|CNR1|INS|TNF|BDNF|AKT1|ENSP00000459962|ABCB1	216	491|413|914|905|740|680|578|764|581|701|560|887|866|449|722|860|455|857|734|563	3.91e-06		DOID:150	0.361979	0
23	5	DISEASES		Pancreatic cancer	0.00024	TP53|EGFR|HRAS|AKT1|MYC	216	770|884|908|857|896	3.96e-06		DOID:1793	0.361979	0
43	6	DISEASES		Cerebrovascular disease	0.00025	IL1B|ALB|CASP3|INS|IL6|BDNF	216	869|809|593|722|821|455	4.11e-06		DOID:6713	0.360206	0
170	10	DISEASES		Autoimmune disease of musculoskeletal system	0.00025	IL2|IL4|TYR|IL1B|IL13|ACTB|IL6|LACC1|TNF|IL10	216	653|545|752|869|518|866|821|437|860|482	4.15e-06		DOID:0060032	0.360206	0
44	6	DISEASES		Melanoma	0.00027	TYR|TP53|MITF|TYRP1|CD8A|HRAS	216	752|770|506|659|911|908	4.64e-06		DOID:1909	0.356864	0
10	4	DISEASES		Hyperglycemia	0.0003	SLC2A2|INS|IL6|AKT1	216	833|722|821|857	5.21e-06		DOID:4195	0.352288	0
45	6	DISEASES		Stomach disease	0.0003	TP53|EGFR|CXCL8|CTNNB1|CCL26|AKT1	216	770|884|452|887|806|857	5.22e-06		DOID:76	0.352288	0
11	4	DISEASES		Periodontitis	0.00039	IL1B|CXCL8|IL6|TNF	216	869|452|821|860	7.05e-06		DOID:824	0.340894	0
108	8	DISEASES		Viral infectious disease	0.00045	IL2|STAT3|ALB|GPT|IL6|CD8A|TNF|IL10	216	653|863|809|446|821|911|860|482	8.07e-06		DOID:934	0.334679	0
145	9	DISEASES		Reproductive organ cancer	0.00046	EP300|STAT3|TP53|CTNNB1|PARK2|CHEK2|MME|AKT1|MYC	216	905|863|770|887|533|443|785|857|896	8.43e-06		DOID:193	0.333724	0
28	5	DISEASES		Asthma	0.0005	IL4|IL1B|IL13|IL6|TNF	216	545|869|518|821|860	9.23e-06		DOID:2841	0.330103	0
12	4	DISEASES		Hepatitis	0.0005	ALB|GPT|CD8A|TNF	216	809|446|911|860	9.34e-06		DOID:2237	0.330103	0
12	4	DISEASES		Rhinitis	0.0005	IL2|IL4|IL13|TAC1	216	653|545|518|578	9.34e-06		DOID:4483	0.330103	0
30	5	DISEASES		Nose disease	0.00064	IL2|IL4|IL13|TAC1|CYP2B6	216	653|545|518|578|764	1.25e-05		DOID:2825	0.319382	0
243	11	DISEASES		Kidney disease	0.00075	AQP2|MPO|IL2|TP53|ALB|CTNNB1|SPP1|INS|CD8A|TNF|VEGFA	216	521|407|653|770|809|887|851|722|911|860|815	1.47e-05		DOID:557	0.312494	0
297	12	DISEASES		Retinal disease	0.00089	CCND1|RAC2|CDK2|TP53|ALB|TAC1|TLR4|INS|CD8A|TNF|VEGFA|NR2E3	216	548|467|812|770|809|578|902|722|911|860|815|584	1.78e-05		DOID:5679	0.305061	0
33	5	DISEASES		Esophageal disease	0.00094	TP53|ALB|CHEK2|CCL26|GPT	216	770|809|443|806|446	1.89e-05		DOID:6050	0.302687	0
89	7	DISEASES		Female reproductive organ cancer	0.001	TP53|CTNNB1|PARK2|CHEK2|MME|AKT1|MYC	216	770|887|533|443|785|857|896	2.1e-05		DOID:120	0.3	0
125	8	DISEASES		Glucose metabolism disease	0.0011	UCP1|STAT3|SLC2A2|ADRB3|INS|IL6|TNF|AKT1	216	776|863|833|470|722|821|860|857	2.2e-05		DOID:4194	0.295861	0
4	3	DISEASES		Chorioamnionitis	0.0011	IL1B|CXCL8|IL6	216	869|452|821	2.22e-05		DOID:0050697	0.295861	0
362	13	DISEASES		Endocrine system disease	0.0012	AQP2|TP53|EGFR|CASP9|CTNNB1|PARK2|CHEK2|INS|IL6|LACC1|HRAS|AKT1|MYC	216	521|770|884|485|887|533|443|722|821|437|908|857|896	2.62e-05		DOID:28	0.292082	0
17	4	DISEASES		Atherosclerosis	0.0014	IL1B|INS|IL6|TNF	216	869|722|821|860	2.97e-05		DOID:1936	0.285387	0
38	5	DISEASES		non-Hodgkin lymphoma	0.0016	CCND1|ACTB|CD8A|MME|MYC	216	548|866|911|785|896	3.49e-05		DOID:0060060	0.279588	0
5	3	DISEASES		Diabetic retinopathy	0.0016	ALB|INS|VEGFA	216	809|722|815	3.53e-05		DOID:8947	0.279588	0
5	3	DISEASES		Leishmaniasis	0.0016	IL4|CD8A|IL10	216	545|911|482	3.53e-05		DOID:9065	0.279588	0
320	12	DISEASES		Acquired metabolic disease	0.0016	UCP1|STAT3|ALB|SLC2A2|ADRB3|ACTB|CNR1|XDH|INS|IL6|TNF|AKT1	216	776|863|809|833|470|866|449|416|722|821|860|857	3.6e-05		DOID:0060158	0.279588	0
68	6	DISEASES		Uterine disease	0.0019	IL1B|TP53|CXCL8|IL6|MME|AKT1	216	869|770|452|821|785|857	4.55e-05		DOID:345	0.272125	0
6	3	DISEASES		Exanthem	0.0022	EGFR|GPT|CD8A	216	884|446|911	5.26e-05		DOID:0050486	0.265758	0
6	3	DISEASES		Trypanosomiasis	0.0022	CYP51A1|ODC1|CD8A	216	797|617|911	5.26e-05		DOID:10113	0.265758	0
6	3	DISEASES		Schistosomiasis	0.0022	IL4|IL13|IL10	216	545|518|482	5.26e-05		DOID:1395	0.265758	0
71	6	DISEASES		Autoimmune disease of skin and connective tissue	0.0023	IL2|IL4|TYR|IL1B|IL13|TNF	216	653|545|752|869|518|860	5.7e-05		DOID:0060039	0.263827	0
44	5	DISEASES		Substance dependence	0.0027	CYP2A6|CYP2B6|CNR1|BDNF|ABCB1	216	680|764|449|455|563	6.63e-05		DOID:9973	0.256864	0
74	6	DISEASES		Leukemia	0.0028	MPO|IL2|IL1B|TP53|CD8A|NCAM1	216	407|653|869|770|911|629	7.07e-05		DOID:1240	0.255284	0
7	3	DISEASES		Colorectal carcinoma	0.003	TP53|CTNNB1|HRAS	216	770|887|908	7.46e-05		DOID:0080199	0.252288	0
7	3	DISEASES		Synovitis	0.003	IL1B|IL6|TNF	216	869|821|860	7.46e-05		DOID:2703	0.252288	0
7	3	DISEASES		Toxic encephalopathy	0.003	IL1B|CASP3|BDNF	216	869|593|455	7.46e-05		DOID:3602	0.252288	0
7	3	DISEASES		Lung benign neoplasm	0.003	CCDC88A|HRAS|FPR1	216	560|908|749	7.46e-05		DOID:3683	0.252288	0
715	18	DISEASES		Connective tissue disease	0.003	IL2|IL4|TYR|IL1B|TP53|EGFR|MITF|IL13|TAC1|PTH1R|CTNNB1|ALPL|BMP2|IL6|CD8A|LACC1|TNF|IL10	216	653|545|752|869|770|884|506|518|578|431|887|515|476|821|911|437|860|482	7.53e-05		DOID:65	0.252288	0
523	15	DISEASES		Bone disease	0.003	IL2|IL4|IL1B|TP53|EGFR|MITF|IL13|TAC1|PTH1R|ALPL|BMP2|IL6|LACC1|TNF|IL10	216	653|545|869|770|884|506|518|578|431|515|476|821|437|860|482	7.68e-05		DOID:0080001	0.252288	0
46	5	DISEASES		Alopecia areata	0.003	IL2|IL4|IL1B|IL13|TNF	216	653|545|869|518|860	8.05e-05		DOID:986	0.252288	0
48	5	DISEASES		Skin cancer	0.0036	KRT31|TYR|TP53|MITF|ACTB	216	614|752|770|506|866	9.7e-05		DOID:4159	0.24437	0
8	3	DISEASES		Colon carcinoma	0.0037	TP53|CTNNB1|HRAS	216	770|887|908	0.0001		DOID:1520	0.24318	0
8	3	DISEASES		Nasopharyngeal disease	0.0037	TP53|GPT|AKT1	216	770|446|857	0.0001		DOID:9561	0.24318	0
118	7	DISEASES		Diabetes mellitus	0.0041	UCP1|STAT3|SLC2A2|ADRB3|INS|IL6|TNF	216	776|863|833|470|722|821|860	0.00011		DOID:9351	0.238722	0
120	7	DISEASES		Bone inflammation disease	0.0045	IL2|IL1B|IL13|TAC1|IL6|LACC1|TNF	216	653|869|518|578|821|437|860	0.00013		DOID:3342	0.234679	0
9	3	DISEASES		Brain ischemia	0.0048	IL1B|CASP3|BDNF	216	869|593|455	0.00014		DOID:2316	0.231876	0
52	5	DISEASES		Ovarian cancer	0.0048	TP53|CTNNB1|PARK2|CHEK2|AKT1	216	770|887|533|443|857	0.00014		DOID:2394	0.231876	0
9	3	DISEASES		Pancreatic carcinoma	0.0048	TP53|HRAS|MYC	216	770|908|896	0.00014		DOID:4905	0.231876	0
27	4	DISEASES		Systemic mycosis	0.0051	CYP51A1|EMB|CD8A|IL10	216	797|419|911|482	0.00015		DOID:0050136	0.229243	0
27	4	DISEASES		Stomach cancer	0.0051	TP53|EGFR|CTNNB1|AKT1	216	770|884|887|857	0.00015		DOID:10534	0.229243	0
28	4	DISEASES		Drug dependence	0.0056	CYP2B6|CNR1|BDNF|ABCB1	216	764|449|455|563	0.00017		DOID:9974	0.225181	0
10	3	DISEASES		Allergic rhinitis	0.0059	IL2|IL4|IL13	216	653|545|518	0.00017		DOID:4481	0.222915	0
10	3	DISEASES		Head and neck squamous cell carcinoma	0.0059	TP53|EGFR|HRAS	216	770|884|908	0.00017		DOID:5520	0.222915	0
10	3	DISEASES		Influenza	0.0059	IL6|CD8A|TNF	216	821|911|860	0.00017		DOID:8469	0.222915	0
29	4	DISEASES		Ocular cancer	0.0061	CCND1|CDK2|TP53|IL10	216	548|812|770|482	0.00019		DOID:2174	0.221467	0
997	21	DISEASES		Disease of metabolism	0.007	CAT|CYP2C9|UCP1|STAT3|PTS|ALB|CYP2A6|GUSB|SLC2A2|ADRB3|ACTB|CNR1|XDH|GPT|INS|SAR1B|IL6|TNF|AKT1|LDLR|ABCB1	216	794|479|776|863|623|809|680|575|833|470|866|449|416|446|722|818|821|860|857|503|563	0.00022		DOID:0014667	0.21549	0
11	3	DISEASES		Pharynx cancer	0.007	TP53|CNDP2|AKT1	216	770|581|857	0.00022		DOID:0060119	0.21549	0
58	5	DISEASES		Breast cancer	0.007	CCND1|TP53|EGFR|CHEK2|AKT1	216	548|770|884|443|857	0.00022		DOID:1612	0.21549	0
1074	22	DISEASES		Musculoskeletal system disease	0.007	IL2|IL4|PMP2|TYR|IL1B|TP53|EGFR|MITF|IL13|SPEG|TAC1|PTH1R|CTNNB1|ACTB|ALPL|BMP2|IL6|CD8A|LACC1|TNF|IL10|MME	216	653|545|458|752|869|770|884|506|518|440|578|431|887|866|515|476|821|911|437|860|482|785	0.00022		DOID:17	0.21549	0
12	3	DISEASES		Skin melanoma	0.0085	TYR|TP53|MITF	216	752|770|506	0.00027		DOID:8923	0.207058	0
343	11	DISEASES		Peripheral nervous system disease	0.0088	MPO|PMP2|TP53|TAC1|TDP1|PARK2|INS|LACC1|TNF|MME|ENSP00000459962	216	407|458|770|578|641|533|722|437|860|785|734	0.00029		DOID:574	0.205552	0
33	4	DISEASES		Autoimmune disease of gastrointestinal tract	0.009	GPT|TNF|IL10|ABCB1	216	446|860|482|563	0.00029		DOID:0060031	0.204576	0
13	3	DISEASES		Tuberculosis	0.0101	CD8A|TNF|IL10	216	911|860|482	0.00033		DOID:399	0.199568	0
13	3	DISEASES		Ulcerative colitis	0.0101	TNF|IL10|ABCB1	216	860|482|563	0.00033		DOID:8577	0.199568	0
101	6	DISEASES		Ovarian disease	0.0103	TP53|CTNNB1|PARK2|CHEK2|INS|AKT1	216	770|887|533|443|722|857	0.00035		DOID:1100	0.198716	0
2	2	DISEASES		Bacterial sepsis	0.013	TLR4|IL6	216	902|821	0.00045		DOID:0040085	0.188606	0
2	2	DISEASES		Proliferative diabetic retinopathy	0.013	INS|VEGFA	216	722|815	0.00045		DOID:13207	0.188606	0
2	2	DISEASES		Background diabetic retinopathy	0.013	INS|VEGFA	216	722|815	0.00045		DOID:13208	0.188606	0
2	2	DISEASES		Bronchiolitis	0.013	IL4|CXCL8	216	545|452	0.00045		DOID:2942	0.188606	0
2	2	DISEASES		Carcinosarcoma	0.013	TP53|MME	216	770|785	0.00045		DOID:4236	0.188606	0
15	3	DISEASES		Retinoblastoma	0.0136	CCND1|CDK2|TP53	216	548|812|770	0.00048		DOID:768	0.186646	0
15	3	DISEASES		Vein disease	0.0136	ALB|GPT|VEGFA	216	809|446|815	0.00048		DOID:866	0.186646	0
108	6	DISEASES		Arthritis	0.0136	IL2|IL1B|IL13|IL6|LACC1|TNF	216	653|869|518|821|437|860	0.00049		DOID:848	0.186646	0
152	7	DISEASES		Cell type benign neoplasm	0.0136	TP53|CCDC88A|CTNNB1|ACTB|INS|HRAS|MME	216	770|560|887|866|722|908|785	0.0005		DOID:0060084	0.186646	0
17	3	DISEASES		Vasculitis	0.018	MPO|IL6|IL10	216	407|821|482	0.00066		DOID:865	0.174473	0
3	2	DISEASES		Metabolic acidosis	0.0197	ALB|INS	216	809|722	0.00074		DOID:0050758	0.170553	0
3	2	DISEASES		Esophageal varix	0.0197	ALB|GPT	216	809|446	0.00074		DOID:112	0.170553	0
3	2	DISEASES		Chagas disease	0.0197	CYP51A1|CD8A	216	797|911	0.00074		DOID:12140	0.170553	0
3	2	DISEASES		Hepatitis a	0.0197	ALB|GPT	216	809|446	0.00074		DOID:12549	0.170553	0
3	2	DISEASES		Rubinstein-Taybi syndrome	0.0197	CREBBP|EP300	216	914|905	0.00074		DOID:1933	0.170553	0
43	4	DISEASES		Kidney cancer	0.0197	IL2|TP53|CTNNB1|VEGFA	216	653|770|887|815	0.00074		DOID:263	0.170553	0
3	2	DISEASES		Bronchitis	0.0197	CXCL8|IL6	216	452|821	0.00074		DOID:6132	0.170553	0
3	2	DISEASES		Perinatal necrotizing enterocolitis	0.0197	TLR4|IL6	216	902|821	0.00074		DOID:8677	0.170553	0
3	2	DISEASES		Nasopharynx carcinoma	0.0197	TP53|AKT1	216	770|857	0.00074		DOID:9261	0.170553	0
19	3	DISEASES		Respiratory allergy	0.0222	IL2|IL4|IL13	216	653|545|518	0.00089		DOID:0060496	0.165365	0
122	6	DISEASES		Mouth disease	0.0225	IL1B|TP53|CXCL8|PTH1R|IL6|TNF	216	869|770|452|431|821|860	0.00091		DOID:403	0.164782	0
81	5	DISEASES		Tooth disease	0.0231	IL1B|CXCL8|PTH1R|IL6|TNF	216	869|452|431|821|860	0.00093		DOID:1091	0.163639	0
462	12	DISEASES		Neurodegenerative disease	0.0232	HSD17B10|PMP2|STAT3|SOD1|CD86|ANG|TDP1|PARK2|CHEK2|IL6|BDNF|MME	216	491|458|863|719|650|782|641|533|443|821|455|785	0.00095		DOID:1289	0.163451	0
739	16	DISEASES		Brain disease	0.0233	IL1B|TP53|EGFR|ALB|CASP3|CACNA1H|CCDC88A|ACTB|CYP2D6|CHEK2|GPT|INS|IL6|CD8A|BDNF|MME	216	869|770|884|809|593|701|560|866|632|443|446|722|821|911|455|785	0.00095		DOID:936	0.163264	0
47	4	DISEASES		Squamous cell carcinoma	0.0245	TP53|EGFR|CHEK2|HRAS	216	770|884|443|908	0.001		DOID:1749	0.161083	0
174	7	DISEASES		Gonadal disease	0.0257	TP53|CTNNB1|PARK2|CHEK2|INS|LACC1|AKT1	216	770|887|533|443|722|437|857	0.0011		DOID:2277	0.159007	0
4	2	DISEASES		Common cold	0.0266	IL4|IL13	216	545|518	0.0011		DOID:10459	0.157512	0
4	2	DISEASES		Portal hypertension	0.0266	ALB|GPT	216	809|446	0.0011		DOID:10762	0.157512	0
4	2	DISEASES		Hepatic encephalopathy	0.0266	ALB|GPT	216	809|446	0.0011		DOID:13413	0.157512	0
4	2	DISEASES		Panniculitis	0.0266	CD8A|TNF	216	911|860	0.0011		DOID:1526	0.157512	0
4	2	DISEASES		Colon adenocarcinoma	0.0266	TP53|HRAS	216	770|908	0.0011		DOID:234	0.157512	0
4	2	DISEASES		Li-Fraumeni syndrome	0.0266	TP53|CHEK2	216	770|443	0.0011		DOID:3012	0.157512	0
4	2	DISEASES		Burkitt lymphoma	0.0266	MME|MYC	216	785|896	0.0011		DOID:8584	0.157512	0
4	2	DISEASES		Cutaneous leishmaniasis	0.0266	IL4|IL10	216	545|482	0.0011		DOID:9111	0.157512	0
4	2	DISEASES		Visceral leishmaniasis	0.0266	IL4|IL10	216	545|482	0.0011		DOID:9146	0.157512	0
4	2	DISEASES		Uterine corpus cancer	0.0266	TP53|MME	216	770|785	0.0011		DOID:9460	0.157512	0
4	2	DISEASES		Pulmonary eosinophilia	0.0266	IL4|IL13	216	545|518	0.0011		DOID:9498	0.157512	0
4	2	DISEASES		Toxoplasmosis	0.0266	CD8A|IL10	216	911|482	0.0011		DOID:9965	0.157512	0
1059	20	DISEASES		Syndrome	0.0266	CYP51A1|CDKN1B|CREBBP|EP300|TYR|TP53|MITF|CXCL8|CNDP2|ACTB|ALPL|CHEK2|TYRP1|INS|SAR1B|IL6|CD8A|HRAS|AKT1|LIG4	216	797|635|914|905|752|770|506|452|581|866|515|443|659|722|818|821|911|908|857|848	0.0012		DOID:225	0.157512	0
233	8	DISEASES		Benign neoplasm	0.0284	TP53|CCDC88A|CTNNB1|ACTB|INS|HRAS|MME|FPR1	216	770|560|887|866|722|908|785|749	0.0013		DOID:0060072	0.154668	0
22	3	DISEASES		Opiate dependence	0.0288	CYP2B6|BDNF|ABCB1	216	764|455|563	0.0013		DOID:2559	0.154061	0
5	2	DISEASES		Pain disorder	0.034	TAC1|ENSP00000459962	216	578|734	0.0015		DOID:0060164	0.146852	0
5	2	DISEASES		Sarcoidosis	0.034	CD8A|TNF	216	911|860	0.0015		DOID:11335	0.146852	0
5	2	DISEASES		Viral hepatitis	0.034	ALB|GPT	216	809|446	0.0015		DOID:1884	0.146852	0
5	2	DISEASES		Pancreatic ductal adenocarcinoma	0.034	TP53|HRAS	216	770|908	0.0015		DOID:3498	0.146852	0
5	2	DISEASES		Lymphopenia	0.034	IL2|CD8A	216	653|911	0.0015		DOID:614	0.146852	0
5	2	DISEASES		Varicose veins	0.034	ALB|GPT	216	809|446	0.0015		DOID:799	0.146852	0
5	2	DISEASES		Diabetic neuropathy	0.034	INS|ENSP00000459962	216	722|734	0.0015		DOID:9743	0.146852	0
24	3	DISEASES		Crohns disease	0.0346	STAT3|TNF|IL10	216	863|860|482	0.0016		DOID:8778	0.146092	0
24	3	DISEASES		Psoriasis	0.0346	IL4|IL13|TNF	216	545|518|860	0.0016		DOID:8893	0.146092	0
25	3	DISEASES		B-cell lymphoma	0.0381	CCND1|MME|MYC	216	548|785|896	0.0018		DOID:707	0.141908	0
2778	39	DISEASES		Monogenic disease	0.0409	CYP51A1|HSD17B10|PQBP1|CDKN1B|GAPDH|CREBBP|EP300|TYR|IL1B|STAT3|ABCB4|TP53|SOD1|MITF|ADCY1|CXCL8|CALR|PTH1R|CNDP2|ANG|TDP1|PKLR|CTNNB1|C1orf116|CYP2D6|CD40LG|TLR4|ALPL|CHEK2|TYRP1|INS|SAR1B|HRAS|MME|AKT1|CYP1B1|VEGFA|NR2E3|LIG4	216	797|491|413|635|878|914|905|752|869|863|422|770|719|506|401|452|626|431|581|782|641|644|887|704|632|638|902|515|443|659|722|818|908|785|857|737|815|584|848	0.002		DOID:0050177	0.138828	0
97	5	DISEASES		Primary bacterial infectious disease	0.0416	PARK2|CD8A|LACC1|TNF|IL10	216	533|911|437|860|482	0.002		DOID:0050338	0.138091	0
26	3	DISEASES		Acute leukemia	0.0416	MPO|IL2|CD8A	216	407|653|911	0.002		DOID:12603	0.138091	0
26	3	DISEASES		Hypersensitivity reaction type iv disease	0.0416	STAT3|CD8A|TNF	216	863|911|860	0.002		DOID:2916	0.138091	0
6	2	DISEASES		Oculocutaneous albinism type iii	0.0419	TYR|TYRP1	216	752|659	0.002		DOID:0070097	0.137779	0
6	2	DISEASES		Oculocutaneous albinism type iv	0.0419	TYR|TYRP1	216	752|659	0.002		DOID:0070098	0.137779	0
6	2	DISEASES		Non-alcoholic steatohepatitis	0.0419	GPT|INS	216	446|722	0.002		DOID:0080547	0.137779	0
2323	34	DISEASES		Autosomal genetic disease	0.0419	CYP51A1|CDKN1B|CREBBP|EP300|TYR|IL1B|STAT3|ABCB4|TP53|MITF|ADCY1|CXCL8|CALR|PTH1R|CNDP2|TDP1|PKLR|CTNNB1|C1orf116|CYP2D6|CD40LG|TLR4|ALPL|CHEK2|TYRP1|INS|SAR1B|HRAS|MME|AKT1|CYP1B1|VEGFA|NR2E3|LIG4	216	797|635|914|905|752|869|863|422|770|506|401|452|626|431|581|641|644|887|704|632|638|902|515|443|659|722|818|908|785|857|737|815|584|848	0.0021		DOID:0050739	0.137779	0
27	3	DISEASES		Coronary artery disease	0.0445	CXCL8|INS|IL6	216	452|722|821	0.0022		DOID:3393	0.135164	0
514	12	DISEASES		Developmental disorder of mental health	0.0453	HSD17B10|PQBP1|CREBBP|EP300|TAC1|CNDP2|CACNA1H|CTNNB1|ACTB|INS|BDNF|ENSP00000459962	216	491|413|914|905|578|581|701|887|866|722|455|734	0.0023		DOID:0060037	0.13439	0
28	3	DISEASES		Juvenile rheumatoid arthritis	0.0485	IL6|LACC1|TNF	216	821|437|860	0.0024		DOID:676	0.131426	0
2919	99	GO Biological Process		Cellular response to chemical stimulus	2.65e-33	AQP2|MAPK1|HMOX1|NFKBIA|PQBP1|GSR|MPO|EPX|NFKB1|IL2|CCND1|CDKN1B|GAPDH|MAPK14|IL4|CAT|CYP2C9|CREBBP|UCP1|MAPK3|EP300|IL1B|STAT3|ABCB4|CDK2|TP53|SOD1|EGFR|ALB|ADCY1|CYP2A6|FASN|IL13|CXCL8|CASP3|CALR|TAC1|CYP2B6|NOS2|CASP9|CD86|CACNA1H|HSP90AA1|NME1|PKLR|CYP1A2|CTNNB1|HMGB1|ACTB|CYP2D6|PTGS1|PARK2|PTGS2|CASP7|CHUK|CD40LG|JUN|CYP2C19|ENDOG|SRC|TLR4|ALOX5|CNR2|TXN|ALPL|BMP2|PCNA|CHEK2|CCL26|GPT|SPP1|…	216	521|890|566|827|413|494|407|731|656|653|548|635|878|695|545|794|479|914|776|872|905|869|863|422|812|770|719|884|809|401|680|539|518|452|593|626|578|764|788|485|650|701|899|686|644|677|887|746|866|632|767|533|527|590|647|638|875|668|542|881|902|611|605|665|515|476|461|443|806|446|851|713|710|722|602|893|821|824|587|860|482|455|785|689|497|404|608|755|857|503|734|845|749|737|815|896|629|584|848	2.07e-37		GO:0070887	3.25768	0
4333	111	GO Biological Process		Response to chemical	1.97e-28	AQP2|MAPK1|HMOX1|NFKBIA|CST4|PQBP1|GSR|MPO|EPX|NFKB1|IL2|CCND1|CDKN1B|GAPDH|MAPK14|IL4|CAT|RAC2|CYP2C9|CREBBP|UCP1|MAPK3|EP300|TYR|IL1B|BCHE|STAT3|ABCB4|CDK2|TP53|SOD1|EGFR|HMGCR|ALB|ANXA5|ADCY1|CYP2A6|EMB|FASN|IL13|CXCL8|CASP3|CALR|TAC1|CYP2B6|NOS2|CASP9|CD86|CACNA1H|HSP90AA1|ADORA2A|ANG|NME1|PKLR|CYP1A2|CTNNB1|HMGB1|ACTB|CYP2D6|PTGS1|PARK2|PTGS2|CASP7|CNR1|CHUK|CD40LG|JUN|CYP2C19|ENDOG|SRC|TLR4…	216	521|890|566|827|464|413|494|407|731|656|653|548|635|878|695|545|794|467|479|914|776|872|905|752|869|740|863|422|812|770|719|884|779|809|410|401|680|419|539|518|452|593|626|578|764|788|485|650|701|899|854|782|686|644|677|887|746|866|632|767|533|527|590|449|647|638|875|668|542|881|902|611|605|665|515|476|461|443|806|446|851|713|710|722|602|893|821|824|587|860|908|482|455|785|689|497|404|608|755|857…	3.07e-32		GO:0042221	2.77055	0
1567	69	GO Biological Process		Response to oxygen-containing compound	7.29e-27	AQP2|MAPK1|HMOX1|NFKBIA|MPO|NFKB1|IL2|CCND1|CDKN1B|MAPK14|CAT|UCP1|MAPK3|TYR|IL1B|BCHE|STAT3|ABCB4|CDK2|TP53|SOD1|EGFR|HMGCR|ADCY1|IL13|CXCL8|CASP3|CALR|TAC1|NOS2|CASP9|CD86|NME1|PKLR|CYP1A2|CTNNB1|HMGB1|ACTB|PARK2|PTGS2|CNR1|CHUK|JUN|ENDOG|SRC|TLR4|CNR2|TXN|ALPL|PCNA|CHEK2|GPT|SPP1|CDK1|MAPK8|INS|BCL2|RELA|IL6|UMODL1|ATP2B1|TNF|IL10|CCS|AKT1|LDLR|ENSP00000459962|FPR2|CYP1B1	216	521|890|566|827|407|656|653|548|635|695|794|776|872|752|869|740|863|422|812|770|719|884|779|401|518|452|593|626|578|788|485|650|686|644|677|887|746|866|533|527|449|647|875|542|881|902|605|665|515|461|443|446|851|713|710|722|602|893|821|824|587|860|482|755|857|503|734|845|737	1.7e-30		GO:1901700	2.61373	0
3011	89	GO Biological Process		Response to organic substance	1.19e-24	MAPK1|HMOX1|NFKBIA|PQBP1|MPO|NFKB1|IL2|CCND1|CDKN1B|GAPDH|MAPK14|IL4|CAT|UCP1|MAPK3|EP300|TYR|IL1B|BCHE|STAT3|ABCB4|TP53|SOD1|EGFR|HMGCR|ANXA5|ADCY1|FASN|IL13|CXCL8|CASP3|CALR|TAC1|NOS2|CASP9|CD86|CACNA1H|HSP90AA1|ADORA2A|ANG|NME1|PKLR|CYP1A2|CTNNB1|HMGB1|ACTB|PARK2|PTGS2|CASP7|CNR1|CHUK|CD40LG|JUN|ENDOG|SRC|TLR4|ALOX5|CNR2|ALPL|BMP2|PCNA|CHEK2|CCL26|GPT|SPP1|CDK1|MAPK8|INS|BCL2|RELA|IL6|UMODL1|A…	216	890|566|827|413|407|656|653|548|635|878|695|545|794|776|872|905|752|869|740|863|422|770|719|884|779|410|401|539|518|452|593|626|578|788|485|650|701|899|854|782|686|644|677|887|746|866|533|527|590|449|647|638|875|542|881|902|611|605|515|476|461|443|806|446|851|713|710|722|602|893|821|824|587|860|482|455|785|497|608|857|503|734|845|749|737|815|896|629|584	3.69e-28		GO:0010033	2.39245	0
858	50	GO Biological Process		Response to lipid	3.26e-23	MAPK1|NFKBIA|MPO|NFKB1|CCND1|CDKN1B|MAPK14|CAT|UCP1|MAPK3|TYR|IL1B|BCHE|STAT3|ABCB4|EGFR|ADCY1|IL13|CXCL8|CASP3|CALR|TAC1|NOS2|CASP9|CD86|NME1|CYP1A2|CTNNB1|HMGB1|PTGS2|CNR1|CHUK|JUN|ENDOG|SRC|TLR4|CNR2|ALPL|PCNA|SPP1|MAPK8|BCL2|RELA|IL6|ATP2B1|TNF|IL10|AKT1|LDLR|NR2E3	216	890|827|407|656|548|635|695|794|776|872|752|869|740|863|422|884|401|518|452|593|626|578|788|485|650|686|677|887|746|527|449|647|875|542|881|902|605|515|461|851|710|602|893|821|587|860|482|857|503|584	1.27e-26		GO:0033993	2.24868	0
3485	93	GO Biological Process		Response to stress	4.1e-23	AQP2|VCL|MAPK1|HMOX1|NFKBIA|PQBP1|GSR|MPO|EPX|NFKB1|CCND1|CDKN1B|GAPDH|MAPK14|IL4|CAT|MAP3K10|CREBBP|ATRN|UCP1|MAPK3|EP300|IL1B|GNLY|STAT3|CDK2|TP53|SOD1|EGFR|TNFRSF10B|ALB|ANXA5|IL13|CXCL8|CASP3|CALR|TAC1|CDC25C|NOS2|CASP9|HSP90AA1|ADORA2A|ANG|TDP1|PKLR|CYP1A2|HMGB1|ACTB|PTGS1|PARK2|PTGS2|CHUK|CD40LG|JUN|ENDOG|SRC|TLR4|ALOX5|CNR2|TXN|BMP2|PCNA|CHEK2|CCL26|GPT|SPP1|CDK1|MAPK8|INS|BCL2|RELA|IL6|LA…	216	521|671|890|566|827|413|494|407|731|656|548|635|878|695|545|794|524|914|728|776|872|905|869|620|863|812|770|719|884|554|809|410|518|452|593|626|578|758|788|485|899|854|782|641|644|677|746|866|767|533|527|647|638|875|542|881|902|611|605|665|476|461|443|806|446|851|713|710|722|602|893|821|437|587|716|860|908|482|455|689|404|608|755|857|503|734|845|749|737|815|896|629|848	1.92e-26		GO:0006950	2.23872	0
2369	77	GO Biological Process		Cellular response to organic substance	7.9e-23	MAPK1|HMOX1|NFKBIA|PQBP1|NFKB1|IL2|CCND1|CDKN1B|GAPDH|MAPK14|IL4|CAT|UCP1|MAPK3|EP300|IL1B|STAT3|ABCB4|TP53|SOD1|EGFR|ADCY1|FASN|IL13|CXCL8|CASP3|CALR|TAC1|NOS2|CASP9|CD86|CACNA1H|HSP90AA1|NME1|PKLR|CTNNB1|HMGB1|ACTB|PARK2|PTGS2|CASP7|CHUK|CD40LG|JUN|ENDOG|SRC|TLR4|ALOX5|ALPL|BMP2|CHEK2|CCL26|GPT|SPP1|MAPK8|INS|BCL2|RELA|IL6|UMODL1|ATP2B1|TNF|IL10|BDNF|MME|TIPARP|BCLAF1|AKT1|LDLR|ENSP00000459962|…	216	890|566|827|413|656|653|548|635|878|695|545|794|776|872|905|869|863|422|770|719|884|401|539|518|452|593|626|578|788|485|650|701|899|686|644|887|746|866|533|527|590|647|638|875|542|881|902|611|515|476|443|806|446|851|710|722|602|893|821|824|587|860|482|455|785|497|608|857|503|734|845|749|737|815|896|629|584	4.31e-26		GO:0071310	2.21024	0
911	50	GO Biological Process		Response to organic cyclic compound	2.68e-22	MAPK1|NFKBIA|PQBP1|NFKB1|CCND1|CDKN1B|CAT|MAPK3|TYR|IL1B|BCHE|STAT3|ABCB4|SOD1|EGFR|ADCY1|CASP3|CALR|TAC1|CASP9|ADORA2A|NME1|PKLR|CYP1A2|CTNNB1|ACTB|PARK2|PTGS2|CASP7|CNR1|JUN|ENDOG|SRC|ALPL|BMP2|PCNA|CHEK2|SPP1|CDK1|BCL2|RELA|IL6|ATP2B1|TNF|IL10|TIPARP|AKT1|ENSP00000459962|CYP1B1|NR2E3	216	890|827|413|656|548|635|794|872|752|869|740|863|422|719|884|401|593|626|578|485|854|686|644|677|887|866|533|527|590|449|875|542|881|515|476|461|443|851|713|602|893|821|587|860|482|497|857|734|737|584	1.67e-25		GO:0014070	2.15719	0
2310	75	GO Biological Process		Response to external stimulus	4.2e-22	AQP2|MAPK1|HMOX1|NFKBIA|PQBP1|MPO|EPX|NFKB1|CCND1|GAPDH|MAPK14|IL4|ODC1|CAT|RAC2|UCP1|MAPK3|EP300|TYR|IL1B|GNLY|BCHE|TP53|GZMA|EGFR|TNFRSF10B|HMGCR|ALB|EMB|IL13|CXCL8|CASP3|TAC1|NOS2|CASP9|CD86|ADORA2A|ANG|CYP1A2|HMGB1|PARK2|PTGS2|CNR1|CHUK|JUN|ENDOG|SRC|TLR4|ALOX5|CNR2|ALPL|BMP2|CCL26|GPT|SPP1|MAPK8|BCL2|RELA|IL6|LACC1|ATP2B1|PRF1|TNF|HRAS|IL10|BDNF|MSMP|AKT1|LDLR|ENSP00000459962|FPR2|FPR1|VEGFA…	216	521|890|566|827|413|407|731|656|548|878|695|545|617|794|467|776|872|905|752|869|620|740|770|512|884|554|779|809|419|518|452|593|578|788|485|650|854|782|677|746|533|527|449|647|875|542|881|902|611|605|515|476|806|446|851|710|602|893|821|437|587|716|860|908|482|455|689|857|503|734|845|749|815|629|584	2.94e-25		GO:0009605	2.13768	0
1055	51	GO Biological Process		Cellular response to oxygen-containing compound	1.54e-20	AQP2|MAPK1|NFKBIA|MPO|NFKB1|MAPK14|UCP1|MAPK3|IL1B|STAT3|ABCB4|CDK2|TP53|SOD1|EGFR|ADCY1|CXCL8|NOS2|CASP9|CD86|NME1|PKLR|CTNNB1|HMGB1|ACTB|PARK2|PTGS2|CHUK|JUN|ENDOG|SRC|TLR4|PCNA|CHEK2|GPT|SPP1|CDK1|MAPK8|INS|RELA|IL6|UMODL1|ATP2B1|TNF|IL10|CCS|AKT1|LDLR|ENSP00000459962|FPR2|CYP1B1	216	521|890|827|407|656|695|776|872|869|863|422|812|770|719|884|401|452|788|485|650|686|644|887|746|866|533|527|647|875|542|881|902|461|443|446|851|713|710|722|893|821|824|587|860|482|755|857|503|734|845|737	1.2e-23		GO:1901701	1.98125	0
1696	62	GO Biological Process		Regulation of cell death	8.11e-20	HMOX1|NFKBIA|MPO|NFKB1|IL2|CDKN1B|GAPDH|IL4|CAT|MAP3K10|CREBBP|IL1B|STAT3|TP53|CBX4|SOD1|GZMA|EGFR|TNFRSF10B|HMGCR|MITF|ALB|ANXA5|IL13|CASP3|CALR|TAC1|CASP9|ADORA2A|NME1|CTNNB1|HMGB1|PARK2|PTGS2|CNR1|CD40LG|JUN|ENDOG|SRC|TLR4|TXN|BMP2|XDH|CHEK2|CDK1|MAPK8|INS|BCL2|RELA|IL6|UMODL1|TNF|HRAS|IL10|BDNF|BCLAF1|AKT1|ENSP00000459962|CYP1B1|VEGFA|MYC|LIG4	216	566|827|407|656|653|635|878|545|794|524|914|869|863|770|725|719|512|884|554|779|506|809|410|518|593|626|578|485|854|686|887|746|533|527|449|638|875|542|881|902|665|476|416|443|713|710|722|602|893|821|824|860|908|482|455|608|857|734|737|815|896|848	6.94e-23		GO:0010941	1.9091	0
1642	60	GO Biological Process		Regulation of cell population proliferation	4.94e-19	MAPK1|HMOX1|NFKBIA|IL2|CCND1|CDKN1B|MAPK14|IL4|ODC1|RAC2|MAPK3|IL1B|BCHE|STAT3|CDK2|TP53|EGFR|HMGCR|HPGDS|MITF|IL13|CXCL8|CASP3|SPEG|CALR|TAC1|PTH1R|NOS2|CD86|ADORA2A|ANG|NME1|CCDC88A|CTNNB1|HMGB1|PTGS1|PTGS2|CD40LG|JUN|SRC|TLR4|ALOX5|BMP2|XDH|CCL26|CDK1|INS|BCL2|RELA|IL6|TNF|HRAS|IL10|BDNF|AKT1|CYP1B1|VEGFA|MYC|NR2E3|LIG4	216	890|566|827|653|548|635|695|545|617|467|872|869|740|863|812|770|884|779|800|506|518|452|593|440|626|578|431|788|650|854|782|686|560|887|746|767|527|638|875|881|902|611|476|416|806|713|722|602|893|821|860|908|482|455|857|737|815|896|584|848	4.61e-22		GO:0042127	1.83063	0
1550	58	GO Biological Process		Regulation of apoptotic process	9.42e-19	HMOX1|NFKBIA|MPO|NFKB1|IL2|CDKN1B|GAPDH|IL4|CAT|MAP3K10|CREBBP|IL1B|TP53|CBX4|SOD1|GZMA|EGFR|TNFRSF10B|HMGCR|MITF|ALB|ANXA5|IL13|CASP3|CALR|CASP9|ADORA2A|NME1|CTNNB1|HMGB1|PARK2|PTGS2|CNR1|CD40LG|JUN|ENDOG|SRC|BMP2|XDH|CHEK2|CDK1|MAPK8|INS|BCL2|RELA|IL6|UMODL1|TNF|HRAS|IL10|BDNF|BCLAF1|AKT1|ENSP00000459962|CYP1B1|VEGFA|MYC|LIG4	216	566|827|407|656|653|635|878|545|794|524|914|869|770|725|719|512|884|554|779|506|809|410|518|593|626|485|854|686|887|746|533|527|449|638|875|542|881|476|416|443|713|710|722|602|893|821|824|860|908|482|455|608|857|734|737|815|896|848	9.53e-22		GO:0042981	1.80259	0
1437	56	GO Biological Process		Regulation of response to stress	9.42e-19	MAPK1|NFKBIA|PQBP1|NFKB1|IL2|MAPK14|IL4|MAP3K10|CREBBP|MAPK3|EP300|IL1B|STAT3|TP53|SOD1|EGFR|HMGCR|IL13|TAC1|NOS2|CASP9|HSP90AA1|ADORA2A|CTNNB1|HMGB1|PARK2|PTGS2|CNR1|CHUK|CD40LG|ENDOG|SRC|TLR4|ALOX5|CNR2|TXN|BMP2|PCNA|XDH|CHEK2|SPP1|INS|BCL2|RELA|IL6|LACC1|TNF|HRAS|IL10|BCLAF1|AKT1|LDLR|FPR2|ABCB1|VEGFA|MYC	216	890|827|413|656|653|695|545|524|914|872|905|869|863|770|719|884|779|518|578|788|485|899|854|887|746|533|527|449|647|638|542|881|902|611|605|665|476|461|416|443|851|722|602|893|821|437|860|908|482|608|857|503|845|563|815|896	9.61e-22		GO:0080134	1.80259	0
313	30	GO Biological Process		Response to lipopolysaccharide	1.24e-18	MAPK1|NFKBIA|MPO|NFKB1|MAPK14|MAPK3|IL1B|IL13|CXCL8|CASP3|TAC1|NOS2|CASP9|CD86|CYP1A2|HMGB1|PTGS2|CNR1|CHUK|JUN|SRC|TLR4|CNR2|ALPL|MAPK8|RELA|IL6|TNF|IL10|AKT1	216	890|827|407|656|695|872|869|518|452|593|578|788|485|650|677|746|527|449|647|875|881|902|605|515|710|893|821|860|482|857	1.44e-21		GO:0032496	1.79066	0
1147	50	GO Biological Process		Response to abiotic stimulus	2.11e-18	AQP2|HMOX1|NFKBIA|MPO|NFKB1|CCND1|CDKN1B|MAPK14|CAT|CREBBP|UCP1|MAPK3|EP300|TYR|IL1B|TP53|SOD1|EGFR|TNFRSF10B|HMGCR|IL13|CASP3|TAC1|NOS2|CASP9|HSP90AA1|ANG|PKLR|PTGS2|JUN|ENDOG|SRC|TLR4|TXN|BMP2|PCNA|CHEK2|MAPK8|BCL2|RELA|ATP2B1|TNF|HRAS|MME|AKT1|ENSP00000459962|VEGFA|MYC|NR2E3|LIG4	216	521|566|827|407|656|548|635|695|794|914|776|872|905|752|869|770|719|884|554|779|518|593|578|788|485|899|782|644|527|875|542|881|902|665|476|461|443|710|602|893|587|860|908|785|857|734|815|896|584|848	2.8e-21		GO:0009628	1.76757	0
8046	132	GO Biological Process		Response to stimulus	2.26e-18	AQP2|VCL|MAPK1|HMOX1|NFKBIA|CST4|PQBP1|GSR|MPO|EPX|NFKB1|IL2|CCND1|CDKN1B|GAPDH|MAPK14|IL4|ODC1|CAT|RAC2|MAP3K10|CYP2C9|CREBBP|ATRN|UCP1|MAPK3|EP300|TYR|IL1B|GNLY|BCHE|STAT3|ABCB4|CDK2|TP53|SOD1|GZMA|EGFR|TNFRSF10B|HMGCR|HPGDS|MITF|ALB|ANXA5|ADCY1|CYP2A6|EMB|GUSB|FASN|IL13|CXCL8|CASP3|CALR|TAC1|CDC25C|PTH1R|CYP2B6|NOS2|CASP9|CD86|CACNA1H|HSP90AA1|ADORA2A|ANG|NME1|TDP1|CCDC88A|PKLR|CYP1A2|ADRB3|CT…	216	521|671|890|566|827|464|413|494|407|731|656|653|548|635|878|695|545|617|794|467|524|479|914|728|776|872|905|752|869|620|740|863|422|812|770|719|512|884|554|779|800|506|809|410|401|680|419|575|539|518|452|593|626|578|758|431|764|788|485|650|701|899|854|782|686|641|560|644|677|470|887|746|866|632|767|533|527|590|449|647|638|875|668|542|881|902|611|605|665|515|476|461|830|443|806|446|851|713|710|722…	3.16e-21		GO:0050896	1.76459	0
8298	134	GO Biological Process		Metabolic process	2.43e-18	CYP51A1|HSD17B10|MAPK1|HMOX1|NFKBIA|PQBP1|GSR|OGDH|MPO|EPX|NFKB1|IL2|CCND1|GAPDH|MAPK14|IL4|ODC1|CAT|FNTB|MAP3K10|CYP2C9|CREBBP|UCP1|MAPK3|EP300|TYR|IL1B|BCHE|STAT3|ABCB4|CDK2|TP53|CBX4|SOD1|GZMA|EGFR|PTS|LDHAL6A|GGPS1|HMGCR|HPGDS|MITF|ALB|ADCY1|CYP2A6|GUSB|GOT1L1|FASN|CXCL8|CASP3|SPEG|AGPAT4|CALR|ME2|CDC25C|FAM20C|SLC2A2|CYP2B6|CNDP2|GANC|NOS2|AFMID|CASP9|CACNA1H|HSP90AA1|ADORA2A|ANG|NME1|TDP1|I…	216	797|491|890|566|827|413|494|791|407|731|656|653|548|878|695|545|617|794|662|524|479|914|776|872|905|752|869|740|863|422|812|770|725|719|512|884|623|500|530|779|800|506|809|401|680|575|743|539|452|593|440|434|626|551|758|428|833|764|581|674|788|572|485|701|899|854|782|686|641|599|773|560|644|677|473|470|887|746|866|632|767|533|527|803|839|707|590|647|638|875|668|542|881|902|611|665|515|476|461|416…	3.59e-21		GO:0008152	1.76144	0
393	32	GO Biological Process		Response to oxidative stress	3.53e-18	MAPK1|HMOX1|GSR|MPO|EPX|CAT|ATRN|UCP1|MAPK3|CDK2|TP53|SOD1|EGFR|CASP3|PTGS1|PARK2|PTGS2|CHUK|JUN|ENDOG|SRC|TXN|PCNA|CDK1|MAPK8|BCL2|RELA|IL6|GPX8|CCS|AKT1|CYP1B1	216	890|566|494|407|731|794|728|776|872|812|770|719|884|593|767|533|527|647|875|542|881|665|461|713|710|602|893|821|404|755|857|737	5.5e-21		GO:0006979	1.74522	0
1070	48	GO Biological Process		Response to nitrogen compound	4.02e-18	MAPK1|NFKBIA|PQBP1|NFKB1|CCND1|CDKN1B|MAPK14|CAT|MAPK3|TYR|IL1B|BCHE|STAT3|CDK2|TP53|SOD1|EGFR|ADCY1|CASP3|TAC1|ADORA2A|NME1|PKLR|CTNNB1|ACTB|PARK2|PTGS2|CASP7|CNR1|CHUK|JUN|SRC|TLR4|CNR2|TXN|PCNA|GPT|CDK1|INS|RELA|IL6|UMODL1|TNF|IL10|AKT1|LDLR|ENSP00000459962|FPR2	216	890|827|413|656|548|635|695|794|872|752|869|740|863|812|770|719|884|401|593|578|854|686|644|887|866|533|527|590|449|647|875|881|902|605|665|461|446|713|722|893|821|824|860|482|857|503|734|845	6.89e-21		GO:1901698	1.73958	0
7755	129	GO Biological Process		Organic substance metabolic process	4.02e-18	CYP51A1|HSD17B10|MAPK1|HMOX1|NFKBIA|PQBP1|GSR|OGDH|MPO|NFKB1|IL2|CCND1|GAPDH|MAPK14|IL4|ODC1|CAT|FNTB|MAP3K10|CYP2C9|CREBBP|MAPK3|EP300|TYR|IL1B|BCHE|STAT3|ABCB4|CDK2|TP53|CBX4|SOD1|GZMA|EGFR|PTS|LDHAL6A|GGPS1|HMGCR|HPGDS|MITF|ALB|ADCY1|CYP2A6|GUSB|GOT1L1|FASN|CXCL8|CASP3|SPEG|AGPAT4|CALR|ME2|CDC25C|FAM20C|SLC2A2|CYP2B6|CNDP2|GANC|NOS2|AFMID|CASP9|CACNA1H|HSP90AA1|ADORA2A|ANG|NME1|TDP1|ISYNA1|HEX…	216	797|491|890|566|827|413|494|791|407|656|653|548|878|695|545|617|794|662|524|479|914|872|905|752|869|740|863|422|812|770|725|719|512|884|623|500|530|779|800|506|809|401|680|575|743|539|452|593|440|434|626|551|758|428|833|764|581|674|788|572|485|701|899|854|782|686|641|599|773|560|644|677|473|470|887|746|866|632|767|533|527|803|839|707|590|647|638|875|668|542|881|902|611|665|476|461|416|761|443|659…	7.16e-21		GO:0071704	1.73958	0
1823	61	GO Biological Process		Positive regulation of cell communication	7.48e-18	MAPK1|HMOX1|NFKB1|IL2|GAPDH|MAPK14|IL4|CAT|RAC2|MAP3K10|CREBBP|MAPK3|EP300|IL1B|STAT3|TP53|SOD1|EGFR|TNFRSF10B|HMGCR|ADCY1|IL13|CALR|TAC1|CD86|HSP90AA1|ADORA2A|CCDC88A|ADRB3|CTNNB1|HMGB1|PARK2|PTGS2|CNR1|CHUK|CD40LG|JUN|SRC|TLR4|TXN|BMP2|XDH|CCL26|SPP1|CDK1|MAPK8|INS|BCL2|RELA|IL6|TNF|HRAS|IL10|BDNF|MME|BCLAF1|AKT1|FPR2|FPR1|CYP1B1|VEGFA	216	890|566|656|653|878|695|545|794|467|524|914|872|905|869|863|770|719|884|554|779|401|518|626|578|650|899|854|560|470|887|746|533|527|449|647|638|875|881|902|665|476|416|806|851|713|710|722|602|893|821|860|908|482|455|785|608|857|845|749|737|815	1.4e-20		GO:0010647	1.71261	0
1831	61	GO Biological Process		Positive regulation of signaling	8.89e-18	MAPK1|HMOX1|NFKB1|IL2|GAPDH|MAPK14|IL4|CAT|RAC2|MAP3K10|CREBBP|MAPK3|EP300|IL1B|STAT3|TP53|SOD1|EGFR|TNFRSF10B|HMGCR|ADCY1|IL13|CALR|TAC1|CD86|HSP90AA1|ADORA2A|CCDC88A|ADRB3|CTNNB1|HMGB1|PARK2|PTGS2|CNR1|CHUK|CD40LG|JUN|SRC|TLR4|TXN|BMP2|XDH|CCL26|SPP1|CDK1|MAPK8|INS|BCL2|RELA|IL6|TNF|HRAS|IL10|BDNF|MME|BCLAF1|AKT1|FPR2|FPR1|CYP1B1|VEGFA	216	890|566|656|653|878|695|545|794|467|524|914|872|905|869|863|770|719|884|554|779|401|518|626|578|650|899|854|560|470|887|746|533|527|449|647|638|875|881|902|665|476|416|806|851|713|710|722|602|893|821|860|908|482|455|785|608|857|845|749|737|815	1.73e-20		GO:0023056	1.70511	0
4042	91	GO Biological Process		Regulation of biological quality	9.65e-18	AQP2|VCL|MAPK1|HMOX1|NFKBIA|CST4|GSR|MPO|NFKB1|IL2|CCND1|GAPDH|MAPK14|IL4|RAC2|CYP2C9|CREBBP|UCP1|MAPK3|EP300|IL1B|STAT3|ABCB4|TP53|SOD1|EGFR|HMGCR|ALB|ANXA5|ADCY1|IL13|CASP3|CALR|TAC1|PTH1R|SLC2A2|NOS2|CACNA1H|HSP90AA1|ADORA2A|ANG|NME1|CCDC88A|CYP1A2|ADRB3|CTNNB1|HMGB1|ACTB|CYP2D6|PTGS1|PARK2|PTGS2|SOAT1|CNR1|CD40LG|JUN|ENDOG|SRC|TLR4|ALOX5|CNR2|TXN|BMP2|PCNA|XDH|CHEK2|CCL26|SPP1|MAPK8|INS|BCL2|…	216	521|671|890|566|827|464|494|407|656|653|548|878|695|545|467|479|914|776|872|905|869|863|422|770|719|884|779|809|410|401|518|593|626|578|431|833|788|701|899|854|782|686|560|677|470|887|746|866|632|767|533|527|803|449|638|875|542|881|902|611|605|665|476|461|416|443|806|851|710|722|602|683|821|437|587|860|908|482|455|785|497|698|857|503|734|845|749|563|737|815|896	1.95e-20		GO:0065008	1.70155	0
538	35	GO Biological Process		Response to inorganic substance	2.76e-17	AQP2|MAPK1|HMOX1|MPO|CCND1|CDKN1B|CAT|MAPK3|CDK2|SOD1|EGFR|ADCY1|CASP3|CALR|CASP9|CACNA1H|PKLR|CYP1A2|PARK2|PTGS2|CHUK|JUN|ENDOG|SRC|TXN|PCNA|CDK1|MAPK8|BCL2|RELA|IL6|CCS|AKT1|CYP1B1|LIG4	216	521|890|566|407|548|635|794|872|812|719|884|401|593|626|485|701|644|677|533|527|647|875|542|881|665|461|713|710|602|893|821|755|857|737|848	5.8e-20		GO:0010035	1.65591	0
2481	70	GO Biological Process		Immune system process	3e-17	VCL|MAPK1|HMOX1|PQBP1|MPO|EPX|NFKB1|IL2|GAPDH|MAPK14|IL4|CAT|CREBBP|MAPK3|EP300|TYR|IL1B|GNLY|STAT3|TP53|SOD1|GZMA|TNFRSF10B|MITF|GUSB|FASN|IL13|CXCL8|CASP3|CALR|TAC1|FAM20C|NOS2|CASP9|CD86|HSP90AA1|ANG|CTNNB1|HMGB1|ACTB|CHUK|CD40LG|JUN|SRC|TLR4|ALOX5|CNR2|SERPINB1|CCL26|INS|BCL2|RELA|SAR1B|IL6|CD8A|LACC1|PRF1|TNF|HRAS|IL10|MME|MSMP|TIPARP|AKT1|ENSP00000459962|FPR2|FPR1|VEGFA|NCAM1|LIG4	216	671|890|566|413|407|731|656|653|878|695|545|794|914|872|905|752|869|620|863|770|719|512|554|506|575|539|518|452|593|626|578|428|788|485|650|899|782|887|746|866|647|638|875|881|902|611|605|830|806|722|602|893|818|821|911|437|716|860|908|482|785|689|497|857|734|845|749|815|629|848	6.55e-20		GO:0002376	1.65229	0
6489	116	GO Biological Process		Cellular response to stimulus	3.05e-17	AQP2|MAPK1|HMOX1|NFKBIA|PQBP1|GSR|MPO|EPX|NFKB1|IL2|CCND1|CDKN1B|GAPDH|MAPK14|IL4|CAT|RAC2|MAP3K10|CYP2C9|CREBBP|UCP1|MAPK3|EP300|IL1B|STAT3|ABCB4|CDK2|TP53|SOD1|EGFR|TNFRSF10B|HPGDS|MITF|ALB|ANXA5|ADCY1|CYP2A6|FASN|IL13|CXCL8|CASP3|CALR|TAC1|CDC25C|PTH1R|CYP2B6|NOS2|CASP9|CD86|CACNA1H|HSP90AA1|ADORA2A|NME1|TDP1|CCDC88A|PKLR|CYP1A2|ADRB3|CTNNB1|HMGB1|ACTB|CYP2D6|PTGS1|PARK2|PTGS2|CASP7|CNR1|CHUK|…	216	521|890|566|827|413|494|407|731|656|653|548|635|878|695|545|794|467|524|479|914|776|872|905|869|863|422|812|770|719|884|554|800|506|809|410|401|680|539|518|452|593|626|578|758|431|764|788|485|650|701|899|854|686|641|560|644|677|470|887|746|866|632|767|533|527|590|449|647|638|875|668|542|881|902|611|605|665|515|476|461|443|806|446|851|713|710|722|602|893|683|821|824|911|437|587|860|908|482|455|785…	6.88e-20		GO:0051716	1.65157	0
987	45	GO Biological Process		Response to organonitrogen compound	3.58e-17	MAPK1|NFKBIA|NFKB1|CCND1|CDKN1B|MAPK14|CAT|MAPK3|TYR|IL1B|BCHE|STAT3|TP53|SOD1|EGFR|ADCY1|CASP3|TAC1|ADORA2A|NME1|PKLR|CTNNB1|ACTB|PARK2|PTGS2|CASP7|CNR1|CHUK|JUN|SRC|TLR4|CNR2|PCNA|GPT|CDK1|INS|RELA|IL6|UMODL1|TNF|IL10|AKT1|LDLR|ENSP00000459962|FPR2	216	890|827|656|548|635|695|794|872|752|869|740|863|770|719|884|401|593|578|854|686|644|887|866|533|527|590|449|647|875|881|902|605|461|446|713|722|893|821|824|860|482|857|503|734|845	8.35e-20		GO:0010243	1.64461	0
515	34	GO Biological Process		Inflammatory response	5.71e-17	HMOX1|NFKB1|IL4|ATRN|IL1B|STAT3|EGFR|IL13|CXCL8|TAC1|NOS2|ADORA2A|HMGB1|PTGS1|PTGS2|CHUK|CD40LG|JUN|TLR4|ALOX5|CNR2|BMP2|CCL26|SPP1|INS|RELA|IL6|LACC1|TNF|MSMP|AKT1|ENSP00000459962|FPR2|FPR1	216	566|656|545|728|869|863|884|518|452|578|788|854|746|767|527|647|638|875|902|611|605|476|806|851|722|893|821|437|860|689|857|734|845|749	1.38e-19		GO:0006954	1.62434	0
1019	45	GO Biological Process		Positive regulation of protein phosphorylation	1.1e-16	MAPK1|IL2|CCND1|CDKN1B|MAPK14|IL4|MAP3K10|MAPK3|IL1B|STAT3|TP53|SOD1|EGFR|TNFRSF10B|HMGCR|ADCY1|IL13|CD86|HSP90AA1|ANG|CCDC88A|ADRB3|CTNNB1|HMGB1|PTGS2|CD40LG|JUN|SRC|TLR4|TXN|BMP2|XDH|CHEK2|CCL26|CDK1|INS|BCL2|IL6|TNF|HRAS|BDNF|AKT1|FPR2|FPR1|VEGFA	216	890|653|548|635|695|545|524|872|869|863|770|719|884|554|779|401|518|650|899|782|560|470|887|746|527|638|875|881|902|665|476|416|443|806|713|722|602|821|860|908|455|857|845|749|815	2.75e-19		GO:0001934	1.59586	0
293	27	GO Biological Process		Cellular response to chemical stress	1.78e-16	MAPK1|HMOX1|GSR|MPO|CAT|UCP1|MAPK3|CDK2|TP53|SOD1|EGFR|CASP3|PTGS2|CHUK|JUN|ENDOG|SRC|PCNA|CDK1|MAPK8|BCL2|RELA|IL6|GPX8|CCS|AKT1|CYP1B1	216	890|566|494|407|794|776|872|812|770|719|884|593|527|647|875|542|881|461|713|710|602|893|821|404|755|857|737	4.56e-19		GO:0062197	1.57496	0
1770	58	GO Biological Process		Positive regulation of multicellular organismal process	1.78e-16	MAPK1|HMOX1|PQBP1|EPX|NFKB1|IL2|CCND1|GAPDH|MAPK14|IL4|CREBBP|UCP1|MAPK3|EP300|IL1B|STAT3|SOD1|EGFR|HMGCR|IL13|CXCL8|CALR|TAC1|FAM20C|CD86|ADORA2A|NME1|ADRB3|CTNNB1|HMGB1|PARK2|PTGS2|CNR1|CHUK|CD40LG|JUN|SRC|TLR4|ALOX5|BMP2|SPP1|CDK1|INS|BCL2|RELA|IL6|ATP2B1|TNF|HRAS|IL10|BDNF|MME|AKT1|ENSP00000459962|CYP1B1|VEGFA|MYC|LIG4	216	890|566|413|731|656|653|548|878|695|545|914|776|872|905|869|863|719|884|779|518|452|626|578|428|650|854|686|470|887|746|533|527|449|647|638|875|881|902|611|476|851|713|722|602|893|821|587|860|908|482|455|785|857|734|737|815|896|848	4.69e-19		GO:0051240	1.57496	0
999	44	GO Biological Process		Negative regulation of cell death	3.05e-16	HMOX1|NFKBIA|MPO|NFKB1|IL2|CDKN1B|IL4|CAT|IL1B|STAT3|TP53|CBX4|SOD1|EGFR|TNFRSF10B|HMGCR|MITF|ALB|ANXA5|IL13|CASP3|TAC1|ADORA2A|CTNNB1|PARK2|PTGS2|CD40LG|JUN|SRC|TXN|CDK1|MAPK8|INS|BCL2|RELA|IL6|TNF|HRAS|IL10|BDNF|AKT1|VEGFA|MYC|LIG4	216	566|827|407|656|653|635|545|794|869|863|770|725|719|884|554|779|506|809|410|518|593|578|854|887|533|527|638|875|881|665|713|710|722|602|893|821|860|908|482|455|857|815|896|848	8.3e-19		GO:0060548	1.55157	0
2257	65	GO Biological Process		Positive regulation of response to stimulus	3.47e-16	MAPK1|HMOX1|NFKBIA|PQBP1|NFKB1|IL2|MAPK14|IL4|CAT|RAC2|MAP3K10|CREBBP|MAPK3|EP300|IL1B|STAT3|TP53|SOD1|EGFR|TNFRSF10B|HMGCR|IL13|CXCL8|CALR|TAC1|CD86|HSP90AA1|ADORA2A|CCDC88A|ADRB3|CTNNB1|HMGB1|ACTB|PARK2|PTGS2|CNR1|CHUK|CD40LG|JUN|ENDOG|SRC|TLR4|TXN|BMP2|PCNA|XDH|CCL26|CDK1|MAPK8|INS|BCL2|RELA|IL6|TNF|HRAS|IL10|BDNF|BCLAF1|AKT1|LDLR|FPR2|FPR1|CYP1B1|VEGFA|MYC	216	890|566|827|413|656|653|695|545|794|467|524|914|872|905|869|863|770|719|884|554|779|518|452|626|578|650|899|854|560|470|887|746|866|533|527|449|647|638|875|542|881|902|665|476|461|416|806|713|710|722|602|893|821|860|908|482|455|608|857|503|845|749|737|815|896	9.71e-19		GO:0048584	1.54597	0
244	25	GO Biological Process		Cellular response to oxidative stress	3.5e-16	MAPK1|HMOX1|GSR|MPO|CAT|UCP1|MAPK3|CDK2|TP53|SOD1|EGFR|CHUK|JUN|ENDOG|SRC|PCNA|CDK1|MAPK8|BCL2|RELA|IL6|GPX8|CCS|AKT1|CYP1B1	216	890|566|494|407|794|776|872|812|770|719|884|647|875|542|881|461|713|710|602|893|821|404|755|857|737	1.01e-18		GO:0034599	1.54559	0
634	36	GO Biological Process		Response to bacterium	3.54e-16	MAPK1|NFKBIA|MPO|EPX|NFKB1|MAPK14|MAPK3|IL1B|GNLY|GZMA|IL13|CXCL8|CASP3|TAC1|NOS2|CASP9|CD86|ANG|CYP1A2|HMGB1|PTGS2|CNR1|CHUK|JUN|SRC|TLR4|CNR2|ALPL|BMP2|MAPK8|RELA|IL6|TNF|IL10|AKT1|FPR2	216	890|827|407|731|656|695|872|869|620|512|518|452|593|578|788|485|650|782|677|746|527|449|647|875|881|902|605|515|476|710|893|821|860|482|857|845	1.05e-18		GO:0009617	1.5451	0
1164	47	GO Biological Process		Positive regulation of phosphate metabolic process	3.79e-16	MAPK1|IL2|CCND1|CDKN1B|MAPK14|IL4|MAP3K10|MAPK3|IL1B|STAT3|TP53|SOD1|EGFR|TNFRSF10B|HMGCR|ADCY1|IL13|PTH1R|NOS2|CD86|HSP90AA1|ANG|CCDC88A|ADRB3|CTNNB1|HMGB1|PTGS2|CD40LG|JUN|SRC|TLR4|TXN|BMP2|XDH|CHEK2|CCL26|CDK1|INS|BCL2|IL6|TNF|HRAS|BDNF|AKT1|FPR2|FPR1|VEGFA	216	890|653|548|635|695|545|524|872|869|863|770|719|884|554|779|401|518|431|788|650|899|782|560|470|887|746|527|638|875|881|902|665|476|416|443|806|713|722|602|821|860|908|455|857|845|749|815	1.15e-18		GO:0045937	1.54214	0
1447	52	GO Biological Process		Response to endogenous stimulus	4.12e-16	MAPK1|HMOX1|NFKB1|CCND1|CDKN1B|CAT|UCP1|MAPK3|EP300|BCHE|STAT3|TP53|SOD1|EGFR|ADCY1|CXCL8|CASP3|CALR|TAC1|NOS2|CASP9|CACNA1H|ANG|PKLR|CTNNB1|ACTB|PARK2|PTGS2|CASP7|CHUK|JUN|SRC|TLR4|ALPL|BMP2|PCNA|GPT|SPP1|INS|BCL2|RELA|IL6|UMODL1|ATP2B1|TNF|IL10|BDNF|AKT1|LDLR|ENSP00000459962|FPR2|NR2E3	216	890|566|656|548|635|794|776|872|905|740|863|770|719|884|401|452|593|626|578|788|485|701|782|644|887|866|533|527|590|647|875|881|902|515|476|461|446|851|722|602|893|821|824|587|860|482|455|857|503|734|845|584	1.31e-18		GO:0009719	1.53851	0
1817	58	GO Biological Process		Regulation of phosphorus metabolic process	4.77e-16	MAPK1|IL2|CCND1|CDKN1B|MAPK14|IL4|RAC2|MAP3K10|MAPK3|EP300|IL1B|STAT3|TP53|SOD1|EGFR|TNFRSF10B|HMGCR|ADCY1|IL13|CASP3|CDC25C|PTH1R|FAM20C|NOS2|CD86|HSP90AA1|ADORA2A|ANG|CCDC88A|ADRB3|CTNNB1|HMGB1|ACTB|PARK2|PTGS2|CD40LG|JUN|SRC|TLR4|TXN|BMP2|XDH|CHEK2|CCL26|CDK1|INS|BCL2|IL6|LACC1|TNF|HRAS|BDNF|AKT1|LDLR|FPR2|FPR1|VEGFA|MYC	216	890|653|548|635|695|545|467|524|872|905|869|863|770|719|884|554|779|401|518|593|758|431|428|788|650|899|854|782|560|470|887|746|866|533|527|638|875|881|902|665|476|416|443|806|713|722|602|821|437|860|908|455|857|503|845|749|815|896	1.56e-18		GO:0051174	1.53215	0
919	42	GO Biological Process		Positive regulation of cell population proliferation	5.07e-16	MAPK1|HMOX1|IL2|CCND1|CDKN1B|MAPK14|IL4|ODC1|RAC2|MAPK3|IL1B|STAT3|CDK2|EGFR|HMGCR|IL13|CALR|TAC1|PTH1R|CD86|ANG|NME1|CTNNB1|HMGB1|PTGS2|CD40LG|JUN|TLR4|BMP2|CCL26|CDK1|INS|BCL2|RELA|IL6|TNF|HRAS|IL10|AKT1|VEGFA|MYC|LIG4	216	890|566|653|548|635|695|545|617|467|872|869|863|812|884|779|518|626|578|431|650|782|686|887|746|527|638|875|902|476|806|713|722|602|893|821|860|908|482|857|815|896|848	1.7e-18		GO:0008284	1.5295	0
1459	52	GO Biological Process		Regulation of protein phosphorylation	5.41e-16	MAPK1|IL2|CCND1|CDKN1B|MAPK14|IL4|RAC2|MAP3K10|MAPK3|IL1B|STAT3|TP53|SOD1|EGFR|TNFRSF10B|HMGCR|ADCY1|IL13|CASP3|CDC25C|CD86|HSP90AA1|ADORA2A|ANG|CCDC88A|ADRB3|CTNNB1|HMGB1|ACTB|PARK2|PTGS2|CD40LG|JUN|SRC|TLR4|TXN|BMP2|XDH|CHEK2|CCL26|CDK1|INS|BCL2|IL6|TNF|HRAS|BDNF|AKT1|FPR2|FPR1|VEGFA|MYC	216	890|653|548|635|695|545|467|524|872|869|863|770|719|884|554|779|401|518|593|758|650|899|854|782|560|470|887|746|866|533|527|638|875|881|902|665|476|416|443|806|713|722|602|821|860|908|455|857|845|749|815|896	1.85e-18		GO:0001932	1.52668	0
198	23	GO Biological Process		Response to reactive oxygen species	6.08e-16	MAPK1|HMOX1|MPO|CAT|UCP1|MAPK3|CDK2|SOD1|EGFR|CASP3|CHUK|JUN|SRC|TXN|PCNA|CDK1|MAPK8|BCL2|RELA|IL6|CCS|AKT1|CYP1B1	216	890|566|407|794|776|872|812|719|884|593|647|875|881|665|461|713|710|602|893|821|755|857|737	2.13e-18		GO:0000302	1.52161	0
1899	59	GO Biological Process		Interspecies interaction between organisms	6.85e-16	MAPK1|NFKBIA|PQBP1|MPO|EPX|NFKB1|GAPDH|MAPK14|IL4|ODC1|CREBBP|MAPK3|EP300|IL1B|GNLY|STAT3|TP53|GZMA|EGFR|IL13|CXCL8|CASP3|TAC1|CDC25C|NOS2|CASP9|CD86|HSP90AA1|ANG|CYP1A2|CTNNB1|HMGB1|PARK2|PTGS2|CNR1|CHUK|JUN|SRC|TLR4|CNR2|ALPL|BMP2|PCNA|CCL26|CDK1|MAPK8|BCL2|RELA|IL6|LACC1|PRF1|TNF|HRAS|IL10|AKT1|LDLR|FPR2|NCAM1|LIG4	216	890|827|413|407|731|656|878|695|545|617|914|872|905|869|620|863|770|512|884|518|452|593|578|758|788|485|650|899|782|677|887|746|533|527|449|647|875|881|902|605|515|476|461|806|713|710|602|893|821|437|716|860|908|482|857|503|845|629|848	2.45e-18		GO:0044419	1.51643	0
537	33	GO Biological Process		Cellular response to organic cyclic compound	1.03e-15	MAPK1|PQBP1|NFKB1|CDKN1B|MAPK3|IL1B|STAT3|ABCB4|SOD1|EGFR|ADCY1|CASP3|CALR|CASP9|PKLR|CTNNB1|ACTB|PARK2|PTGS2|CASP7|SRC|ALPL|BMP2|CHEK2|SPP1|ATP2B1|TNF|IL10|TIPARP|AKT1|ENSP00000459962|CYP1B1|NR2E3	216	890|413|656|635|872|869|863|422|719|884|401|593|626|485|644|887|866|533|527|590|881|515|476|443|851|587|860|482|497|857|734|737|584	3.86e-18		GO:0071407	1.49872	0
893	41	GO Biological Process		Negative regulation of apoptotic process	1.06e-15	HMOX1|NFKBIA|MPO|NFKB1|IL2|CDKN1B|IL4|CAT|IL1B|TP53|CBX4|SOD1|EGFR|TNFRSF10B|HMGCR|MITF|ALB|ANXA5|IL13|CASP3|ADORA2A|CTNNB1|PARK2|PTGS2|CD40LG|JUN|SRC|CDK1|MAPK8|INS|BCL2|RELA|IL6|TNF|HRAS|IL10|BDNF|AKT1|VEGFA|MYC|LIG4	216	566|827|407|656|653|635|545|794|869|770|725|719|884|554|779|506|809|410|518|593|854|887|533|527|638|875|881|713|710|722|602|893|821|860|908|482|455|857|815|896|848	4.04e-18		GO:0043066	1.49747	0
849	40	GO Biological Process		Response to hormone	1.22e-15	MAPK1|HMOX1|NFKB1|CCND1|CDKN1B|CAT|UCP1|EP300|BCHE|STAT3|EGFR|ADCY1|CASP3|CALR|TAC1|NOS2|CASP9|CACNA1H|ANG|PKLR|CTNNB1|PTGS2|CHUK|JUN|SRC|ALPL|PCNA|GPT|SPP1|INS|BCL2|RELA|IL6|UMODL1|ATP2B1|TNF|IL10|AKT1|ENSP00000459962|NR2E3	216	890|566|656|548|635|794|776|905|740|863|884|401|593|626|578|788|485|701|782|644|887|527|647|875|881|515|461|446|851|722|602|893|821|824|587|860|482|857|734|584	4.76e-18		GO:0009725	1.49136	0
1816	57	GO Biological Process		Regulation of phosphate metabolic process	1.82e-15	MAPK1|IL2|CCND1|CDKN1B|MAPK14|IL4|RAC2|MAP3K10|MAPK3|EP300|IL1B|STAT3|TP53|SOD1|EGFR|TNFRSF10B|HMGCR|ADCY1|IL13|CASP3|CDC25C|PTH1R|NOS2|CD86|HSP90AA1|ADORA2A|ANG|CCDC88A|ADRB3|CTNNB1|HMGB1|ACTB|PARK2|PTGS2|CD40LG|JUN|SRC|TLR4|TXN|BMP2|XDH|CHEK2|CCL26|CDK1|INS|BCL2|IL6|LACC1|TNF|HRAS|BDNF|AKT1|LDLR|FPR2|FPR1|VEGFA|MYC	216	890|653|548|635|695|545|467|524|872|905|869|863|770|719|884|554|779|401|518|593|758|431|788|650|899|854|782|560|470|887|746|866|533|527|638|875|881|902|665|476|416|443|806|713|722|602|821|437|860|908|455|857|503|845|749|815|896	7.36e-18		GO:0019220	1.47399	0
1013	43	GO Biological Process		Regulation of response to external stimulus	2.02e-15	MAPK1|NFKBIA|PQBP1|NFKB1|IL2|MAPK14|IL4|FNTB|RAC2|CREBBP|MAPK3|EP300|IL1B|STAT3|SOD1|EGFR|HMGCR|IL13|CXCL8|CALR|TAC1|NOS2|ADORA2A|HMGB1|PTGS2|CNR1|CHUK|SRC|TLR4|ALOX5|CNR2|CCL26|SPP1|INS|RELA|IL6|LACC1|TNF|HRAS|IL10|LDLR|FPR2|VEGFA	216	890|827|413|656|653|695|545|662|467|914|872|905|869|863|719|884|779|518|452|626|578|788|854|746|527|449|647|881|902|611|605|806|851|722|893|821|437|860|908|482|503|845|815	8.34e-18		GO:0032101	1.46946	0
188	22	GO Biological Process		Regulation of reactive oxygen species metabolic process	2.52e-15	MAPK14|RAC2|UCP1|IL1B|STAT3|TP53|SOD1|EGFR|HSP90AA1|PARK2|PTGS2|TLR4|ALOX5|XDH|INS|BCL2|TNF|IL10|AKT1|ENSP00000459962|FPR2|CYP1B1	216	695|467|776|869|863|770|719|884|899|533|527|902|611|416|722|602|860|482|857|734|845|737	1.06e-17		GO:2000377	1.45986	0
923	41	GO Biological Process		Positive regulation of transport	2.89e-15	MAPK1|NFKBIA|IL2|GAPDH|MAPK14|IL4|RAC2|IL1B|ABCB4|TP53|SOD1|EGFR|IL13|CALR|TAC1|CACNA1H|ADORA2A|ANG|ACTB|PARK2|PTGS2|CNR1|SRC|TLR4|SPP1|CDK1|MAPK8|INS|BCL2|CACNA1I|SAR1B|IL6|ATP2B1|TNF|HRAS|IL10|AKT1|ENSP00000459962|FPR2|ABCB1|VEGFA	216	890|827|653|878|695|545|467|869|422|770|719|884|518|626|578|701|854|782|866|533|527|449|881|902|851|713|710|722|602|683|818|821|587|860|908|482|857|734|845|563|815	1.24e-17		GO:0051050	1.45391	0
274	25	GO Biological Process		Aging	2.94e-15	MAPK1|MPO|MAPK14|CAT|MAPK3|STAT3|TP53|SOD1|HMGCR|CALR|PTH1R|CASP9|PTGS2|CNR1|JUN|ENDOG|CHEK2|CDK1|BCL2|RELA|ATP2B1|HRAS|IL10|MME|AKT1	216	890|407|695|794|872|863|770|719|779|626|431|485|527|449|875|542|443|713|602|893|587|908|482|785|857	1.28e-17		GO:0007568	1.45317	0
1296	48	GO Biological Process		Defense response	2.94e-15	HMOX1|PQBP1|MPO|EPX|NFKB1|GAPDH|IL4|ATRN|EP300|IL1B|GNLY|STAT3|TP53|EGFR|IL13|CXCL8|TAC1|NOS2|ADORA2A|ANG|HMGB1|PTGS1|PTGS2|CHUK|CD40LG|JUN|TLR4|ALOX5|CNR2|BMP2|CCL26|SPP1|INS|BCL2|RELA|IL6|LACC1|PRF1|TNF|HRAS|IL10|BDNF|MSMP|AKT1|ENSP00000459962|FPR2|FPR1|NCAM1	216	566|413|407|731|656|878|545|728|905|869|620|863|770|884|518|452|578|788|854|782|746|767|527|647|638|875|902|611|605|476|806|851|722|602|893|821|437|716|860|908|482|455|689|857|734|845|749|629	1.29e-17		GO:0006952	1.45317	0
7332	120	GO Biological Process		Primary metabolic process	2.94e-15	CYP51A1|HSD17B10|MAPK1|NFKBIA|PQBP1|GSR|OGDH|NFKB1|IL2|CCND1|GAPDH|MAPK14|IL4|ODC1|CAT|FNTB|MAP3K10|CYP2C9|CREBBP|MAPK3|EP300|TYR|IL1B|STAT3|ABCB4|CDK2|TP53|CBX4|GZMA|EGFR|PTS|LDHAL6A|GGPS1|HMGCR|HPGDS|MITF|ALB|ADCY1|CYP2A6|GUSB|GOT1L1|FASN|CASP3|SPEG|AGPAT4|CALR|ME2|CDC25C|FAM20C|SLC2A2|CYP2B6|CNDP2|GANC|NOS2|AFMID|CASP9|CACNA1H|HSP90AA1|ADORA2A|ANG|NME1|TDP1|ISYNA1|HEXDC|PKLR|CYP1A2|CS|ADRB3|CT…	216	797|491|890|827|413|494|791|656|653|548|878|695|545|617|794|662|524|479|914|872|905|752|869|863|422|812|770|725|512|884|623|500|530|779|800|506|809|401|680|575|743|539|593|440|434|626|551|758|428|833|764|581|674|788|572|485|701|899|854|782|686|641|599|773|644|677|473|470|887|746|866|632|767|533|527|803|839|707|590|647|638|875|668|542|881|902|611|476|461|416|761|443|659|446|851|713|710|836|722|602…	1.3e-17		GO:0044238	1.45317	0
1715	55	GO Biological Process		Positive regulation of protein metabolic process	2.99e-15	MAPK1|NFKBIA|IL2|CCND1|CDKN1B|MAPK14|IL4|MAP3K10|MAPK3|IL1B|STAT3|TP53|SOD1|EGFR|TNFRSF10B|HMGCR|ADCY1|IL13|CASP3|CASP9|CD86|HSP90AA1|ANG|CCDC88A|ADRB3|CTNNB1|HMGB1|PARK2|PTGS2|SOAT1|CD40LG|JUN|SRC|TLR4|TXN|BMP2|XDH|CHEK2|CCL26|CDK1|MAPK8|INS|BCL2|RELA|IL6|TNF|HRAS|BDNF|TIPARP|AKT1|LDLR|FPR2|FPR1|VEGFA|MYC	216	890|827|653|548|635|695|545|524|872|869|863|770|719|884|554|779|401|518|593|485|650|899|782|560|470|887|746|533|527|803|638|875|881|902|665|476|416|443|806|713|710|722|602|893|821|860|908|455|497|857|503|845|749|815|896	1.37e-17		GO:0051247	1.45243	0
1654	54	GO Biological Process		Positive regulation of signal transduction	3.03e-15	MAPK1|HMOX1|NFKB1|IL2|MAPK14|IL4|CAT|RAC2|MAP3K10|CREBBP|MAPK3|EP300|IL1B|STAT3|TP53|SOD1|EGFR|TNFRSF10B|HMGCR|IL13|CALR|CD86|HSP90AA1|ADORA2A|CCDC88A|ADRB3|CTNNB1|HMGB1|PARK2|CHUK|CD40LG|JUN|SRC|TLR4|TXN|BMP2|XDH|CCL26|CDK1|MAPK8|INS|BCL2|RELA|IL6|TNF|HRAS|IL10|BDNF|BCLAF1|AKT1|FPR2|FPR1|CYP1B1|VEGFA	216	890|566|656|653|695|545|794|467|524|914|872|905|869|863|770|719|884|554|779|518|626|650|899|854|560|470|887|746|533|647|638|875|881|902|665|476|416|806|713|710|722|602|893|821|860|908|482|455|608|857|845|749|737|815	1.41e-17		GO:0009967	1.45186	0
1725	55	GO Biological Process		Cellular response to stress	3.72e-15	AQP2|MAPK1|HMOX1|NFKBIA|GSR|MPO|NFKB1|CCND1|CDKN1B|MAPK14|CAT|MAP3K10|CREBBP|UCP1|MAPK3|EP300|CDK2|TP53|SOD1|EGFR|TNFRSF10B|ALB|CXCL8|CASP3|CALR|CDC25C|CASP9|HSP90AA1|TDP1|HMGB1|PARK2|PTGS2|CHUK|CD40LG|JUN|ENDOG|SRC|PCNA|CHEK2|CDK1|MAPK8|BCL2|RELA|IL6|TNF|HRAS|GPX8|BCLAF1|CCS|AKT1|ENSP00000459962|CYP1B1|VEGFA|MYC|LIG4	216	521|890|566|827|494|407|656|548|635|695|794|524|914|776|872|905|812|770|719|884|554|809|452|593|626|758|485|899|641|746|533|527|647|638|875|542|881|461|443|713|710|602|893|821|860|908|404|608|755|857|734|737|815|896|848	1.77e-17		GO:0033554	1.44295	0
1256	47	GO Biological Process		Response to other organism	4.32e-15	MAPK1|NFKBIA|PQBP1|MPO|EPX|NFKB1|GAPDH|MAPK14|IL4|ODC1|MAPK3|IL1B|GNLY|TP53|GZMA|IL13|CXCL8|CASP3|TAC1|NOS2|CASP9|CD86|ANG|CYP1A2|HMGB1|PTGS2|CNR1|CHUK|JUN|SRC|TLR4|CNR2|ALPL|BMP2|CCL26|MAPK8|BCL2|RELA|IL6|LACC1|PRF1|TNF|HRAS|IL10|AKT1|FPR2|NCAM1	216	890|827|413|407|731|656|878|695|545|617|872|869|620|770|512|518|452|593|578|788|485|650|782|677|746|527|449|647|875|881|902|605|515|476|806|710|602|893|821|437|716|860|908|482|857|845|629	2.09e-17		GO:0051707	1.43645	0
939	41	GO Biological Process		Oxidation-reduction process	4.51e-15	CYP51A1|HSD17B10|HMOX1|GSR|OGDH|MPO|EPX|GAPDH|MAPK14|CAT|CYP2C9|TYR|SOD1|LDHAL6A|HMGCR|CYP2A6|FASN|ME2|CYP2B6|NOS2|PKLR|CYP1A2|CS|ADRB3|CYP2D6|PTGS1|PTGS2|CYP2C19|ALOX5|TXN|BMP2|XDH|TYRP1|COX7B2|LACC1|GPX8|CCS|HSD17B6|AKT1|CYP1B1|MYC	216	797|491|566|494|791|407|731|878|695|794|479|752|719|500|779|680|539|551|764|788|644|677|473|470|632|767|527|668|611|665|476|416|659|596|437|404|755|698|857|737|896	2.21e-17		GO:0055114	1.43458	0
1101	44	GO Biological Process		Response to cytokine	5.46e-15	MAPK1|HMOX1|NFKBIA|NFKB1|IL2|CCND1|GAPDH|MAPK14|IL4|MAPK3|IL1B|STAT3|TP53|SOD1|FASN|IL13|CXCL8|CASP3|NOS2|CD86|HSP90AA1|PTGS2|CHUK|CD40LG|JUN|ENDOG|SRC|TLR4|ALOX5|CCL26|MAPK8|BCL2|RELA|IL6|TNF|IL10|MME|BCLAF1|AKT1|ENSP00000459962|FPR1|VEGFA|MYC|NCAM1	216	890|566|827|656|653|548|878|695|545|872|869|863|770|719|539|518|452|593|788|650|899|527|647|638|875|542|881|902|611|806|710|602|893|821|860|482|785|608|857|734|749|815|896|629	2.76e-17		GO:0034097	1.42628	0
1684	54	GO Biological Process		Small molecule metabolic process	5.9e-15	CYP51A1|HSD17B10|MAPK1|GSR|OGDH|MPO|GAPDH|MAPK14|IL4|ODC1|CAT|CYP2C9|MAPK3|TYR|IL1B|PTS|LDHAL6A|GGPS1|HMGCR|HPGDS|ADCY1|CYP2A6|GUSB|GOT1L1|FASN|ME2|CYP2B6|NOS2|AFMID|CACNA1H|NME1|ISYNA1|PKLR|CYP1A2|CS|CYP2D6|PTGS1|PTGS2|SOAT1|UAP1|CYP2C19|ALOX5|TXN|XDH|IDI1|TYRP1|GPT|INS|TNF|MME|ERH|AKT1|LDLR|CYP1B1	216	797|491|890|494|791|407|878|695|545|617|794|479|872|752|869|623|500|530|779|800|401|680|575|743|539|551|764|788|572|701|686|599|644|677|473|632|767|527|803|839|668|611|665|416|761|659|446|722|860|785|509|857|503|737	3.03e-17		GO:0044281	1.42291	0
1626	53	GO Biological Process		Regulation of phosphorylation	6.43e-15	MAPK1|IL2|CCND1|CDKN1B|MAPK14|IL4|RAC2|MAP3K10|MAPK3|EP300|IL1B|STAT3|TP53|SOD1|EGFR|TNFRSF10B|HMGCR|ADCY1|IL13|CASP3|CDC25C|CD86|HSP90AA1|ADORA2A|ANG|CCDC88A|ADRB3|CTNNB1|HMGB1|ACTB|PARK2|PTGS2|CD40LG|JUN|SRC|TLR4|TXN|BMP2|XDH|CHEK2|CCL26|CDK1|INS|BCL2|IL6|TNF|HRAS|BDNF|AKT1|FPR2|FPR1|VEGFA|MYC	216	890|653|548|635|695|545|467|524|872|905|869|863|770|719|884|554|779|401|518|593|758|650|899|854|782|560|470|887|746|866|533|527|638|875|881|902|665|476|416|443|806|713|722|602|821|860|908|455|857|845|749|815|896	3.35e-17		GO:0042325	1.41918	0
461	30	GO Biological Process		Positive regulation of cytokine production	6.72e-15	HMOX1|PQBP1|EPX|NFKB1|IL2|GAPDH|MAPK14|IL4|CREBBP|MAPK3|EP300|IL1B|STAT3|SOD1|IL13|CD86|CTNNB1|HMGB1|PTGS2|CHUK|CD40LG|SRC|TLR4|INS|RELA|IL6|TNF|HRAS|IL10|CYP1B1	216	566|413|731|656|653|878|695|545|914|872|905|869|863|719|518|650|887|746|527|647|638|881|902|722|893|821|860|908|482|737	3.56e-17		GO:0001819	1.41726	0
1514	51	GO Biological Process		Regulation of immune system process	8.05e-15	MAPK1|HMOX1|NFKBIA|PQBP1|NFKB1|IL2|MAPK14|IL4|RAC2|CREBBP|MAPK3|EP300|IL1B|STAT3|SOD1|MITF|IL13|CXCL8|CASP3|CALR|TAC1|NOS2|CD86|HSP90AA1|ADORA2A|NME1|CTNNB1|HMGB1|ACTB|CNR1|CHUK|CD40LG|JUN|SRC|TLR4|CNR2|MAPK8|INS|BCL2|RELA|IL6|CD8A|TNF|HRAS|IL10|AKT1|LDLR|FPR2|FPR1|VEGFA|MYC	216	890|566|827|413|656|653|695|545|467|914|872|905|869|863|719|506|518|452|593|626|578|788|650|899|854|686|887|746|866|449|647|638|875|881|902|605|710|722|602|893|821|911|860|908|482|857|503|845|749|815|896	4.32e-17		GO:0002682	1.40942	0
511	31	GO Biological Process		Positive regulation of response to external stimulus	1.16e-14	MAPK1|NFKBIA|PQBP1|NFKB1|IL2|MAPK14|IL4|RAC2|CREBBP|MAPK3|EP300|IL1B|STAT3|EGFR|CXCL8|CALR|TAC1|HMGB1|PTGS2|CNR1|CHUK|SRC|TLR4|CCL26|RELA|IL6|TNF|HRAS|LDLR|FPR2|VEGFA	216	890|827|413|656|653|695|545|467|914|872|905|869|863|884|452|626|578|746|527|449|647|881|902|806|893|821|860|908|503|845|815	6.39e-17		GO:0032103	1.39355	0
2386	64	GO Biological Process		Regulation of catalytic activity	1.2e-14	MAPK1|CST4|NFKB1|IL2|CCND1|CDKN1B|GAPDH|MAPK14|IL4|RAC2|MAP3K10|MAPK3|IL1B|STAT3|TP53|SOD1|GZMA|EGFR|TNFRSF10B|HMGCR|ANXA5|ADCY1|IL13|CASP3|CDC25C|NOS2|CASP9|CD86|HSP90AA1|ADORA2A|ANG|CCDC88A|ADRB3|CTNNB1|HMGB1|ACTB|PARK2|PTGS2|CNR1|CD40LG|JUN|SRC|TLR4|CNR2|TXN|BMP2|PCNA|XDH|SERPINB1|CCL26|CDK1|MAPK8|INS|BCL2|UMODL1|TNF|HRAS|BDNF|CCS|AKT1|FPR2|FPR1|VEGFA|MYC	216	890|464|656|653|548|635|878|695|545|467|524|872|869|863|770|719|512|884|554|779|410|401|518|593|758|788|485|650|899|854|782|560|470|887|746|866|533|527|449|638|875|881|902|605|665|476|461|416|830|806|713|710|722|602|824|860|908|455|755|857|845|749|815|896	6.7e-17		GO:0050790	1.39208	0
2828	70	GO Biological Process		Regulation of protein metabolic process	1.26e-14	CYP51A1|MAPK1|NFKBIA|CST4|NFKB1|IL2|CCND1|CDKN1B|GAPDH|MAPK14|IL4|ODC1|RAC2|MAP3K10|MAPK3|EP300|IL1B|STAT3|TP53|SOD1|EGFR|TNFRSF10B|HMGCR|ADCY1|IL13|CASP3|CALR|CDC25C|NOS2|CASP9|CD86|HSP90AA1|ADORA2A|ANG|CCDC88A|ADRB3|CTNNB1|HMGB1|ACTB|PARK2|PTGS2|SOAT1|CD40LG|JUN|SRC|TLR4|TXN|BMP2|XDH|SERPINB1|CHEK2|CCL26|CDK1|MAPK8|INS|BCL2|RELA|IL6|UMODL1|TNF|HRAS|IL10|BDNF|TIPARP|AKT1|LDLR|FPR2|FPR1|VEGFA|MYC	216	797|890|827|464|656|653|548|635|878|695|545|617|467|524|872|905|869|863|770|719|884|554|779|401|518|593|626|758|788|485|650|899|854|782|560|470|887|746|866|533|527|803|638|875|881|902|665|476|416|830|443|806|713|710|722|602|893|821|824|860|908|482|455|497|857|503|845|749|815|896	7.18e-17		GO:0051246	1.38996	0
367	27	GO Biological Process		Response to metal ion	1.59e-14	AQP2|MAPK1|HMOX1|CCND1|CDKN1B|CAT|MAPK3|SOD1|EGFR|ADCY1|CASP3|CALR|CASP9|CACNA1H|PKLR|CYP1A2|PARK2|PTGS2|CHUK|JUN|ENDOG|PCNA|CDK1|MAPK8|BCL2|AKT1|LIG4	216	521|890|566|548|635|794|872|719|884|401|593|626|485|701|644|677|533|527|647|875|542|461|713|710|602|857|848	9.14e-17		GO:0010038	1.37986	0
1252	46	GO Biological Process		Positive regulation of protein modification process	1.69e-14	MAPK1|IL2|CCND1|CDKN1B|MAPK14|IL4|MAP3K10|MAPK3|IL1B|STAT3|TP53|SOD1|EGFR|TNFRSF10B|HMGCR|ADCY1|IL13|CD86|HSP90AA1|ANG|CCDC88A|ADRB3|CTNNB1|HMGB1|PARK2|PTGS2|CD40LG|JUN|SRC|TLR4|TXN|BMP2|XDH|CHEK2|CCL26|CDK1|INS|BCL2|IL6|TNF|HRAS|BDNF|AKT1|FPR2|FPR1|VEGFA	216	890|653|548|635|695|545|524|872|869|863|770|719|884|554|779|401|518|650|899|782|560|470|887|746|533|527|638|875|881|902|665|476|416|443|806|713|722|602|821|860|908|455|857|845|749|815	9.85e-17		GO:0031401	1.37721	0
1036	42	GO Biological Process		Regulation of transferase activity	1.79e-14	MAPK1|IL2|CCND1|CDKN1B|MAPK14|IL4|RAC2|MAP3K10|MAPK3|IL1B|TP53|SOD1|EGFR|TNFRSF10B|HMGCR|ADCY1|CASP3|CDC25C|CD86|HSP90AA1|ADORA2A|ANG|CCDC88A|CTNNB1|ACTB|PARK2|CD40LG|SRC|TLR4|TXN|BMP2|PCNA|CDK1|INS|TNF|HRAS|BDNF|AKT1|FPR2|FPR1|VEGFA|MYC	216	890|653|548|635|695|545|467|524|872|869|770|719|884|554|779|401|593|758|650|899|854|782|560|887|866|533|638|881|902|665|476|461|713|722|860|908|455|857|845|749|815|896	1.06e-16		GO:0051338	1.37471	0
3893	83	GO Biological Process		Positive regulation of metabolic process	1.82e-14	MAPK1|HMOX1|NFKBIA|PQBP1|EPX|NFKB1|IL2|CCND1|CDKN1B|GAPDH|MAPK14|IL4|MAP3K10|CREBBP|UCP1|MAPK3|EP300|IL1B|STAT3|CDK2|TP53|SOD1|EGFR|TNFRSF10B|HMGCR|MITF|ADCY1|FASN|IL13|CASP3|CALR|PTH1R|NOS2|CASP9|CD86|HSP90AA1|ANG|CCDC88A|ADRB3|CTNNB1|HMGB1|ACTB|PARK2|PTGS2|SOAT1|CHUK|CD40LG|JUN|ENDOG|SRC|TLR4|TXN|BMP2|PCNA|XDH|CHEK2|TYRP1|CCL26|GPT|SPP1|CDK1|MAPK8|ZNF143|INS|BCL2|RELA|IL6|TNF|HRAS|IL10|BDNF|TIP…	216	890|566|827|413|731|656|653|548|635|878|695|545|524|914|776|872|905|869|863|812|770|719|884|554|779|506|401|539|518|593|626|431|788|485|650|899|782|560|470|887|746|866|533|527|803|647|638|875|542|881|902|665|476|461|416|443|659|806|446|851|713|710|836|722|602|893|821|860|908|482|455|497|608|755|857|503|734|845|749|737|815|896|584	1.09e-16		GO:0009893	1.37399	0
7513	120	GO Biological Process		Cellular metabolic process	1.83e-14	HSD17B10|MAPK1|HMOX1|NFKBIA|PQBP1|GSR|OGDH|MPO|EPX|NFKB1|IL2|CCND1|GAPDH|MAPK14|IL4|ODC1|CAT|FNTB|MAP3K10|CYP2C9|CREBBP|MAPK3|EP300|TYR|IL1B|BCHE|STAT3|CDK2|TP53|CBX4|SOD1|GZMA|EGFR|PTS|LDHAL6A|GGPS1|HMGCR|HPGDS|MITF|ALB|ADCY1|CYP2A6|GUSB|GOT1L1|FASN|CXCL8|CASP3|SPEG|AGPAT4|ME2|CDC25C|FAM20C|CYP2B6|CNDP2|GANC|NOS2|AFMID|CACNA1H|HSP90AA1|ADORA2A|ANG|NME1|TDP1|ISYNA1|CCDC88A|PKLR|CYP1A2|CS|ADRB3|CT…	216	491|890|566|827|413|494|791|407|731|656|653|548|878|695|545|617|794|662|524|479|914|872|905|752|869|740|863|812|770|725|719|512|884|623|500|530|779|800|506|809|401|680|575|743|539|452|593|440|434|551|758|428|764|581|674|788|572|701|899|854|782|686|641|599|560|644|677|473|470|887|746|866|632|767|533|527|803|839|707|647|638|875|668|542|881|902|611|515|476|461|416|761|443|659|446|851|713|710|596|836…	1.11e-16		GO:0044237	1.37375	0
1041	42	GO Biological Process		Positive regulation of intracellular signal transduction	2.03e-14	MAPK1|HMOX1|MAPK14|CAT|RAC2|MAP3K10|MAPK3|EP300|IL1B|TP53|SOD1|EGFR|TNFRSF10B|HMGCR|CALR|CD86|HSP90AA1|ADRB3|CTNNB1|HMGB1|PARK2|CHUK|CD40LG|JUN|SRC|TLR4|TXN|BMP2|XDH|CCL26|CDK1|INS|BCL2|RELA|IL6|TNF|HRAS|BCLAF1|AKT1|FPR2|FPR1|VEGFA	216	890|566|695|794|467|524|872|905|869|770|719|884|554|779|626|650|899|470|887|746|533|647|638|875|881|902|665|476|416|806|713|722|602|893|821|860|908|608|857|845|749|815	1.25e-16		GO:1902533	1.36925	0
1013	41	GO Biological Process		Cellular response to cytokine stimulus	4.51e-14	MAPK1|HMOX1|NFKBIA|NFKB1|IL2|CCND1|GAPDH|MAPK14|IL4|MAPK3|IL1B|STAT3|TP53|SOD1|FASN|IL13|CXCL8|CASP3|NOS2|CD86|HSP90AA1|PTGS2|CHUK|CD40LG|TLR4|ALOX5|CCL26|MAPK8|BCL2|RELA|IL6|TNF|IL10|MME|BCLAF1|AKT1|ENSP00000459962|FPR1|VEGFA|MYC|NCAM1	216	890|566|827|656|653|548|878|695|545|872|869|863|770|719|539|518|452|593|788|650|899|527|647|638|902|611|806|710|602|893|821|860|482|785|608|857|734|749|815|896|629	2.81e-16		GO:0071345	1.33458	0
1776	54	GO Biological Process		Regulation of transport	4.51e-14	CYP51A1|MAPK1|HMOX1|NFKBIA|NFKB1|IL2|GAPDH|MAPK14|IL4|RAC2|MAPK3|IL1B|ABCB4|TP53|SOD1|EGFR|HMGCR|ADCY1|IL13|CALR|TAC1|SLC2A2|NOS2|CACNA1H|ADORA2A|ANG|CTNNB1|HMGB1|ACTB|PARK2|PTGS2|CNR1|CD40LG|SRC|TLR4|ALOX5|TXN|SPP1|CDK1|MAPK8|INS|BCL2|CACNA1I|SAR1B|IL6|ATP2B1|TNF|HRAS|IL10|AKT1|ENSP00000459962|FPR2|ABCB1|VEGFA	216	797|890|566|827|656|653|878|695|545|467|872|869|422|770|719|884|779|401|518|626|578|833|788|701|854|782|887|746|866|533|527|449|638|881|902|611|665|851|713|710|722|602|683|818|821|587|860|908|482|857|734|845|563|815	2.84e-16		GO:0051049	1.33458	0
1842	55	GO Biological Process		Positive regulation of molecular function	4.58e-14	MAPK1|NFKB1|IL2|CCND1|CDKN1B|MAPK14|IL4|CAT|MAP3K10|MAPK3|EP300|IL1B|STAT3|SOD1|EGFR|TNFRSF10B|ADCY1|CASP3|NOS2|CASP9|CD86|HSP90AA1|ANG|NME1|CCDC88A|CTNNB1|HMGB1|PARK2|CHUK|CD40LG|JUN|SRC|TLR4|TXN|BMP2|PCNA|XDH|CCL26|CDK1|MAPK8|INS|BCL2|RELA|IL6|TNF|HRAS|IL10|BDNF|CCS|AKT1|FPR2|FPR1|ABCB1|VEGFA|MYC	216	890|656|653|548|635|695|545|794|524|872|905|869|863|719|884|554|401|593|788|485|650|899|782|686|560|887|746|533|647|638|875|881|902|665|476|461|416|806|713|710|722|602|893|821|860|908|482|455|755|857|845|749|563|815|896	2.92e-16		GO:0044093	1.33391	0
351	26	GO Biological Process		Regulation of inflammatory response	4.74e-14	NFKBIA|NFKB1|IL2|MAPK14|IL4|IL1B|STAT3|SOD1|EGFR|IL13|TAC1|NOS2|ADORA2A|PTGS2|CNR1|TLR4|ALOX5|CNR2|INS|RELA|IL6|LACC1|TNF|IL10|LDLR|FPR2	216	827|656|653|695|545|869|863|719|884|518|578|788|854|527|449|902|611|605|722|893|821|437|860|482|503|845	3.06e-16		GO:0050727	1.33242	0
719	35	GO Biological Process		Positive regulation of cell death	4.84e-14	HMOX1|CDKN1B|GAPDH|MAP3K10|TP53|SOD1|GZMA|TNFRSF10B|HMGCR|CASP3|TAC1|CASP9|ADORA2A|CTNNB1|HMGB1|PTGS2|CNR1|CD40LG|JUN|ENDOG|SRC|TLR4|BMP2|XDH|CHEK2|MAPK8|BCL2|IL6|TNF|IL10|BCLAF1|AKT1|ENSP00000459962|CYP1B1|MYC	216	566|635|878|524|770|719|512|554|779|593|578|485|854|887|746|527|449|638|875|542|881|902|476|416|443|710|602|821|860|482|608|857|734|737|896	3.17e-16		GO:0010942	1.33152	0
674	34	GO Biological Process		Regulation of defense response	4.95e-14	NFKBIA|PQBP1|NFKB1|IL2|MAPK14|IL4|CREBBP|MAPK3|EP300|IL1B|STAT3|SOD1|EGFR|IL13|TAC1|NOS2|ADORA2A|HMGB1|PTGS2|CNR1|CHUK|SRC|TLR4|ALOX5|CNR2|INS|RELA|IL6|LACC1|TNF|HRAS|IL10|LDLR|FPR2	216	827|413|656|653|695|545|914|872|905|869|863|719|884|518|578|788|854|746|527|449|647|881|902|611|605|722|893|821|437|860|908|482|503|845	3.27e-16		GO:0031347	1.33054	0
3227	74	GO Biological Process		Regulation of multicellular organismal process	5.21e-14	CYP51A1|VCL|MAPK1|HMOX1|NFKBIA|PQBP1|EPX|NFKB1|IL2|CCND1|CDKN1B|GAPDH|MAPK14|IL4|CREBBP|ATRN|UCP1|MAPK3|EP300|IL1B|STAT3|TP53|SOD1|EGFR|HMGCR|HPGDS|MITF|ANXA5|IL13|CXCL8|CALR|TAC1|FAM20C|NOS2|CD86|CACNA1H|ADORA2A|NME1|CCDC88A|ADRB3|CTNNB1|HMGB1|PARK2|PTGS2|CNR1|CHUK|CD40LG|JUN|SRC|TLR4|ALOX5|BMP2|XDH|SERPINB1|SPP1|CDK1|INS|BCL2|RELA|IL6|UMODL1|ATP2B1|TNF|HRAS|IL10|BDNF|MME|AKT1|LDLR|ENSP000004599…	216	797|671|890|566|827|413|731|656|653|548|635|878|695|545|914|728|776|872|905|869|863|770|719|884|779|800|506|410|518|452|626|578|428|788|650|701|854|686|560|470|887|746|533|527|449|647|638|875|881|902|611|476|416|830|851|713|722|602|893|821|824|587|860|908|482|455|785|857|503|734|737|815|896|848	3.49e-16		GO:0051239	1.32832	0
1075	42	GO Biological Process		Cell activation	5.49e-14	VCL|MAPK1|MPO|EPX|NFKB1|IL2|MAPK14|IL4|CAT|MAPK3|EP300|IL1B|STAT3|TP53|EGFR|GUSB|IL13|CXCL8|CD86|HSP90AA1|ADORA2A|CTNNB1|HMGB1|ACTB|CD40LG|JUN|SRC|TLR4|ALOX5|SERPINB1|INS|BCL2|IL6|CD8A|PRF1|TNF|IL10|MME|ENSP00000459962|FPR2|FPR1|LIG4	216	671|890|407|731|656|653|695|545|794|872|905|869|863|770|884|575|518|452|650|899|854|887|746|866|638|875|881|902|611|830|722|602|821|911|716|860|482|785|734|845|749|848	3.72e-16		GO:0001775	1.32604	0
1676	52	GO Biological Process		Homeostatic process	7.97e-14	AQP2|VCL|MAPK1|HMOX1|CST4|GSR|MPO|IL2|RAC2|CREBBP|MAPK3|IL1B|STAT3|ABCB4|SOD1|EGFR|ALB|ADCY1|IL13|CASP3|CALR|TAC1|PTH1R|NOS2|HSP90AA1|ANG|NME1|CTNNB1|HMGB1|ACTB|PARK2|PTGS2|SOAT1|CNR1|ENDOG|SRC|TLR4|ALOX5|TXN|PCNA|INS|BCL2|IL6|LACC1|ATP2B1|AKT1|LDLR|ENSP00000459962|FPR2|FPR1|VEGFA|MYC	216	521|671|890|566|464|494|407|653|467|914|872|869|863|422|719|884|809|401|518|593|626|578|431|788|899|782|686|887|746|866|533|527|803|449|542|881|902|611|665|461|722|602|821|437|587|857|503|734|845|749|815|896	5.46e-16		GO:0042592	1.30985	0
1870	55	GO Biological Process		Regulation of protein modification process	7.98e-14	MAPK1|IL2|CCND1|CDKN1B|MAPK14|IL4|RAC2|MAP3K10|MAPK3|EP300|IL1B|STAT3|TP53|SOD1|EGFR|TNFRSF10B|HMGCR|ADCY1|IL13|CASP3|CDC25C|CD86|HSP90AA1|ADORA2A|ANG|CCDC88A|ADRB3|CTNNB1|HMGB1|ACTB|PARK2|PTGS2|CD40LG|JUN|SRC|TLR4|TXN|BMP2|XDH|CHEK2|CCL26|CDK1|MAPK8|INS|BCL2|RELA|IL6|TNF|HRAS|BDNF|AKT1|FPR2|FPR1|VEGFA|MYC	216	890|653|548|635|695|545|467|524|872|905|869|863|770|719|884|554|779|401|518|593|758|650|899|854|782|560|470|887|746|866|533|527|638|875|881|902|665|476|416|443|806|713|710|722|602|893|821|860|908|455|857|845|749|815|896	5.53e-16		GO:0031399	1.3098	0
934	39	GO Biological Process		Regulation of protein localization	9.24e-14	CYP51A1|VCL|MAPK1|IL2|GAPDH|MAPK14|RAC2|IL1B|TP53|EGFR|HMGCR|SLC2A2|NOS2|HSP90AA1|ADORA2A|ANG|CCDC88A|CTNNB1|ACTB|PARK2|PTGS2|CNR1|CD40LG|SRC|TLR4|ALOX5|TXN|CDK1|MAPK8|INS|BCL2|SAR1B|IL6|TNF|HRAS|IL10|BDNF|AKT1|VEGFA	216	797|671|890|653|878|695|467|869|770|884|779|833|788|899|854|782|560|887|866|533|527|449|638|881|902|611|665|713|710|722|602|818|821|860|908|482|455|857|815	6.48e-16		GO:0032880	1.30343	0
739	35	GO Biological Process		Regulation of cellular response to stress	9.92e-14	MAPK1|MAP3K10|CREBBP|MAPK3|EP300|IL1B|TP53|SOD1|EGFR|HMGCR|CASP9|HSP90AA1|CTNNB1|HMGB1|PARK2|PTGS2|CD40LG|ENDOG|TLR4|ALOX5|TXN|BMP2|PCNA|XDH|CHEK2|SPP1|INS|BCL2|TNF|HRAS|IL10|BCLAF1|AKT1|VEGFA|MYC	216	890|524|914|872|905|869|770|719|884|779|485|899|887|746|533|527|638|542|902|611|665|476|461|416|443|851|722|602|860|908|482|608|857|815|896	7.03e-16		GO:0080135	1.30035	0
133	18	GO Biological Process		Cellular response to reactive oxygen species	1.58e-13	MAPK1|MPO|UCP1|MAPK3|CDK2|SOD1|EGFR|CHUK|JUN|SRC|PCNA|CDK1|MAPK8|RELA|IL6|CCS|AKT1|CYP1B1	216	890|407|776|872|812|719|884|647|875|881|461|713|710|893|821|755|857|737	1.13e-15		GO:0034614	1.28013	0
528	30	GO Biological Process		Cellular response to lipid	1.58e-13	MAPK1|NFKBIA|NFKB1|MAPK14|UCP1|MAPK3|IL1B|ABCB4|EGFR|ADCY1|CXCL8|CALR|NOS2|CASP9|CD86|NME1|CTNNB1|HMGB1|SRC|TLR4|SPP1|MAPK8|RELA|IL6|ATP2B1|TNF|IL10|AKT1|LDLR|NR2E3	216	890|827|656|695|776|872|869|422|884|401|452|626|788|485|650|686|887|746|881|902|851|710|893|821|587|860|482|857|503|584	1.14e-15		GO:0071396	1.28013	0
705	34	GO Biological Process		Positive regulation of transferase activity	1.6e-13	MAPK1|IL2|CCND1|CDKN1B|MAPK14|IL4|MAP3K10|MAPK3|IL1B|SOD1|EGFR|TNFRSF10B|ADCY1|CD86|HSP90AA1|ANG|CCDC88A|CTNNB1|CD40LG|SRC|TLR4|TXN|BMP2|PCNA|CDK1|INS|TNF|HRAS|BDNF|AKT1|FPR2|FPR1|VEGFA|MYC	216	890|653|548|635|695|545|524|872|869|719|884|554|401|650|899|782|560|887|638|881|902|665|476|461|713|722|860|908|455|857|845|749|815|896	1.17e-15		GO:0051347	1.27959	0
918	38	GO Biological Process		Regulation of kinase activity	2.91e-13	MAPK1|IL2|CCND1|CDKN1B|MAPK14|IL4|RAC2|MAP3K10|MAPK3|IL1B|SOD1|EGFR|TNFRSF10B|HMGCR|ADCY1|CASP3|CDC25C|CD86|HSP90AA1|ADORA2A|ANG|CCDC88A|ACTB|PARK2|CD40LG|SRC|TLR4|TXN|BMP2|CDK1|INS|TNF|HRAS|BDNF|AKT1|FPR2|FPR1|VEGFA	216	890|653|548|635|695|545|467|524|872|869|719|884|554|779|401|593|758|650|899|854|782|560|866|533|638|881|902|665|476|713|722|860|908|455|857|845|749|815	2.15e-15		GO:0043549	1.25361	0
313	24	GO Biological Process		Cellular response to abiotic stimulus	3.05e-13	AQP2|NFKB1|MAPK14|CREBBP|MAPK3|EP300|IL1B|TP53|EGFR|TNFRSF10B|IL13|CASP3|CASP9|PTGS2|TLR4|PCNA|CHEK2|MAPK8|HRAS|MME|AKT1|ENSP00000459962|MYC|LIG4	216	521|656|695|914|872|905|869|770|884|554|518|593|485|527|902|461|443|710|908|785|857|734|896|848	2.28e-15		GO:0071214	1.25157	0
2740	66	GO Biological Process		Regulation of localization	4.48e-13	CYP51A1|VCL|MAPK1|HMOX1|NFKBIA|NFKB1|IL2|CDKN1B|GAPDH|MAPK14|IL4|RAC2|MAPK3|IL1B|STAT3|ABCB4|TP53|SOD1|EGFR|HMGCR|MITF|ADCY1|IL13|CXCL8|CALR|TAC1|SLC2A2|NOS2|CACNA1H|HSP90AA1|ADORA2A|ANG|CCDC88A|CTNNB1|HMGB1|ACTB|PARK2|PTGS2|CNR1|CD40LG|JUN|SRC|TLR4|ALOX5|TXN|BMP2|CCL26|SPP1|CDK1|MAPK8|INS|BCL2|CACNA1I|SAR1B|IL6|ATP2B1|TNF|HRAS|IL10|BDNF|AKT1|ENSP00000459962|FPR2|ABCB1|CYP1B1|VEGFA	216	797|671|890|566|827|656|653|635|878|695|545|467|872|869|863|422|770|719|884|779|506|401|518|452|626|578|833|788|701|899|854|782|560|887|746|866|533|527|449|638|875|881|902|611|665|476|806|851|713|710|722|602|683|818|821|587|860|908|482|455|857|734|845|563|737|815	3.42e-15		GO:0032879	1.23487	0
6112	104	GO Biological Process		Positive regulation of biological process	5.05e-13	MAPK1|HMOX1|NFKBIA|PQBP1|EPX|NFKB1|IL2|CCND1|CDKN1B|GAPDH|MAPK14|IL4|ODC1|CAT|RAC2|MAP3K10|CREBBP|UCP1|MAPK3|EP300|IL1B|STAT3|ABCB4|CDK2|TP53|SOD1|GZMA|EGFR|TNFRSF10B|HMGCR|MITF|ADCY1|FASN|IL13|CXCL8|CASP3|CALR|TAC1|CDC25C|PTH1R|FAM20C|NOS2|CASP9|CD86|CACNA1H|HSP90AA1|ADORA2A|ANG|NME1|CCDC88A|ADRB3|CTNNB1|HMGB1|ACTB|PARK2|PTGS2|SOAT1|CNR1|CHUK|CD40LG|JUN|ENDOG|SRC|TLR4|ALOX5|TXN|BMP2|PCNA|XDH|CHE…	216	890|566|827|413|731|656|653|548|635|878|695|545|617|794|467|524|914|776|872|905|869|863|422|812|770|719|512|884|554|779|506|401|539|518|452|593|626|578|758|431|428|788|485|650|701|899|854|782|686|560|470|887|746|866|533|527|803|449|647|638|875|542|881|902|611|665|476|461|416|443|659|806|446|851|713|710|836|722|602|893|683|818|821|587|716|860|908|482|455|785|497|608|755|857|503|734|845|749|563|737…	3.89e-15		GO:0048518	1.22967	0
1635	50	GO Biological Process		Positive regulation of cellular protein metabolic process	5.38e-13	MAPK1|NFKBIA|IL2|CCND1|CDKN1B|MAPK14|IL4|MAP3K10|MAPK3|IL1B|STAT3|TP53|SOD1|EGFR|TNFRSF10B|HMGCR|ADCY1|IL13|CASP9|CD86|HSP90AA1|ANG|CCDC88A|ADRB3|CTNNB1|HMGB1|PARK2|PTGS2|CD40LG|JUN|SRC|TLR4|TXN|BMP2|XDH|CHEK2|CCL26|CDK1|INS|BCL2|IL6|TNF|HRAS|BDNF|AKT1|LDLR|FPR2|FPR1|VEGFA|MYC	216	890|827|653|548|635|695|545|524|872|869|863|770|719|884|554|779|401|518|485|650|899|782|560|470|887|746|533|527|638|875|881|902|665|476|416|443|806|713|722|602|821|860|908|455|857|503|845|749|815|896	4.19e-15		GO:0032270	1.22692	0
63	14	GO Biological Process		Response to cadmium ion	5.66e-13	MAPK1|HMOX1|CDKN1B|CAT|MAPK3|SOD1|EGFR|CYP1A2|CHUK|JUN|PCNA|CDK1|MAPK8|AKT1	216	890|566|635|794|872|719|884|677|647|875|461|713|710|857	4.45e-15		GO:0046686	1.22472	0
742	34	GO Biological Process		Regulation of cytokine production	6.2e-13	HMOX1|PQBP1|EPX|NFKB1|IL2|GAPDH|MAPK14|IL4|CREBBP|MAPK3|EP300|IL1B|STAT3|SOD1|IL13|NOS2|CD86|CTNNB1|HMGB1|PTGS2|CHUK|CD40LG|SRC|TLR4|ALOX5|SERPINB1|INS|RELA|IL6|ATP2B1|TNF|HRAS|IL10|CYP1B1	216	566|413|731|656|653|878|695|545|914|872|905|869|863|719|518|788|650|887|746|527|647|638|881|902|611|830|722|893|821|587|860|908|482|737	4.92e-15		GO:0001817	1.22076	0
2693	65	GO Biological Process		Regulation of cellular protein metabolic process	7.05e-13	MAPK1|NFKBIA|CST4|NFKB1|IL2|CCND1|CDKN1B|GAPDH|MAPK14|IL4|RAC2|MAP3K10|MAPK3|EP300|IL1B|STAT3|TP53|SOD1|EGFR|TNFRSF10B|HMGCR|ADCY1|IL13|CASP3|CALR|CDC25C|CASP9|CD86|HSP90AA1|ADORA2A|ANG|CCDC88A|ADRB3|CTNNB1|HMGB1|ACTB|PARK2|PTGS2|CD40LG|JUN|SRC|TLR4|TXN|BMP2|XDH|SERPINB1|CHEK2|CCL26|CDK1|MAPK8|INS|BCL2|RELA|IL6|UMODL1|TNF|HRAS|IL10|BDNF|AKT1|LDLR|FPR2|FPR1|VEGFA|MYC	216	890|827|464|656|653|548|635|878|695|545|467|524|872|905|869|863|770|719|884|554|779|401|518|593|626|758|485|650|899|854|782|560|470|887|746|866|533|527|638|875|881|902|665|476|416|830|443|806|713|710|722|602|893|821|824|860|908|482|455|857|503|845|749|815|896	5.65e-15		GO:0032268	1.21518	0
949	38	GO Biological Process		Positive regulation of immune system process	7.37e-13	MAPK1|HMOX1|PQBP1|NFKB1|IL2|MAPK14|IL4|RAC2|CREBBP|MAPK3|EP300|IL1B|STAT3|IL13|CXCL8|CALR|TAC1|NOS2|CD86|HSP90AA1|HMGB1|ACTB|CNR1|CHUK|CD40LG|JUN|SRC|TLR4|BCL2|RELA|IL6|TNF|HRAS|IL10|AKT1|FPR2|FPR1|VEGFA	216	890|566|413|656|653|695|545|467|914|872|905|869|863|518|452|626|578|788|650|899|746|866|449|647|638|875|881|902|602|893|821|860|908|482|857|845|749|815	5.97e-15		GO:0002684	1.21325	0
3413	74	GO Biological Process		Positive regulation of cellular metabolic process	8.63e-13	MAPK1|HMOX1|NFKBIA|PQBP1|NFKB1|IL2|CCND1|CDKN1B|MAPK14|IL4|MAP3K10|CREBBP|MAPK3|EP300|IL1B|STAT3|CDK2|TP53|SOD1|EGFR|TNFRSF10B|HMGCR|MITF|ADCY1|FASN|IL13|CASP3|PTH1R|NOS2|CASP9|CD86|HSP90AA1|ANG|CCDC88A|ADRB3|CTNNB1|HMGB1|PARK2|PTGS2|SOAT1|CHUK|CD40LG|JUN|ENDOG|SRC|TLR4|TXN|BMP2|PCNA|XDH|CHEK2|TYRP1|CCL26|GPT|SPP1|CDK1|ZNF143|INS|BCL2|RELA|IL6|TNF|HRAS|IL10|BDNF|BCLAF1|AKT1|LDLR|ENSP00000459962|F…	216	890|566|827|413|656|653|548|635|695|545|524|914|872|905|869|863|812|770|719|884|554|779|506|401|539|518|593|431|788|485|650|899|782|560|470|887|746|533|527|803|647|638|875|542|881|902|665|476|461|416|443|659|806|446|851|713|836|722|602|893|821|860|908|482|455|608|857|503|734|845|749|815|896|584	7.05e-15		GO:0031325	1.2064	0
483	28	GO Biological Process		Response to extracellular stimulus	8.63e-13	AQP2|MAPK1|HMOX1|MPO|CCND1|CAT|UCP1|MAPK3|TYR|BCHE|TP53|EGFR|HMGCR|ALB|PTGS2|CNR1|JUN|SRC|ALPL|GPT|SPP1|MAPK8|BCL2|RELA|ATP2B1|AKT1|LDLR|ENSP00000459962	216	521|890|566|407|548|794|776|872|752|740|770|884|779|809|527|449|875|881|515|446|851|710|602|893|587|857|503|734	7.08e-15		GO:0009991	1.2064	0
660	32	GO Biological Process		Positive regulation of apoptotic process	9.51e-13	HMOX1|GAPDH|MAP3K10|TP53|SOD1|GZMA|TNFRSF10B|HMGCR|CASP3|CASP9|ADORA2A|CTNNB1|HMGB1|PTGS2|CNR1|CD40LG|JUN|ENDOG|SRC|BMP2|XDH|CHEK2|MAPK8|BCL2|IL6|TNF|IL10|BCLAF1|AKT1|ENSP00000459962|CYP1B1|MYC	216	566|878|524|770|719|512|554|779|593|485|854|887|746|527|449|638|875|542|881|476|416|443|710|602|821|860|482|608|857|734|737|896	7.92e-15		GO:0043065	1.20218	0
5579	98	GO Biological Process		Positive regulation of cellular process	1.01e-12	MAPK1|HMOX1|NFKBIA|PQBP1|NFKB1|IL2|CCND1|CDKN1B|GAPDH|MAPK14|IL4|ODC1|CAT|RAC2|MAP3K10|CREBBP|MAPK3|EP300|IL1B|STAT3|ABCB4|CDK2|TP53|SOD1|GZMA|EGFR|TNFRSF10B|HMGCR|MITF|ADCY1|FASN|IL13|CXCL8|CASP3|CALR|TAC1|CDC25C|PTH1R|FAM20C|NOS2|CASP9|CD86|CACNA1H|HSP90AA1|ADORA2A|ANG|NME1|CCDC88A|ADRB3|CTNNB1|HMGB1|PARK2|PTGS2|SOAT1|CNR1|CHUK|CD40LG|JUN|ENDOG|SRC|TLR4|ALOX5|TXN|BMP2|PCNA|XDH|CHEK2|TYRP1|CCL26…	216	890|566|827|413|656|653|548|635|878|695|545|617|794|467|524|914|872|905|869|863|422|812|770|719|512|884|554|779|506|401|539|518|452|593|626|578|758|431|428|788|485|650|701|899|854|782|686|560|470|887|746|533|527|803|449|647|638|875|542|881|902|611|665|476|461|416|443|659|806|446|851|713|710|836|722|602|893|683|818|821|716|860|908|482|455|785|608|857|503|734|845|749|563|737|815|896|584|848	8.46e-15		GO:0048522	1.19957	0
617	31	GO Biological Process		Regulation of protein transport	1.04e-12	CYP51A1|MAPK1|IL2|GAPDH|MAPK14|RAC2|IL1B|TP53|EGFR|HMGCR|SLC2A2|NOS2|ADORA2A|ANG|PARK2|PTGS2|CNR1|CD40LG|SRC|TLR4|ALOX5|TXN|CDK1|MAPK8|INS|BCL2|SAR1B|IL6|TNF|HRAS|IL10	216	797|890|653|878|695|467|869|770|884|779|833|788|854|782|533|527|449|638|881|902|611|665|713|710|722|602|818|821|860|908|482	8.83e-15		GO:0051223	1.1983	0
449	27	GO Biological Process		Response to nutrient levels	1.14e-12	MAPK1|HMOX1|MPO|CCND1|CAT|UCP1|MAPK3|TYR|BCHE|TP53|EGFR|HMGCR|ALB|PTGS2|CNR1|JUN|SRC|ALPL|GPT|SPP1|MAPK8|BCL2|RELA|ATP2B1|AKT1|LDLR|ENSP00000459962	216	890|566|407|548|794|776|872|752|740|770|884|779|809|527|449|875|881|515|446|851|710|602|893|587|857|503|734	9.77e-15		GO:0031667	1.19431	0
812	35	GO Biological Process		Regulation of protein kinase activity	1.21e-12	MAPK1|CCND1|CDKN1B|MAPK14|IL4|RAC2|MAP3K10|MAPK3|IL1B|SOD1|EGFR|TNFRSF10B|HMGCR|ADCY1|CASP3|CDC25C|CD86|HSP90AA1|ADORA2A|ANG|CCDC88A|ACTB|CD40LG|SRC|TLR4|TXN|BMP2|CDK1|INS|TNF|HRAS|BDNF|AKT1|FPR1|VEGFA	216	890|548|635|695|545|467|524|872|869|719|884|554|779|401|593|758|650|899|854|782|560|866|638|881|902|665|476|713|722|860|908|455|857|749|815	1.06e-14		GO:0045859	1.19172	0
624	31	GO Biological Process		Positive regulation of kinase activity	1.34e-12	MAPK1|IL2|CCND1|CDKN1B|MAPK14|IL4|MAP3K10|MAPK3|IL1B|SOD1|EGFR|TNFRSF10B|ADCY1|CD86|HSP90AA1|ANG|CCDC88A|CD40LG|SRC|TLR4|TXN|BMP2|CDK1|INS|TNF|HRAS|BDNF|AKT1|FPR2|FPR1|VEGFA	216	890|653|548|635|695|545|524|872|869|719|884|554|401|650|899|782|560|638|881|902|665|476|713|722|860|908|455|857|845|749|815	1.18e-14		GO:0033674	1.18729	0
678	32	GO Biological Process		Cytokine-mediated signaling pathway	1.82e-12	HMOX1|NFKBIA|NFKB1|IL2|CCND1|IL4|MAPK3|IL1B|STAT3|TP53|SOD1|IL13|CXCL8|CASP3|NOS2|CD86|HSP90AA1|PTGS2|CHUK|CD40LG|ALOX5|CCL26|BCL2|RELA|IL6|TNF|IL10|AKT1|FPR1|VEGFA|MYC|NCAM1	216	566|827|656|653|548|545|872|869|863|770|719|518|452|593|788|650|899|527|647|638|611|806|602|893|821|860|482|857|749|815|896|629	1.62e-14		GO:0019221	1.17399	0
3553	75	GO Biological Process		Regulation of signaling	1.9e-12	MAPK1|HMOX1|NFKBIA|NFKB1|IL2|GAPDH|MAPK14|IL4|CAT|FNTB|RAC2|MAP3K10|CREBBP|MAPK3|EP300|IL1B|BCHE|STAT3|CDK2|TP53|SOD1|EGFR|TNFRSF10B|HMGCR|ADCY1|IL13|CXCL8|CALR|TAC1|FAM20C|SLC2A2|NOS2|CD86|HSP90AA1|ADORA2A|CCDC88A|ADRB3|CTNNB1|HMGB1|PARK2|PTGS2|CNR1|CHUK|CD40LG|JUN|SRC|TLR4|ALOX5|CNR2|TXN|BMP2|XDH|CHEK2|CCL26|SPP1|CDK1|MAPK8|INS|BCL2|RELA|IL6|ATP2B1|TNF|HRAS|IL10|BDNF|MME|BCLAF1|AKT1|FPR2|FPR1|C…	216	890|566|827|656|653|878|695|545|794|662|467|524|914|872|905|869|740|863|812|770|719|884|554|779|401|518|452|626|578|428|833|788|650|899|854|560|470|887|746|533|527|449|647|638|875|881|902|611|605|665|476|416|443|806|851|713|710|722|602|893|821|587|860|908|482|455|785|608|857|845|749|737|815|896|629	1.7e-14		GO:0023051	1.17212	0
3239	71	GO Biological Process		Positive regulation of nitrogen compound metabolic process	2.3e-12	MAPK1|NFKBIA|PQBP1|NFKB1|IL2|CCND1|CDKN1B|MAPK14|IL4|MAP3K10|CREBBP|MAPK3|EP300|IL1B|STAT3|CDK2|TP53|SOD1|EGFR|TNFRSF10B|HMGCR|MITF|ADCY1|IL13|CASP3|NOS2|CASP9|CD86|HSP90AA1|ANG|CCDC88A|ADRB3|CTNNB1|HMGB1|PARK2|PTGS2|SOAT1|CHUK|CD40LG|JUN|ENDOG|SRC|TLR4|TXN|BMP2|PCNA|XDH|CHEK2|CCL26|SPP1|CDK1|MAPK8|ZNF143|INS|BCL2|RELA|IL6|TNF|HRAS|IL10|BDNF|TIPARP|BCLAF1|AKT1|LDLR|ENSP00000459962|FPR2|FPR1|VEGFA…	216	890|827|413|656|653|548|635|695|545|524|914|872|905|869|863|812|770|719|884|554|779|506|401|518|593|788|485|650|899|782|560|470|887|746|533|527|803|647|638|875|542|881|902|665|476|461|416|443|806|851|713|710|836|722|602|893|821|860|908|482|455|497|608|857|503|734|845|749|815|896|584	2.08e-14		GO:0051173	1.16383	0
550	29	GO Biological Process		Positive regulation of protein kinase activity	2.46e-12	MAPK1|CCND1|CDKN1B|MAPK14|IL4|MAP3K10|MAPK3|IL1B|SOD1|EGFR|TNFRSF10B|ADCY1|CD86|HSP90AA1|ANG|CCDC88A|CD40LG|SRC|TLR4|TXN|BMP2|CDK1|INS|TNF|HRAS|BDNF|AKT1|FPR1|VEGFA	216	890|548|635|695|545|524|872|869|719|884|554|401|650|899|782|560|638|881|902|665|476|713|722|860|908|455|857|749|815	2.24e-14		GO:0045860	1.16091	0
3514	74	GO Biological Process		Regulation of cell communication	3.51e-12	MAPK1|HMOX1|NFKBIA|NFKB1|IL2|GAPDH|MAPK14|IL4|CAT|FNTB|RAC2|MAP3K10|CREBBP|MAPK3|EP300|IL1B|BCHE|STAT3|CDK2|TP53|SOD1|EGFR|TNFRSF10B|HMGCR|ADCY1|IL13|CXCL8|CALR|TAC1|FAM20C|SLC2A2|NOS2|CD86|HSP90AA1|ADORA2A|CCDC88A|ADRB3|CTNNB1|HMGB1|PARK2|PTGS2|CNR1|CHUK|CD40LG|JUN|SRC|TLR4|ALOX5|CNR2|TXN|BMP2|XDH|CHEK2|CCL26|SPP1|CDK1|MAPK8|INS|BCL2|RELA|IL6|TNF|HRAS|IL10|BDNF|MME|BCLAF1|AKT1|FPR2|FPR1|CYP1B1|V…	216	890|566|827|656|653|878|695|545|794|662|467|524|914|872|905|869|740|863|812|770|719|884|554|779|401|518|452|626|578|428|833|788|650|899|854|560|470|887|746|533|527|449|647|638|875|881|902|611|605|665|476|416|443|806|851|713|710|722|602|893|821|860|908|482|455|785|608|857|845|749|737|815|896|629	3.28e-14		GO:0010646	1.14547	0
3600	75	GO Biological Process		Positive regulation of macromolecule metabolic process	3.62e-12	MAPK1|HMOX1|NFKBIA|PQBP1|EPX|NFKB1|IL2|CCND1|CDKN1B|GAPDH|MAPK14|IL4|MAP3K10|CREBBP|MAPK3|EP300|IL1B|STAT3|CDK2|TP53|SOD1|EGFR|TNFRSF10B|HMGCR|MITF|ADCY1|IL13|CASP3|CALR|CASP9|CD86|HSP90AA1|ANG|CCDC88A|ADRB3|CTNNB1|HMGB1|ACTB|PARK2|PTGS2|SOAT1|CHUK|CD40LG|JUN|ENDOG|SRC|TLR4|TXN|BMP2|PCNA|XDH|CHEK2|CCL26|SPP1|CDK1|MAPK8|ZNF143|INS|BCL2|RELA|IL6|TNF|HRAS|IL10|BDNF|TIPARP|BCLAF1|AKT1|LDLR|FPR2|FPR1|…	216	890|566|827|413|731|656|653|548|635|878|695|545|524|914|872|905|869|863|812|770|719|884|554|779|506|401|518|593|626|485|650|899|782|560|470|887|746|866|533|527|803|647|638|875|542|881|902|665|476|461|416|443|806|851|713|710|836|722|602|893|821|860|908|482|455|497|608|857|503|845|749|737|815|896|584	3.41e-14		GO:0010604	1.14413	0
222	20	GO Biological Process		Cellular response to inorganic substance	3.62e-12	AQP2|MAPK1|HMOX1|CDKN1B|MAPK3|CDK2|SOD1|EGFR|ADCY1|CALR|CACNA1H|CYP1A2|PARK2|PTGS2|CHUK|JUN|ENDOG|MAPK8|AKT1|LIG4	216	521|890|566|635|872|812|719|884|401|626|701|677|533|527|647|875|542|710|857|848	3.44e-14		GO:0071241	1.14413	0
193	19	GO Biological Process		Cellular response to metal ion	3.73e-12	AQP2|MAPK1|HMOX1|CDKN1B|MAPK3|SOD1|EGFR|ADCY1|CALR|CACNA1H|CYP1A2|PARK2|PTGS2|CHUK|JUN|ENDOG|MAPK8|AKT1|LIG4	216	521|890|566|635|872|719|884|401|626|701|677|533|527|647|875|542|710|857|848	3.57e-14		GO:0071248	1.14283	0
437	26	GO Biological Process		Regulation of dna-binding transcription factor activity	4.2e-12	MAPK1|HMOX1|NFKBIA|NFKB1|MAPK14|CAT|MAP3K10|MAPK3|EP300|IL1B|STAT3|ADCY1|CTNNB1|CHUK|CD40LG|JUN|TLR4|MAPK8|INS|RELA|IL6|TNF|IL10|AKT1|CYP1B1|VEGFA	216	890|566|827|656|695|794|524|872|905|869|863|401|887|647|638|875|902|710|722|893|821|860|482|857|737|815	4.05e-14		GO:0051090	1.13768	0
144	17	GO Biological Process		Response to uv	5.78e-12	CCND1|CAT|CREBBP|EP300|TYR|TP53|EGFR|CASP3|CASP9|PTGS2|PCNA|MAPK8|BCL2|RELA|MME|AKT1|MYC	216	548|794|914|905|752|770|884|593|485|527|461|710|602|893|785|857|896	5.62e-14		GO:0009411	1.12381	0
2096	55	GO Biological Process		Regulation of multicellular organismal development	6.37e-12	VCL|MAPK1|HMOX1|NFKBIA|PQBP1|IL2|CCND1|CDKN1B|MAPK14|IL4|CREBBP|EP300|IL1B|STAT3|TP53|SOD1|EGFR|HMGCR|MITF|IL13|CXCL8|CALR|FAM20C|CD86|NME1|CCDC88A|CTNNB1|HMGB1|PARK2|PTGS2|CNR1|JUN|SRC|TLR4|ALOX5|BMP2|XDH|SPP1|CDK1|BCL2|RELA|IL6|UMODL1|ATP2B1|TNF|IL10|BDNF|MME|AKT1|LDLR|ENSP00000459962|CYP1B1|VEGFA|MYC|LIG4	216	671|890|566|827|413|653|548|635|695|545|914|905|869|863|770|719|884|779|506|518|452|626|428|650|686|560|887|746|533|527|449|875|881|902|611|476|416|851|713|602|893|821|824|587|860|482|455|785|857|503|734|737|815|896|848	6.25e-14		GO:2000026	1.11959	0
918	36	GO Biological Process		Apoptotic process	6.52e-12	MAPK1|HMOX1|NFKBIA|NFKB1|IL2|GAPDH|MAPK14|IL4|MAP3K10|MAPK3|EP300|IL1B|TP53|GZMA|TNFRSF10B|CASP3|CASP9|ADORA2A|HMGB1|CASP7|JUN|ENDOG|TLR4|CHEK2|CDK1|BCL2|IL6|PRF1|TNF|HRAS|IL10|BCLAF1|AKT1|CYP1B1|MYC|LIG4	216	890|566|827|656|653|878|695|545|524|872|905|869|770|512|554|593|485|854|746|590|875|542|902|443|713|602|821|716|860|908|482|608|857|737|896|848	6.45e-14		GO:0006915	1.11858	0
449	26	GO Biological Process		Regulation of small molecule metabolic process	7.38e-12	CYP51A1|NFKB1|IL4|ODC1|EP300|IL1B|STAT3|TP53|SOD1|GGPS1|HMGCR|FASN|PTH1R|NOS2|PARK2|PTGS2|CNR1|SRC|BMP2|IDI1|GPT|INS|LACC1|TNF|AKT1|LDLR	216	797|656|545|617|905|869|863|770|719|530|779|539|431|788|533|527|449|881|476|761|446|722|437|860|857|503	7.35e-14		GO:0062012	1.11319	0
2325	58	GO Biological Process		Cell surface receptor signaling pathway	8.23e-12	MAPK1|HMOX1|NFKBIA|NFKB1|IL2|CCND1|CDKN1B|MAPK14|IL4|MAP3K10|CREBBP|MAPK3|EP300|IL1B|STAT3|TP53|SOD1|EGFR|TNFRSF10B|MITF|IL13|CXCL8|CASP3|PTH1R|NOS2|CASP9|CD86|HSP90AA1|ADORA2A|CTNNB1|ACTB|PTGS2|CHUK|CD40LG|JUN|SRC|TLR4|ALOX5|BMP2|CCL26|MAPK8|INS|BCL2|RELA|IL6|CD8A|TNF|HRAS|IL10|BDNF|TIPARP|AKT1|ENSP00000459962|FPR2|FPR1|VEGFA|MYC|NCAM1	216	890|566|827|656|653|548|635|695|545|524|914|872|905|869|863|770|719|884|554|506|518|452|593|431|788|485|650|899|854|887|866|527|647|638|875|881|902|611|476|806|710|722|602|893|821|911|860|908|482|455|497|857|734|845|749|815|896|629	8.26e-14		GO:0007166	1.10846	0
929	36	GO Biological Process		Leukocyte activation	8.98e-12	VCL|MAPK1|MPO|EPX|NFKB1|IL2|MAPK14|IL4|CAT|EP300|STAT3|TP53|GUSB|IL13|CXCL8|CD86|HSP90AA1|CTNNB1|HMGB1|CD40LG|JUN|TLR4|ALOX5|SERPINB1|INS|BCL2|IL6|CD8A|PRF1|TNF|IL10|MME|ENSP00000459962|FPR2|FPR1|LIG4	216	671|890|407|731|656|653|695|545|794|905|863|770|575|518|452|650|899|887|746|638|875|902|611|830|722|602|821|911|716|860|482|785|734|845|749|848	9.09e-14		GO:0045321	1.10467	0
376	24	GO Biological Process		Activation of protein kinase activity	9.86e-12	MAPK1|MAPK14|IL4|MAP3K10|MAPK3|IL1B|SOD1|EGFR|TNFRSF10B|ADCY1|CD86|ANG|CCDC88A|CD40LG|SRC|TLR4|TXN|BMP2|CDK1|INS|TNF|AKT1|FPR1|VEGFA	216	890|695|545|524|872|869|719|884|554|401|650|782|560|638|881|902|665|476|713|722|860|857|749|815	1.01e-13		GO:0032147	1.10061	0
1712	49	GO Biological Process		Intracellular signal transduction	9.89e-12	MAPK1|HMOX1|NFKBIA|NFKB1|IL2|CDKN1B|MAPK14|RAC2|MAP3K10|MAPK3|EP300|IL1B|CDK2|TP53|EGFR|TNFRSF10B|ADCY1|CXCL8|CASP3|CDC25C|PTH1R|NOS2|CASP9|ADORA2A|CCDC88A|ADRB3|CNR1|CHUK|CD40LG|JUN|SRC|TLR4|CNR2|PCNA|CHEK2|CDK1|MAPK8|BCL2|RELA|LACC1|TNF|HRAS|AKT1|ENSP00000459962|FPR2|FPR1|CYP1B1|MYC|NCAM1	216	890|566|827|656|653|635|695|467|524|872|905|869|812|770|884|554|401|452|593|758|431|788|485|854|560|470|449|647|638|875|881|902|605|461|443|713|710|602|893|437|860|908|857|734|845|749|737|896|629	1.02e-13		GO:0035556	1.10048	0
3118	68	GO Biological Process		Organic cyclic compound metabolic process	1.29e-11	CYP51A1|HSD17B10|MAPK1|HMOX1|PQBP1|GSR|OGDH|NFKB1|CCND1|GAPDH|IL4|CAT|CYP2C9|CREBBP|MAPK3|EP300|TYR|BCHE|STAT3|CDK2|TP53|PTS|GGPS1|HMGCR|MITF|ADCY1|CYP2A6|FASN|CASP3|CYP2B6|AFMID|CACNA1H|HSP90AA1|ANG|NME1|TDP1|PKLR|CYP1A2|HMGB1|CYP2D6|PARK2|PTGS2|SOAT1|UAP1|CD40LG|JUN|CYP2C19|ENDOG|ALOX5|PCNA|XDH|IDI1|CHEK2|TYRP1|SPP1|CDK1|ZNF143|BCL2|RELA|TCEB3|MME|TIPARP|ERH|HSD17B6|LDLR|CYP1B1|NR2E3|LIG4	216	797|491|890|566|413|494|791|656|548|878|545|794|479|914|872|905|752|740|863|812|770|623|530|779|506|401|680|539|593|764|572|701|899|782|686|641|644|677|746|632|533|527|803|839|638|875|668|542|611|461|416|761|443|659|851|713|836|602|893|692|785|497|509|698|503|737|584|848	1.34e-13		GO:1901360	1.08894	0
1054	38	GO Biological Process		Programmed cell death	1.38e-11	MAPK1|HMOX1|NFKBIA|NFKB1|IL2|CDKN1B|GAPDH|MAPK14|IL4|KRT31|MAP3K10|MAPK3|EP300|IL1B|TP53|GZMA|TNFRSF10B|CASP3|CASP9|ADORA2A|HMGB1|CASP7|JUN|ENDOG|TLR4|CHEK2|CDK1|BCL2|IL6|PRF1|TNF|HRAS|IL10|BCLAF1|AKT1|CYP1B1|MYC|LIG4	216	890|566|827|656|653|635|878|695|545|614|524|872|905|869|770|512|554|593|485|854|746|590|875|542|902|443|713|602|821|716|860|908|482|608|857|737|896|848	1.44e-13		GO:0012501	1.08601	0
696	31	GO Biological Process		Negative regulation of cell population proliferation	1.83e-11	HMOX1|IL2|CDKN1B|IL1B|BCHE|STAT3|TP53|HPGDS|CXCL8|CASP3|SPEG|PTH1R|CD86|ADORA2A|ANG|NME1|CTNNB1|PTGS2|JUN|ALOX5|BMP2|XDH|BCL2|IL6|TNF|HRAS|IL10|BDNF|CYP1B1|MYC|NR2E3	216	566|653|635|869|740|863|770|800|452|593|440|431|650|854|782|686|887|527|875|611|476|416|602|821|860|908|482|455|737|896|584	1.92e-13		GO:0008285	1.07375	0
185	18	GO Biological Process		Cellular response to lipopolysaccharide	1.98e-11	MAPK1|NFKBIA|NFKB1|MAPK14|MAPK3|IL1B|CXCL8|NOS2|CD86|HMGB1|SRC|TLR4|MAPK8|RELA|IL6|TNF|IL10|AKT1	216	890|827|656|695|872|869|452|788|650|746|881|902|710|893|821|860|482|857	2.09e-13		GO:0071222	1.07033	0
1489	45	GO Biological Process		Positive regulation of catalytic activity	2.07e-11	MAPK1|IL2|CCND1|CDKN1B|MAPK14|IL4|MAP3K10|MAPK3|IL1B|STAT3|SOD1|EGFR|TNFRSF10B|ADCY1|CASP3|NOS2|CASP9|CD86|HSP90AA1|ANG|CCDC88A|CTNNB1|HMGB1|CD40LG|JUN|SRC|TLR4|TXN|BMP2|PCNA|XDH|CCL26|CDK1|MAPK8|INS|BCL2|TNF|HRAS|BDNF|CCS|AKT1|FPR2|FPR1|VEGFA|MYC	216	890|653|548|635|695|545|524|872|869|863|719|884|554|401|593|788|485|650|899|782|560|887|746|638|875|881|902|665|476|461|416|806|713|710|722|602|860|908|455|755|857|845|749|815|896	2.21e-13		GO:0043085	1.0684	0
431	25	GO Biological Process		Response to radiation	2.09e-11	CCND1|MAPK14|CAT|CREBBP|EP300|TYR|TP53|EGFR|HMGCR|CASP3|CASP9|PTGS2|JUN|TXN|PCNA|CHEK2|MAPK8|BCL2|RELA|HRAS|MME|AKT1|MYC|NR2E3|LIG4	216	548|695|794|914|905|752|770|884|779|593|485|527|875|665|461|443|710|602|893|908|785|857|896|584|848	2.24e-13		GO:0009314	1.06799	0
281	21	GO Biological Process		Response to drug	2.12e-11	CCND1|CDKN1B|CYP2C9|IL1B|TP53|SOD1|CYP2A6|CALR|CYP2B6|NOS2|NME1|CYP1A2|CTNNB1|CYP2D6|CHUK|JUN|CYP2C19|BCL2|BDNF|ABCB1|MYC	216	548|635|479|869|770|719|680|626|764|788|686|677|887|632|647|875|668|602|455|563|896	2.29e-13		GO:0042493	1.06737	0
4913	88	GO Biological Process		Regulation of molecular function	2.66e-11	MAPK1|HMOX1|NFKBIA|CST4|PQBP1|NFKB1|IL2|CCND1|CDKN1B|GAPDH|MAPK14|IL4|CAT|RAC2|MAP3K10|CREBBP|MAPK3|EP300|IL1B|STAT3|TP53|CBX4|SOD1|GZMA|EGFR|TNFRSF10B|HMGCR|MITF|ANXA5|ADCY1|IL13|CXCL8|CASP3|TAC1|CDC25C|NOS2|CASP9|CD86|HSP90AA1|ADORA2A|ANG|NME1|CCDC88A|ADRB3|CTNNB1|HMGB1|ACTB|CYP2D6|PARK2|PTGS2|CNR1|CHUK|CD40LG|JUN|SRC|TLR4|CNR2|TXN|BMP2|PCNA|XDH|SERPINB1|CCL26|SPP1|CDK1|MAPK8|ZNF143|INS|BCL2|RE…	216	890|566|827|464|413|656|653|548|635|878|695|545|794|467|524|914|872|905|869|863|770|725|719|512|884|554|779|506|410|401|518|452|593|578|758|788|485|650|899|854|782|686|560|470|887|746|866|632|533|527|449|647|638|875|881|902|605|665|476|461|416|830|806|851|713|710|836|722|602|893|821|824|860|908|482|455|689|608|755|857|734|845|749|563|737|815|896|584	2.9e-13		GO:0065009	1.05751	0
219	19	GO Biological Process		Cellular response to biotic stimulus	2.66e-11	MAPK1|NFKBIA|NFKB1|MAPK14|MAPK3|IL1B|TP53|CXCL8|NOS2|CD86|HMGB1|SRC|TLR4|MAPK8|RELA|IL6|TNF|IL10|AKT1	216	890|827|656|695|872|869|770|452|788|650|746|881|902|710|893|821|860|482|857	2.91e-13		GO:0071216	1.05751	0
4114	79	GO Biological Process		Regulation of response to stimulus	3.3e-11	MAPK1|HMOX1|NFKBIA|PQBP1|NFKB1|IL2|MAPK14|IL4|CAT|FNTB|RAC2|MAP3K10|CREBBP|MAPK3|EP300|IL1B|STAT3|CDK2|TP53|SOD1|EGFR|TNFRSF10B|HMGCR|IL13|CXCL8|CALR|TAC1|FAM20C|NOS2|CASP9|CD86|HSP90AA1|ADORA2A|CCDC88A|ADRB3|CTNNB1|HMGB1|ACTB|PARK2|PTGS2|CNR1|CHUK|CD40LG|JUN|ENDOG|SRC|TLR4|ALOX5|CNR2|TXN|BMP2|PCNA|XDH|CHEK2|CCL26|SPP1|CDK1|MAPK8|INS|BCL2|RELA|IL6|CD8A|LACC1|ATP2B1|TNF|HRAS|IL10|BDNF|BCLAF1|AKT1|…	216	890|566|827|413|656|653|695|545|794|662|467|524|914|872|905|869|863|812|770|719|884|554|779|518|452|626|578|428|788|485|650|899|854|560|470|887|746|866|533|527|449|647|638|875|542|881|902|611|605|665|476|461|416|443|806|851|713|710|722|602|893|821|911|437|587|860|908|482|455|608|857|503|845|749|563|737|815|896|629	3.65e-13		GO:0048583	1.04815	0
6948	108	GO Biological Process		Regulation of metabolic process	3.76e-11	CYP51A1|MAPK1|HMOX1|NFKBIA|CST4|PQBP1|EPX|NFKB1|IL2|CCND1|CDKN1B|GAPDH|MAPK14|IL4|ODC1|CAT|RAC2|MAP3K10|CREBBP|UCP1|MAPK3|EP300|IL1B|STAT3|ABCB4|CDK2|TP53|CBX4|SOD1|GZMA|EGFR|TNFRSF10B|GGPS1|HMGCR|MITF|ADCY1|FASN|IL13|CASP3|CALR|ME2|CDC25C|PTH1R|FAM20C|NOS2|CASP9|CD86|HSP90AA1|ADORA2A|ANG|NME1|CCDC88A|CYP1A2|ADRB3|CTNNB1|HMGB1|ACTB|CYP2D6|PARK2|PTGS2|SOAT1|CNR1|CHUK|CD40LG|JUN|ENDOG|SRC|TLR4|ALOX…	216	797|890|566|827|464|413|731|656|653|548|635|878|695|545|617|794|467|524|914|776|872|905|869|863|422|812|770|725|719|512|884|554|530|779|506|401|539|518|593|626|551|758|431|428|788|485|650|899|854|782|686|560|677|470|887|746|866|632|533|527|803|449|647|638|875|542|881|902|611|605|665|476|461|416|830|761|443|659|806|446|851|713|710|836|722|602|893|821|824|437|587|692|860|908|482|455|497|608|755|857…	4.22e-13		GO:0019222	1.04248	0
1588	46	GO Biological Process		Immune response	4.25e-11	VCL|MAPK1|PQBP1|MPO|EPX|NFKB1|IL2|GAPDH|MAPK14|IL4|CAT|IL1B|GNLY|STAT3|TP53|GZMA|GUSB|IL13|CXCL8|TAC1|NOS2|CD86|HSP90AA1|ANG|HMGB1|CHUK|CD40LG|TLR4|ALOX5|CNR2|SERPINB1|CCL26|BCL2|RELA|IL6|CD8A|LACC1|PRF1|TNF|HRAS|IL10|MME|FPR2|FPR1|NCAM1|LIG4	216	671|890|413|407|731|656|653|878|695|545|794|869|620|863|770|512|575|518|452|578|788|650|899|782|746|647|638|902|611|605|830|806|602|893|821|911|437|716|860|908|482|785|845|749|629|848	4.83e-13		GO:0006955	1.03716	0
367	23	GO Biological Process		Positive regulation of defense response	4.29e-11	NFKBIA|PQBP1|NFKB1|IL2|CREBBP|MAPK3|EP300|IL1B|STAT3|EGFR|TAC1|HMGB1|PTGS2|CNR1|CHUK|SRC|TLR4|RELA|IL6|TNF|HRAS|LDLR|FPR2	216	827|413|656|653|914|872|905|869|863|884|578|746|527|449|647|881|902|893|821|860|908|503|845	4.91e-13		GO:0031349	1.03675	0
630	29	GO Biological Process		Regulation of secretion by cell	5.08e-11	CYP51A1|HMOX1|IL2|GAPDH|IL4|RAC2|IL1B|EGFR|HMGCR|ADCY1|IL13|TAC1|SLC2A2|NOS2|CACNA1H|ADORA2A|ANG|PARK2|CNR1|CD40LG|SRC|TLR4|ALOX5|SPP1|INS|CACNA1I|IL6|TNF|IL10	216	797|566|653|878|545|467|869|884|779|401|518|578|833|788|701|854|782|533|449|638|881|902|611|851|722|683|821|860|482	5.85e-13		GO:1903530	1.02941	0
57	12	GO Biological Process		Arachidonic acid metabolic process	6.43e-11	CYP2C9|MAPK3|HPGDS|CYP2A6|CYP2B6|CYP1A2|CYP2D6|PTGS1|PTGS2|CYP2C19|ALOX5|CYP1B1	216	479|872|800|680|764|677|632|767|527|668|611|737	7.46e-13		GO:0019369	1.01918	0
686	30	GO Biological Process		Regulation of secretion	6.66e-11	CYP51A1|HMOX1|IL2|GAPDH|IL4|RAC2|IL1B|EGFR|HMGCR|ADCY1|IL13|TAC1|SLC2A2|NOS2|CACNA1H|ADORA2A|ANG|PARK2|CNR1|CD40LG|SRC|TLR4|ALOX5|SPP1|INS|CACNA1I|IL6|TNF|IL10|ENSP00000459962	216	797|566|653|878|545|467|869|884|779|401|518|578|833|788|701|854|782|533|449|638|881|902|611|851|722|683|821|860|482|734	7.78e-13		GO:0051046	1.01765	0
896	34	GO Biological Process		Regulation of immune response	7.51e-11	MAPK1|HMOX1|PQBP1|NFKB1|IL2|MAPK14|IL4|RAC2|CREBBP|MAPK3|EP300|IL1B|IL13|CD86|HSP90AA1|HMGB1|ACTB|CNR1|CHUK|CD40LG|JUN|SRC|TLR4|MAPK8|INS|BCL2|RELA|IL6|CD8A|TNF|HRAS|IL10|FPR2|FPR1	216	890|566|413|656|653|695|545|467|914|872|905|869|518|650|899|746|866|449|647|638|875|881|902|710|722|602|893|821|911|860|908|482|845|749	8.82e-13		GO:0050776	1.01244	0
1389	42	GO Biological Process		Positive regulation of developmental process	1.44e-10	MAPK1|HMOX1|NFKB1|IL2|CCND1|MAPK14|IL4|EP300|IL1B|STAT3|TP53|HMGCR|IL13|CXCL8|CALR|FAM20C|CD86|NME1|CTNNB1|HMGB1|PARK2|PTGS2|CNR1|JUN|SRC|ALOX5|BMP2|CDK1|INS|BCL2|RELA|IL6|ATP2B1|TNF|IL10|BDNF|MME|AKT1|CYP1B1|VEGFA|MYC|LIG4	216	890|566|656|653|548|695|545|905|869|863|770|779|518|452|626|428|650|686|887|746|533|527|449|875|881|611|476|713|722|602|893|821|587|860|482|455|785|857|737|815|896|848	1.7e-12		GO:0051094	0.984164	0
352	22	GO Biological Process		Positive regulation of protein transport	1.45e-10	MAPK1|IL2|GAPDH|MAPK14|RAC2|IL1B|TP53|EGFR|ADORA2A|ANG|PTGS2|SRC|TLR4|CDK1|MAPK8|INS|BCL2|SAR1B|IL6|TNF|HRAS|IL10	216	890|653|878|695|467|869|770|884|854|782|527|881|902|713|710|722|602|818|821|860|908|482	1.72e-12		GO:0051222	0.983863	0
522	26	GO Biological Process		Positive regulation of cell migration	1.63e-10	MAPK1|HMOX1|MAPK14|IL4|RAC2|MAPK3|IL1B|STAT3|EGFR|CXCL8|CALR|TAC1|HMGB1|PTGS2|JUN|SRC|BMP2|CCL26|INS|BCL2|IL6|TNF|HRAS|AKT1|FPR2|VEGFA	216	890|566|695|545|467|872|869|863|884|452|626|578|746|527|875|881|476|806|722|602|821|860|908|857|845|815	1.95e-12		GO:0030335	0.978781	0
2005	51	GO Biological Process		Positive regulation of cellular biosynthetic process	1.9e-10	MAPK1|NFKBIA|PQBP1|NFKB1|IL2|MAPK14|IL4|CREBBP|MAPK3|EP300|IL1B|STAT3|CDK2|TP53|EGFR|MITF|PTH1R|NOS2|CD86|HSP90AA1|CTNNB1|HMGB1|PARK2|PTGS2|SOAT1|CHUK|JUN|SRC|TLR4|BMP2|PCNA|CHEK2|TYRP1|GPT|SPP1|CDK1|ZNF143|INS|RELA|IL6|TNF|HRAS|IL10|BCLAF1|AKT1|LDLR|ENSP00000459962|FPR2|VEGFA|MYC|NR2E3	216	890|827|413|656|653|695|545|914|872|905|869|863|812|770|884|506|431|788|650|899|887|746|533|527|803|647|875|881|902|476|461|443|659|446|851|713|836|722|893|821|860|908|482|608|857|503|734|845|815|896|584	2.29e-12		GO:0031328	0.972125	0
619	28	GO Biological Process		Hematopoietic or lymphoid organ development	1.9e-10	MAPK1|IL2|MAPK14|IL4|MAPK3|EP300|TYR|STAT3|TP53|SOD1|MITF|FASN|CASP3|FAM20C|CASP9|CTNNB1|HMGB1|CD40LG|JUN|SRC|BCL2|IL6|CD8A|TNF|IL10|TIPARP|VEGFA|LIG4	216	890|653|695|545|872|905|752|863|770|719|506|539|593|428|485|887|746|638|875|881|602|821|911|860|482|497|815|848	2.3e-12		GO:0048534	0.972125	0
5389	91	GO Biological Process		Negative regulation of biological process	2.18e-10	CYP51A1|VCL|MAPK1|HMOX1|NFKBIA|CST4|MPO|EPX|NFKB1|IL2|CCND1|CDKN1B|GAPDH|MAPK14|IL4|CAT|MAP3K10|CREBBP|EP300|IL1B|BCHE|STAT3|CDK2|TP53|CBX4|SOD1|GZMA|EGFR|TNFRSF10B|HMGCR|HPGDS|MITF|ALB|ANXA5|IL13|CXCL8|CASP3|SPEG|CALR|TAC1|CDC25C|PTH1R|NOS2|CD86|ADORA2A|ANG|NME1|CTNNB1|HMGB1|CYP2D6|PARK2|PTGS2|BUB3|CNR1|CHUK|CD40LG|JUN|SRC|TLR4|ALOX5|CNR2|TXN|BMP2|PCNA|XDH|SERPINB1|CHEK2|SPP1|CDK1|MAPK8|INS|BCL2…	216	797|671|890|566|827|464|407|731|656|653|548|635|878|695|545|794|524|914|905|869|740|863|812|770|725|719|512|884|554|779|800|506|809|410|518|452|593|440|626|578|758|431|788|650|854|782|686|887|746|632|533|527|707|449|647|638|875|881|902|611|605|665|476|461|416|830|443|851|713|710|722|602|893|821|824|587|860|908|482|455|497|608|857|503|734|845|737|815|896|584|848	2.66e-12		GO:0048519	0.966154	0
1874	49	GO Biological Process		Regulation of cell differentiation	2.21e-10	VCL|MAPK1|NFKBIA|PQBP1|NFKB1|IL2|CCND1|CDKN1B|MAPK14|IL4|CREBBP|EP300|IL1B|STAT3|TP53|SOD1|EGFR|MITF|IL13|CALR|FAM20C|CD86|NME1|CCDC88A|CTNNB1|HMGB1|PARK2|PTGS2|CNR1|JUN|TLR4|ALOX5|BMP2|XDH|SPP1|CDK1|INS|BCL2|RELA|IL6|TNF|BDNF|MME|AKT1|LDLR|ENSP00000459962|VEGFA|MYC|LIG4	216	671|890|827|413|656|653|548|635|695|545|914|905|869|863|770|719|884|506|518|626|428|650|686|560|887|746|533|527|449|875|902|611|476|416|851|713|722|602|893|821|860|455|785|857|503|734|815|896|848	2.71e-12		GO:0045595	0.965561	0
1231	39	GO Biological Process		Negative regulation of multicellular organismal process	2.6e-10	CYP51A1|HMOX1|NFKBIA|EPX|NFKB1|IL2|CDKN1B|IL4|IL1B|STAT3|TP53|SOD1|EGFR|HMGCR|HPGDS|ANXA5|IL13|CALR|TAC1|NME1|CTNNB1|HMGB1|PTGS2|TLR4|ALOX5|BMP2|XDH|SERPINB1|SPP1|INS|BCL2|IL6|ATP2B1|TNF|IL10|BDNF|LDLR|ENSP00000459962|MYC	216	797|566|827|731|656|653|635|545|869|863|770|719|884|779|800|410|518|626|578|686|887|746|527|902|611|476|416|830|851|722|602|821|587|860|482|455|503|734|896	3.22e-12		GO:0051241	0.958503	0
256	19	GO Biological Process		Steroid metabolic process	3.06e-10	CYP51A1|IL4|CAT|CYP2C9|GGPS1|HMGCR|CYP2A6|CYP2B6|CACNA1H|CYP1A2|CYP2D6|SOAT1|CYP2C19|IDI1|SPP1|TIPARP|HSD17B6|LDLR|CYP1B1	216	797|545|794|479|530|779|680|764|701|677|632|803|668|761|851|497|698|503|737	3.8e-12		GO:0008202	0.951428	0
192	17	GO Biological Process		Positive regulation of epithelial cell proliferation	3.23e-10	HMOX1|CCND1|STAT3|EGFR|ANG|NME1|CTNNB1|HMGB1|JUN|TLR4|BMP2|CCL26|HRAS|IL10|AKT1|VEGFA|MYC	216	566|548|863|884|782|686|887|746|875|902|476|806|908|482|857|815|896	4.08e-12		GO:0050679	0.94908	0
6032	97	GO Biological Process		Regulation of primary metabolic process	3.55e-10	CYP51A1|MAPK1|HMOX1|NFKBIA|CST4|PQBP1|NFKB1|IL2|CCND1|CDKN1B|GAPDH|MAPK14|IL4|ODC1|CAT|RAC2|MAP3K10|CREBBP|UCP1|MAPK3|EP300|IL1B|STAT3|ABCB4|CDK2|TP53|CBX4|SOD1|GZMA|EGFR|TNFRSF10B|GGPS1|HMGCR|MITF|ADCY1|FASN|IL13|CASP3|CALR|CDC25C|PTH1R|NOS2|CASP9|CD86|HSP90AA1|ADORA2A|ANG|CCDC88A|ADRB3|CTNNB1|HMGB1|ACTB|PARK2|PTGS2|SOAT1|CNR1|CHUK|CD40LG|JUN|ENDOG|SRC|TLR4|TXN|BMP2|PCNA|XDH|SERPINB1|IDI1|CHEK2|…	216	797|890|566|827|464|413|656|653|548|635|878|695|545|617|794|467|524|914|776|872|905|869|863|422|812|770|725|719|512|884|554|530|779|506|401|539|518|593|626|758|431|788|485|650|899|854|782|560|470|887|746|866|533|527|803|449|647|638|875|542|881|902|665|476|461|416|830|761|443|806|446|851|713|710|836|722|602|893|821|824|437|692|860|908|482|455|497|608|857|503|734|845|749|737|815|896|584	4.53e-12		GO:0080090	0.944977	0
543	26	GO Biological Process		Positive regulation of mapk cascade	3.55e-10	MAPK1|MAPK14|MAP3K10|MAPK3|IL1B|SOD1|EGFR|HMGCR|ADRB3|CTNNB1|HMGB1|CD40LG|JUN|SRC|TLR4|BMP2|XDH|CCL26|CDK1|INS|IL6|TNF|HRAS|FPR2|FPR1|VEGFA	216	890|695|524|872|869|719|884|779|470|887|746|638|875|881|902|476|416|806|713|722|821|860|908|845|749|815	4.55e-12		GO:0043410	0.944977	0
4874	85	GO Biological Process		Negative regulation of cellular process	3.94e-10	CYP51A1|VCL|MAPK1|HMOX1|NFKBIA|CST4|MPO|NFKB1|IL2|CCND1|CDKN1B|GAPDH|MAPK14|IL4|CAT|MAP3K10|CREBBP|EP300|IL1B|BCHE|STAT3|CDK2|TP53|CBX4|SOD1|GZMA|EGFR|TNFRSF10B|HMGCR|HPGDS|MITF|ALB|ANXA5|IL13|CXCL8|CASP3|SPEG|CALR|TAC1|CDC25C|PTH1R|CD86|ADORA2A|ANG|NME1|CTNNB1|HMGB1|CYP2D6|PARK2|PTGS2|BUB3|CNR1|CD40LG|JUN|SRC|TLR4|ALOX5|CNR2|TXN|BMP2|PCNA|XDH|SERPINB1|CHEK2|SPP1|CDK1|MAPK8|INS|BCL2|RELA|IL6|UMOD…	216	797|671|890|566|827|464|407|656|653|548|635|878|695|545|794|524|914|905|869|740|863|812|770|725|719|512|884|554|779|800|506|809|410|518|452|593|440|626|578|758|431|650|854|782|686|887|746|632|533|527|707|449|638|875|881|902|611|605|665|476|461|416|830|443|851|713|710|722|602|893|821|824|860|908|482|455|608|857|503|734|737|815|896|584|848	5.08e-12		GO:0048523	0.94045	0
2648	59	GO Biological Process		Regulation of developmental process	4.1e-10	VCL|MAPK1|HMOX1|NFKBIA|PQBP1|NFKB1|IL2|CCND1|CDKN1B|MAPK14|IL4|RAC2|CREBBP|ATRN|EP300|IL1B|STAT3|TP53|SOD1|EGFR|HMGCR|MITF|IL13|CXCL8|CALR|FAM20C|CD86|NME1|CCDC88A|CTNNB1|HMGB1|PARK2|PTGS2|CNR1|JUN|SRC|TLR4|ALOX5|BMP2|XDH|SPP1|CDK1|INS|BCL2|RELA|IL6|UMODL1|ATP2B1|TNF|IL10|BDNF|MME|AKT1|LDLR|ENSP00000459962|CYP1B1|VEGFA|MYC|LIG4	216	671|890|566|827|413|656|653|548|635|695|545|467|914|728|905|869|863|770|719|884|779|506|518|452|626|428|650|686|560|887|746|533|527|449|875|881|902|611|476|416|851|713|722|602|893|821|824|587|860|482|455|785|857|503|734|737|815|896|848	5.37e-12		GO:0050793	0.938722	0
4426	80	GO Biological Process		System development	4.54e-10	AQP2|VCL|MAPK1|HMOX1|PQBP1|IL2|CCND1|CDKN1B|MAPK14|IL4|ODC1|CAT|RAC2|KRT31|ATRN|MAPK3|EP300|TYR|IL1B|BCHE|STAT3|TP53|SOD1|EGFR|PTS|MITF|ADCY1|EMB|FASN|CXCL8|CASP3|SPEG|CALR|PTH1R|FAM20C|CASP9|CACNA1H|HSP90AA1|ADORA2A|ANG|NME1|CCDC88A|CYP1A2|CTNNB1|HMGB1|ACTB|PARK2|PTGS2|CNR1|CD40LG|JUN|SRC|TLR4|ALPL|BMP2|PCNA|XDH|SPP1|CDK1|BCL2|RELA|IL6|UMODL1|CD8A|ATP2B1|TNF|HRAS|IL10|BDNF|MME|TIPARP|AKT1|LDLR|F…	216	521|671|890|566|413|653|548|635|695|545|617|794|467|614|728|872|905|752|869|740|863|770|719|884|623|506|401|419|539|452|593|440|626|431|428|485|701|899|854|782|686|560|677|887|746|866|533|527|449|638|875|881|902|515|476|461|416|851|713|602|893|821|824|911|587|860|908|482|455|785|497|857|503|845|737|815|896|629|584|848	5.97e-12		GO:0048731	0.934294	0
853	32	GO Biological Process		Carboxylic acid metabolic process	4.65e-10	HSD17B10|OGDH|GAPDH|MAPK14|ODC1|CYP2C9|MAPK3|TYR|IL1B|PTS|LDHAL6A|HPGDS|CYP2A6|GUSB|GOT1L1|FASN|ME2|CYP2B6|NOS2|AFMID|PKLR|CYP1A2|CS|CYP2D6|PTGS1|PTGS2|CYP2C19|ALOX5|TYRP1|GPT|AKT1|CYP1B1	216	491|791|878|695|617|479|872|752|869|623|500|800|680|575|743|539|551|764|788|572|644|677|473|632|767|527|668|611|659|446|857|737	6.16e-12		GO:0019752	0.933255	0
338	21	GO Biological Process		Leukocyte differentiation	4.78e-10	IL2|MAPK14|IL4|EP300|STAT3|TP53|MITF|FASN|FAM20C|CTNNB1|HMGB1|CD40LG|JUN|SRC|BCL2|IL6|CD8A|TNF|IL10|VEGFA|LIG4	216	653|695|545|905|863|770|506|539|428|887|746|638|875|881|602|821|911|860|482|815|848	6.36e-12		GO:0002521	0.932057	0
339	21	GO Biological Process		Regulation of epithelial cell proliferation	5.01e-10	HMOX1|CCND1|CDKN1B|STAT3|EGFR|ANG|NME1|CTNNB1|HMGB1|JUN|TLR4|ALOX5|BMP2|XDH|CCL26|TNF|HRAS|IL10|AKT1|VEGFA|MYC	216	566|548|635|863|884|782|686|887|746|875|902|611|476|416|806|860|908|482|857|815|896	6.7e-12		GO:0050678	0.930016	0
37	10	GO Biological Process		Cellular response to cadmium ion	5.62e-10	MAPK1|HMOX1|MAPK3|SOD1|EGFR|CYP1A2|CHUK|JUN|MAPK8|AKT1	216	890|566|872|719|884|677|647|875|710|857	7.61e-12		GO:0071276	0.925026	0
1657	45	GO Biological Process		Neurogenesis	5.92e-10	VCL|MAPK1|PQBP1|IL2|RAC2|MAPK3|EP300|IL1B|BCHE|STAT3|TP53|SOD1|EGFR|ADCY1|EMB|CASP3|CALR|HSP90AA1|ADORA2A|NME1|CCDC88A|CTNNB1|HMGB1|ACTB|PARK2|CNR1|JUN|SRC|TLR4|BMP2|SPP1|CDK1|BCL2|RELA|IL6|TNF|BDNF|MME|AKT1|LDLR|FPR2|VEGFA|NCAM1|NR2E3|LIG4	216	671|890|413|653|467|872|905|869|740|863|770|719|884|401|419|593|626|899|854|686|560|887|746|866|533|449|875|881|902|476|851|713|602|893|821|860|455|785|857|503|845|815|629|584|848	8.06e-12		GO:0022008	0.922768	0
3757	72	GO Biological Process		Cellular developmental process	7.1e-10	VCL|MAPK1|PQBP1|IL2|CCND1|MAPK14|IL4|CAT|RAC2|KRT31|UCP1|MAPK3|EP300|IL1B|BCHE|STAT3|TP53|SOD1|EGFR|HMGCR|MITF|ADCY1|EMB|FASN|CASP3|SPEG|CALR|PTH1R|FAM20C|CASP9|CACNA1H|HSP90AA1|ADORA2A|ANG|NME1|CCDC88A|CTNNB1|HMGB1|ACTB|PARK2|PTGS2|SOAT1|CNR1|CHUK|CD40LG|JUN|SRC|TLR4|ALPL|BMP2|PCNA|CHEK2|TYRP1|SPP1|CDK1|BCL2|RELA|IL6|CD8A|TNF|HRAS|IL10|BDNF|MME|TIPARP|AKT1|LDLR|FPR2|VEGFA|NCAM1|NR2E3|LIG4	216	671|890|413|653|548|695|545|794|467|614|776|872|905|869|740|863|770|719|884|779|506|401|419|539|593|440|626|431|428|485|701|899|854|782|686|560|887|746|866|533|527|803|449|647|638|875|881|902|515|476|461|443|659|851|713|602|893|821|911|860|908|482|455|785|497|857|503|845|815|629|584|848	9.83e-12		GO:0048869	0.914874	0
1807	47	GO Biological Process		Regulation of intracellular signal transduction	7.54e-10	MAPK1|HMOX1|NFKBIA|MAPK14|CAT|RAC2|MAP3K10|MAPK3|EP300|IL1B|CDK2|TP53|SOD1|EGFR|TNFRSF10B|HMGCR|CALR|CD86|HSP90AA1|ADRB3|CTNNB1|HMGB1|PARK2|PTGS2|CHUK|CD40LG|JUN|SRC|TLR4|TXN|BMP2|XDH|CHEK2|CCL26|CDK1|INS|BCL2|RELA|IL6|TNF|HRAS|BCLAF1|AKT1|FPR2|FPR1|VEGFA|MYC	216	890|566|827|695|794|467|524|872|905|869|812|770|719|884|554|779|626|650|899|470|887|746|533|527|647|638|875|881|902|665|476|416|443|806|713|722|602|893|821|860|908|608|857|845|749|815|896	1.05e-11		GO:1902531	0.912263	0
4210	77	GO Biological Process		Regulation of biosynthetic process	8.24e-10	CYP51A1|MAPK1|HMOX1|NFKBIA|PQBP1|NFKB1|IL2|CCND1|CDKN1B|GAPDH|MAPK14|IL4|CAT|MAP3K10|CREBBP|UCP1|MAPK3|EP300|IL1B|STAT3|CDK2|TP53|CBX4|SOD1|EGFR|GGPS1|HMGCR|MITF|ADCY1|FASN|CALR|PTH1R|NOS2|CD86|HSP90AA1|ADORA2A|ANG|CCDC88A|CTNNB1|HMGB1|PARK2|PTGS2|SOAT1|CHUK|CD40LG|JUN|SRC|TLR4|ALOX5|TXN|BMP2|PCNA|IDI1|CHEK2|TYRP1|GPT|SPP1|CDK1|MAPK8|ZNF143|INS|BCL2|RELA|IL6|TCEB3|TNF|HRAS|IL10|BCLAF1|AKT1|LDLR|E…	216	797|890|566|827|413|656|653|548|635|878|695|545|794|524|914|776|872|905|869|863|812|770|725|719|884|530|779|506|401|539|626|431|788|650|899|854|782|560|887|746|533|527|803|647|638|875|881|902|611|665|476|461|761|443|659|446|851|713|710|836|722|602|893|821|692|860|908|482|608|857|503|734|845|737|815|896|584	1.15e-11		GO:0009889	0.908407	0
1551	43	GO Biological Process		Generation of neurons	9.93e-10	VCL|MAPK1|PQBP1|IL2|RAC2|MAPK3|EP300|IL1B|BCHE|STAT3|TP53|SOD1|EGFR|ADCY1|EMB|CASP3|CALR|HSP90AA1|ADORA2A|NME1|CCDC88A|CTNNB1|HMGB1|ACTB|PARK2|CNR1|JUN|SRC|BMP2|SPP1|CDK1|BCL2|RELA|IL6|TNF|BDNF|MME|AKT1|LDLR|VEGFA|NCAM1|NR2E3|LIG4	216	671|890|413|653|467|872|905|869|740|863|770|719|884|401|419|593|626|899|854|686|560|887|746|866|533|449|875|881|476|851|713|602|893|821|860|455|785|857|503|815|629|584|848	1.4e-11		GO:0048699	0.900305	0
725	29	GO Biological Process		Regulation of mapk cascade	1.12e-09	MAPK1|MAPK14|MAP3K10|MAPK3|IL1B|SOD1|EGFR|HMGCR|ADRB3|CTNNB1|HMGB1|PARK2|CD40LG|JUN|SRC|TLR4|BMP2|XDH|CCL26|CDK1|INS|IL6|TNF|HRAS|AKT1|FPR2|FPR1|VEGFA|MYC	216	890|695|524|872|869|719|884|779|470|887|746|533|638|875|881|902|476|416|806|713|722|821|860|908|857|845|749|815|896	1.58e-11		GO:0043408	0.895078	0
317	20	GO Biological Process		Regulation of neuron death	1.13e-09	HMOX1|STAT3|TP53|SOD1|IL13|CASP3|TAC1|CASP9|ADORA2A|CTNNB1|PARK2|JUN|TLR4|BCL2|TNF|HRAS|IL10|BDNF|AKT1|LIG4	216	566|863|770|719|518|593|578|485|854|887|533|875|902|602|860|908|482|455|857|848	1.61e-11		GO:1901214	0.894692	0
3124	64	GO Biological Process		Negative regulation of metabolic process	1.17e-09	CYP51A1|HMOX1|CST4|EPX|NFKB1|IL2|CCND1|CDKN1B|GAPDH|MAPK14|IL4|MAP3K10|CREBBP|EP300|IL1B|STAT3|CDK2|TP53|CBX4|SOD1|GZMA|EGFR|HMGCR|MITF|IL13|CASP3|CALR|NOS2|ADORA2A|ANG|NME1|CTNNB1|HMGB1|CYP2D6|PARK2|PTGS2|CNR1|JUN|SRC|TLR4|CNR2|TXN|BMP2|PCNA|XDH|SERPINB1|CHEK2|INS|BCL2|RELA|IL6|UMODL1|ATP2B1|TNF|HRAS|IL10|TIPARP|BCLAF1|AKT1|LDLR|ENSP00000459962|VEGFA|MYC|NR2E3	216	797|566|464|731|656|653|548|635|878|695|545|524|914|905|869|863|812|770|725|719|512|884|779|506|518|593|626|788|854|782|686|887|746|632|533|527|449|875|881|902|605|665|476|461|416|830|443|722|602|893|821|824|587|860|908|482|497|608|857|503|734|815|896|584	1.68e-11		GO:0009892	0.893181	0
944	33	GO Biological Process		Oxoacid metabolic process	1.18e-09	HSD17B10|OGDH|MPO|GAPDH|MAPK14|ODC1|CYP2C9|MAPK3|TYR|IL1B|PTS|LDHAL6A|HPGDS|CYP2A6|GUSB|GOT1L1|FASN|ME2|CYP2B6|NOS2|AFMID|PKLR|CYP1A2|CS|CYP2D6|PTGS1|PTGS2|CYP2C19|ALOX5|TYRP1|GPT|AKT1|CYP1B1	216	491|791|407|878|695|617|479|872|752|869|623|500|800|680|575|743|539|551|764|788|572|644|677|473|632|767|527|668|611|659|446|857|737	1.69e-11		GO:0043436	0.892812	0
212	17	GO Biological Process		Response to mechanical stimulus	1.22e-09	NFKBIA|MPO|NFKB1|MAPK14|MAPK3|IL1B|EGFR|TNFRSF10B|IL13|PTGS2|JUN|ENDOG|SRC|TLR4|MAPK8|RELA|AKT1	216	827|407|656|695|872|869|884|554|518|527|875|542|881|902|710|893|857	1.76e-11		GO:0009612	0.891364	0
6933	104	GO Biological Process		Multicellular organismal process	1.81e-09	AQP2|VCL|MAPK1|HMOX1|CST4|PQBP1|MPO|IL2|CCND1|CDKN1B|MAPK14|IL4|ODC1|CAT|RAC2|KRT31|CREBBP|ATRN|UCP1|MAPK3|EP300|TYR|IL1B|BCHE|STAT3|TP53|SOD1|EGFR|PTS|HMGCR|MITF|ALB|ANXA5|ADCY1|EMB|FASN|CXCL8|CASP3|SPEG|CALR|TAC1|PTH1R|FAM20C|SLC2A2|NOS2|CASP9|CACNA1H|HSP90AA1|ADORA2A|ANG|NME1|CCDC88A|CYP1A2|ADRB3|CTNNB1|HMGB1|ACTB|PTGS1|PARK2|PTGS2|SOAT1|CNR1|CHUK|CD40LG|JUN|ENDOG|SRC|TLR4|ALOX5|CNR2|ALPL|BMP2…	216	521|671|890|566|464|413|407|653|548|635|695|545|617|794|467|614|914|728|776|872|905|752|869|740|863|770|719|884|623|779|506|809|410|401|419|539|452|593|440|626|578|431|428|833|788|485|701|899|854|782|686|560|677|470|887|746|866|767|533|527|803|449|647|638|875|542|881|902|611|605|515|476|461|416|851|713|722|602|893|683|821|824|911|437|587|860|908|482|455|785|497|557|857|503|734|845|563|737|815|896…	2.64e-11		GO:0032501	0.874232	0
103	13	GO Biological Process		Positive regulation of reactive oxygen species metabolic process	1.83e-09	MAPK14|IL1B|TP53|SOD1|EGFR|HSP90AA1|PTGS2|TLR4|XDH|TNF|AKT1|ENSP00000459962|FPR2	216	695|869|770|719|884|899|527|902|416|860|857|734|845	2.67e-11		GO:2000379	0.873755	0
15024	164	GO Biological Process		Cellular process	1.95e-09	HSD17B10|AQP2|VCL|MAPK1|HMOX1|NFKBIA|PQBP1|GSR|OGDH|MPO|EPX|NFKB1|IL2|CCND1|CDKN1B|GAPDH|MAPK14|IL4|ODC1|CAT|FNTB|RAC2|KRT31|MAP3K10|PMP2|CYP2C9|CREBBP|ATRN|UCP1|MAPK3|EP300|TYR|IL1B|GNLY|BCHE|STAT3|ABCB4|CDK2|TP53|CBX4|SOD1|GZMA|EGFR|TNFRSF10B|PTS|LDHAL6A|GGPS1|HMGCR|HPGDS|MITF|ALB|ANXA5|ADCY1|SLC39A2|CYP2A6|EMB|GUSB|GOT1L1|FASN|IL13|CXCL8|CASP3|SPEG|AGPAT4|CALR|ME2|TAC1|CDC25C|PTH1R|FAM20C|SLC2…	216	491|521|671|890|566|827|413|494|791|407|731|656|653|548|635|878|695|545|617|794|662|467|614|524|458|479|914|728|776|872|905|752|869|620|740|863|422|812|770|725|719|512|884|554|623|500|530|779|800|506|809|410|401|536|680|419|575|743|539|518|452|593|440|434|626|551|578|758|431|428|833|764|581|674|788|572|485|650|701|899|854|782|686|641|599|560|644|677|473|470|887|746|866|632|767|533|527|803|839|707…	2.87e-11		GO:0009987	0.870997	0
410	22	GO Biological Process		Gland development	1.96e-09	MAPK1|HMOX1|CCND1|MAPK3|TYR|SOD1|EGFR|FASN|NME1|CTNNB1|JUN|SRC|BMP2|PCNA|XDH|BCL2|RELA|TNF|HRAS|IL10|AKT1|VEGFA	216	890|566|548|872|752|719|884|539|686|887|875|881|476|461|416|602|893|860|908|482|857|815	2.92e-11		GO:0048732	0.870774	0
645	27	GO Biological Process		Cellular response to nitrogen compound	2.17e-09	MAPK1|PQBP1|NFKB1|MAPK3|STAT3|CDK2|TP53|SOD1|EGFR|ADCY1|CASP3|PKLR|CTNNB1|ACTB|PARK2|PTGS2|CASP7|SRC|TLR4|GPT|INS|RELA|UMODL1|TNF|AKT1|ENSP00000459962|FPR2	216	890|413|656|872|863|812|770|719|884|401|593|644|887|866|533|527|590|881|902|446|722|893|824|860|857|734|845	3.24e-11		GO:1901699	0.866354	0
333	20	GO Biological Process		Regulation of protein secretion	2.47e-09	CYP51A1|IL2|GAPDH|IL1B|EGFR|HMGCR|SLC2A2|NOS2|ADORA2A|ANG|PARK2|CNR1|CD40LG|SRC|TLR4|ALOX5|INS|IL6|TNF|IL10	216	797|653|878|869|884|779|833|788|854|782|533|449|638|881|902|611|722|821|860|482	3.71e-11		GO:0050708	0.86073	0
106	13	GO Biological Process		Olefinic compound metabolic process	2.47e-09	CYP2C9|MAPK3|HPGDS|CYP2A6|CYP2B6|CACNA1H|CYP1A2|CYP2D6|PTGS1|PTGS2|CYP2C19|ALOX5|CYP1B1	216	479|872|800|680|764|701|677|632|767|527|668|611|737	3.71e-11		GO:0120254	0.86073	0
3107	63	GO Biological Process		Regulation of signal transduction	2.71e-09	MAPK1|HMOX1|NFKBIA|NFKB1|IL2|MAPK14|IL4|CAT|FNTB|RAC2|MAP3K10|CREBBP|MAPK3|EP300|IL1B|STAT3|CDK2|TP53|SOD1|EGFR|TNFRSF10B|HMGCR|IL13|CXCL8|CALR|FAM20C|CD86|HSP90AA1|ADORA2A|CCDC88A|ADRB3|CTNNB1|HMGB1|PARK2|PTGS2|CHUK|CD40LG|JUN|SRC|TLR4|TXN|BMP2|XDH|CHEK2|CCL26|CDK1|MAPK8|INS|BCL2|RELA|IL6|TNF|HRAS|IL10|BDNF|BCLAF1|AKT1|FPR2|FPR1|CYP1B1|VEGFA|MYC|NCAM1	216	890|566|827|656|653|695|545|794|662|467|524|914|872|905|869|863|812|770|719|884|554|779|518|452|626|428|650|899|854|560|470|887|746|533|527|647|638|875|881|902|665|476|416|443|806|713|710|722|602|893|821|860|908|482|455|608|857|845|749|737|815|896|629	4.11e-11		GO:0009966	0.856703	0
2788	59	GO Biological Process		Biosynthetic process	2.86e-09	CYP51A1|MAPK1|MPO|NFKB1|CCND1|GAPDH|ODC1|CYP2C9|CREBBP|MAPK3|TYR|IL1B|STAT3|CDK2|TP53|SOD1|EGFR|PTS|GGPS1|HMGCR|HPGDS|MITF|ADCY1|GOT1L1|FASN|AGPAT4|CNDP2|NOS2|AFMID|CACNA1H|HSP90AA1|ANG|NME1|ISYNA1|CCDC88A|PKLR|CYP1A2|CYP2D6|PTGS1|PTGS2|UAP1|JUN|ALOX5|PCNA|XDH|IDI1|TYRP1|GPT|CDK1|ZNF143|RELA|TCEB3|TNF|IL10|HSD17B6|AKT1|CYP1B1|NR2E3|LIG4	216	797|890|407|656|548|878|617|479|914|872|752|869|863|812|770|719|884|623|530|779|800|506|401|743|539|434|581|788|572|701|899|782|686|599|560|644|677|632|767|527|839|875|611|461|416|761|659|446|713|836|893|692|860|482|698|857|737|584|848	4.36e-11		GO:0009058	0.854363	0
3702	70	GO Biological Process		Cell differentiation	2.86e-09	VCL|MAPK1|PQBP1|IL2|CCND1|MAPK14|IL4|CAT|RAC2|KRT31|UCP1|MAPK3|EP300|IL1B|BCHE|STAT3|TP53|SOD1|EGFR|HMGCR|MITF|ADCY1|EMB|FASN|CASP3|SPEG|CALR|PTH1R|FAM20C|CASP9|CACNA1H|HSP90AA1|ADORA2A|ANG|NME1|CCDC88A|CTNNB1|HMGB1|ACTB|PARK2|PTGS2|SOAT1|CNR1|CHUK|CD40LG|JUN|SRC|TLR4|ALPL|BMP2|PCNA|TYRP1|SPP1|CDK1|BCL2|RELA|IL6|CD8A|TNF|IL10|BDNF|MME|TIPARP|AKT1|LDLR|FPR2|VEGFA|NCAM1|NR2E3|LIG4	216	671|890|413|653|548|695|545|794|467|614|776|872|905|869|740|863|770|719|884|779|506|401|419|539|593|440|626|431|428|485|701|899|854|782|686|560|887|746|866|533|527|803|449|647|638|875|881|902|515|476|461|659|851|713|602|893|821|911|860|482|455|785|497|857|503|845|815|629|584|848	4.38e-11		GO:0030154	0.854363	0
3197	64	GO Biological Process		Animal organ development	2.96e-09	AQP2|MAPK1|HMOX1|IL2|CCND1|CDKN1B|MAPK14|IL4|ODC1|CAT|KRT31|ATRN|MAPK3|EP300|TYR|STAT3|TP53|SOD1|EGFR|MITF|ADCY1|FASN|CXCL8|CASP3|SPEG|CALR|PTH1R|FAM20C|CASP9|CACNA1H|ANG|NME1|CYP1A2|CTNNB1|HMGB1|ACTB|PTGS2|CD40LG|JUN|SRC|ALPL|BMP2|PCNA|XDH|SPP1|CDK1|BCL2|RELA|IL6|UMODL1|CD8A|ATP2B1|TNF|HRAS|IL10|BDNF|MME|TIPARP|AKT1|CYP1B1|VEGFA|MYC|NR2E3|LIG4	216	521|890|566|653|548|635|695|545|617|794|614|728|872|905|752|863|770|719|884|506|401|539|452|593|440|626|431|428|485|701|782|686|677|887|746|866|527|638|875|881|515|476|461|416|851|713|602|893|821|824|911|587|860|908|482|455|785|497|857|737|815|896|584|848	4.56e-11		GO:0048513	0.852871	0
607	26	GO Biological Process		Positive regulation of immune response	3.12e-09	MAPK1|PQBP1|NFKB1|IL2|MAPK14|IL4|CREBBP|MAPK3|EP300|IL1B|IL13|CD86|HSP90AA1|HMGB1|ACTB|CNR1|CHUK|SRC|TLR4|BCL2|RELA|IL6|TNF|HRAS|FPR2|FPR1	216	890|413|656|653|695|545|914|872|905|869|518|650|899|746|866|449|647|881|902|602|893|821|860|908|845|749	4.84e-11		GO:0050778	0.850585	0
1163	36	GO Biological Process		Negative regulation of molecular function	3.16e-09	HMOX1|NFKBIA|CST4|NFKB1|CDKN1B|GAPDH|CAT|MAP3K10|MAPK3|IL1B|TP53|GZMA|HMGCR|ANXA5|IL13|CASP3|ADORA2A|ACTB|CYP2D6|PARK2|PTGS2|CNR1|CHUK|JUN|SRC|CNR2|SERPINB1|MAPK8|INS|UMODL1|TNF|HRAS|IL10|AKT1|CYP1B1|VEGFA	216	566|827|464|656|635|878|794|524|872|869|770|512|779|410|518|593|854|866|632|533|527|449|647|875|881|605|830|710|722|824|860|908|482|857|737|815	4.93e-11		GO:0044092	0.850031	0
228	17	GO Biological Process		Regulation of stress-activated mapk cascade	3.28e-09	MAPK1|MAP3K10|MAPK3|IL1B|EGFR|HMGCR|HMGB1|PARK2|CD40LG|TLR4|BMP2|XDH|TNF|HRAS|AKT1|VEGFA|MYC	216	890|524|872|869|884|779|746|533|638|902|476|416|860|908|857|815|896	5.13e-11		GO:0032872	0.848413	0
340	20	GO Biological Process		Positive regulation of secretion	3.36e-09	IL2|GAPDH|IL4|IL1B|EGFR|IL13|TAC1|CACNA1H|ADORA2A|ANG|CNR1|SRC|TLR4|SPP1|INS|CACNA1I|IL6|TNF|IL10|ENSP00000459962	216	653|878|545|869|884|518|578|701|854|782|449|881|902|851|722|683|821|860|482|734	5.28e-11		GO:0051047	0.847366	0
302	19	GO Biological Process		Response to light stimulus	3.54e-09	CCND1|CAT|CREBBP|EP300|TYR|TP53|EGFR|HMGCR|CASP3|CASP9|PTGS2|PCNA|MAPK8|BCL2|RELA|MME|AKT1|MYC|NR2E3	216	548|794|914|905|752|770|884|779|593|485|527|461|710|602|893|785|857|896|584	5.6e-11		GO:0009416	0.8451	0
111	13	GO Biological Process		Regulation of oxidoreductase activity	3.93e-09	NFKB1|IL1B|GZMA|EGFR|IL13|HSP90AA1|PARK2|CNR1|CNR2|INS|TNF|CCS|AKT1	216	656|869|512|884|518|899|533|449|605|722|860|755|857	6.28e-11		GO:0051341	0.840561	0
200	16	GO Biological Process		Positive regulation of dna metabolic process	4.59e-09	MAPK1|IL2|IL4|MAPK3|CDK2|EGFR|HSP90AA1|CTNNB1|HMGB1|ENDOG|SRC|PCNA|IL6|AKT1|VEGFA|MYC	216	890|653|545|872|812|884|899|887|746|542|881|461|821|857|815|896	7.36e-11		GO:0051054	0.833819	0
1181	36	GO Biological Process		Cellular response to endogenous stimulus	4.64e-09	MAPK1|NFKB1|UCP1|MAPK3|STAT3|TP53|SOD1|EGFR|ADCY1|CXCL8|CASP3|CALR|TAC1|CASP9|CACNA1H|PKLR|CTNNB1|ACTB|PARK2|PTGS2|CASP7|JUN|SRC|TLR4|BMP2|GPT|INS|RELA|UMODL1|ATP2B1|TNF|BDNF|AKT1|ENSP00000459962|FPR2|NR2E3	216	890|656|776|872|863|770|719|884|401|452|593|626|578|485|701|644|887|866|533|527|590|875|881|902|476|446|722|893|824|587|860|455|857|734|845|584	7.47e-11		GO:0071495	0.833348	0
237	17	GO Biological Process		Regulation of leukocyte proliferation	5.59e-09	MAPK1|IL2|IL4|RAC2|MAPK3|IL1B|IL13|CASP3|TAC1|CD86|CTNNB1|HMGB1|CD40LG|TLR4|BCL2|IL6|IL10	216	890|653|545|467|872|869|518|593|578|650|887|746|638|902|602|821|482	9.04e-11		GO:0070663	0.825259	0
142	14	GO Biological Process		Response to estradiol	5.71e-09	CCND1|CDKN1B|CAT|STAT3|EGFR|CASP3|CALR|CASP9|CYP1A2|CTNNB1|PTGS2|ENDOG|PCNA|IL10	216	548|635|794|863|884|593|626|485|677|887|527|542|461|482	9.3e-11		GO:0032355	0.824336	0
312	19	GO Biological Process		Positive regulation of secretion by cell	5.79e-09	IL2|GAPDH|IL4|IL1B|EGFR|IL13|TAC1|CACNA1H|ADORA2A|ANG|CNR1|SRC|TLR4|SPP1|INS|CACNA1I|IL6|TNF|IL10	216	653|878|545|869|884|518|578|701|854|782|449|881|902|851|722|683|821|860|482	9.46e-11		GO:1903532	0.823732	0
6239	96	GO Biological Process		Regulation of cellular metabolic process	6.28e-09	MAPK1|HMOX1|NFKBIA|CST4|PQBP1|NFKB1|IL2|CCND1|CDKN1B|GAPDH|MAPK14|IL4|ODC1|CAT|RAC2|MAP3K10|CREBBP|UCP1|MAPK3|EP300|IL1B|STAT3|CDK2|TP53|CBX4|SOD1|GZMA|EGFR|TNFRSF10B|HMGCR|MITF|ADCY1|FASN|IL13|CASP3|CALR|CDC25C|PTH1R|FAM20C|NOS2|CASP9|CD86|HSP90AA1|ADORA2A|ANG|CCDC88A|ADRB3|CTNNB1|HMGB1|ACTB|CYP2D6|PARK2|PTGS2|SOAT1|CNR1|CHUK|CD40LG|JUN|ENDOG|SRC|TLR4|ALOX5|TXN|BMP2|PCNA|XDH|SERPINB1|CHEK2|TYRP1…	216	890|566|827|464|413|656|653|548|635|878|695|545|617|794|467|524|914|776|872|905|869|863|812|770|725|719|512|884|554|779|506|401|539|518|593|626|758|431|428|788|485|650|899|854|782|560|470|887|746|866|632|533|527|803|449|647|638|875|542|881|902|611|665|476|461|416|830|443|659|806|446|851|713|710|836|722|602|893|821|824|437|692|860|908|482|455|608|857|503|734|845|749|737|815|896|584	1.03e-10		GO:0031323	0.820204	0
1027	33	GO Biological Process		Regulation of cellular localization	8.72e-09	MAPK1|HMOX1|MAPK14|IL4|RAC2|MAPK3|IL1B|TP53|EGFR|HMGCR|ADCY1|IL13|HSP90AA1|ADORA2A|CCDC88A|CTNNB1|ACTB|PARK2|PTGS2|CNR1|SRC|TXN|CDK1|MAPK8|INS|BCL2|SAR1B|TNF|HRAS|BDNF|AKT1|ENSP00000459962|VEGFA	216	890|566|695|545|467|872|869|770|884|779|401|518|899|854|560|887|866|533|527|449|881|665|713|710|722|602|818|860|908|455|857|734|815	1.44e-10		GO:0060341	0.805948	0
590	25	GO Biological Process		Cellular response to organonitrogen compound	8.86e-09	MAPK1|NFKB1|MAPK3|STAT3|TP53|SOD1|EGFR|ADCY1|CASP3|PKLR|CTNNB1|ACTB|PARK2|PTGS2|CASP7|SRC|TLR4|GPT|INS|RELA|UMODL1|TNF|AKT1|ENSP00000459962|FPR2	216	890|656|872|863|770|719|884|401|593|644|887|866|533|527|590|881|902|446|722|893|824|860|857|734|845	1.47e-10		GO:0071417	0.805257	0
1211	36	GO Biological Process		Organic cyclic compound biosynthetic process	8.86e-09	CYP51A1|MAPK1|NFKB1|CCND1|CREBBP|MAPK3|TYR|STAT3|TP53|PTS|GGPS1|HMGCR|MITF|ADCY1|FASN|AFMID|CACNA1H|HSP90AA1|ANG|NME1|PKLR|PTGS2|UAP1|JUN|ALOX5|PCNA|XDH|IDI1|TYRP1|CDK1|ZNF143|RELA|TCEB3|HSD17B6|NR2E3|LIG4	216	797|890|656|548|914|872|752|863|770|623|530|779|506|401|539|572|701|899|782|686|644|527|839|875|611|461|416|761|659|713|836|893|692|698|584|848	1.47e-10		GO:1901362	0.805257	0
2875	59	GO Biological Process		Negative regulation of macromolecule metabolic process	8.88e-09	CYP51A1|HMOX1|CST4|EPX|NFKB1|IL2|CCND1|CDKN1B|GAPDH|MAPK14|IL4|MAP3K10|CREBBP|EP300|IL1B|STAT3|CDK2|TP53|CBX4|GZMA|EGFR|HMGCR|MITF|IL13|CASP3|CALR|NOS2|ADORA2A|ANG|NME1|CTNNB1|HMGB1|PARK2|PTGS2|JUN|SRC|TLR4|TXN|BMP2|PCNA|XDH|SERPINB1|CHEK2|INS|RELA|IL6|UMODL1|ATP2B1|TNF|HRAS|IL10|TIPARP|BCLAF1|AKT1|LDLR|ENSP00000459962|VEGFA|MYC|NR2E3	216	797|566|464|731|656|653|548|635|878|695|545|524|914|905|869|863|812|770|725|512|884|779|506|518|593|626|788|854|782|686|887|746|533|527|875|881|902|665|476|461|416|830|443|722|893|821|824|587|860|908|482|497|608|857|503|734|815|896|584	1.49e-10		GO:0010605	0.805159	0
95	12	GO Biological Process		Regulation of reactive oxygen species biosynthetic process	9.38e-09	UCP1|IL1B|STAT3|HSP90AA1|PTGS2|TLR4|ALOX5|INS|TNF|IL10|AKT1|ENSP00000459962	216	776|869|863|899|527|902|611|722|860|482|857|734	1.58e-10		GO:1903426	0.80278	0
2337	52	GO Biological Process		Positive regulation of gene expression	1.04e-08	MAPK1|HMOX1|NFKBIA|PQBP1|EPX|NFKB1|IL2|GAPDH|MAPK14|IL4|CREBBP|MAPK3|EP300|IL1B|STAT3|CDK2|TP53|SOD1|EGFR|MITF|IL13|CALR|CD86|CTNNB1|HMGB1|ACTB|PARK2|PTGS2|CHUK|CD40LG|JUN|SRC|TLR4|BMP2|CHEK2|SPP1|CDK1|MAPK8|ZNF143|INS|RELA|IL6|TNF|HRAS|IL10|BCLAF1|AKT1|LDLR|CYP1B1|VEGFA|MYC|NR2E3	216	890|566|827|413|731|656|653|878|695|545|914|872|905|869|863|812|770|719|884|506|518|626|650|887|746|866|533|527|647|638|875|881|902|476|443|851|713|710|836|722|893|821|860|908|482|608|857|503|737|815|896|584	1.76e-10		GO:0010628	0.798297	0
328	19	GO Biological Process		Response to steroid hormone	1.24e-08	CCND1|BCHE|EGFR|CASP3|CALR|CASP9|CTNNB1|PTGS2|SRC|ALPL|PCNA|SPP1|BCL2|RELA|IL6|ATP2B1|TNF|IL10|NR2E3	216	548|740|884|593|626|485|887|527|881|515|461|851|602|893|821|587|860|482|584	2.11e-10		GO:0048545	0.790658	0
75	11	GO Biological Process		Regulation of alcohol biosynthetic process	1.3e-08	CYP51A1|NFKB1|IL1B|SOD1|GGPS1|HMGCR|FASN|PTH1R|BMP2|IDI1|TNF	216	797|656|869|719|530|779|539|431|476|761|860	2.22e-10		GO:1902930	0.788606	0
5320	86	GO Biological Process		Cell communication	1.31e-08	AQP2|MAPK1|HMOX1|NFKBIA|NFKB1|IL2|CCND1|CDKN1B|MAPK14|IL4|RAC2|MAP3K10|CREBBP|MAPK3|EP300|IL1B|STAT3|CDK2|TP53|SOD1|EGFR|TNFRSF10B|HPGDS|MITF|ALB|ANXA5|ADCY1|IL13|CXCL8|CASP3|CALR|TAC1|CDC25C|PTH1R|NOS2|CASP9|CD86|CACNA1H|HSP90AA1|ADORA2A|ANG|CCDC88A|ADRB3|CTNNB1|HMGB1|ACTB|PARK2|PTGS2|CNR1|CHUK|CD40LG|JUN|SRC|TLR4|ALOX5|CNR2|BMP2|PCNA|CHEK2|CCL26|SPP1|CDK1|MAPK8|INS|BCL2|RELA|CACNA1I|IL6|CD8A|LA…	216	521|890|566|827|656|653|548|635|695|545|467|524|914|872|905|869|863|812|770|719|884|554|800|506|809|410|401|518|452|593|626|578|758|431|788|485|650|701|899|854|782|560|470|887|746|866|533|527|449|647|638|875|881|902|611|605|476|461|443|806|851|713|710|722|602|893|683|821|911|437|587|860|908|482|455|689|497|857|734|845|749|737|815|896|629|584	2.26e-10		GO:0007154	0.788273	0
5244	85	GO Biological Process		Organonitrogen compound metabolic process	1.62e-08	HSD17B10|MAPK1|HMOX1|NFKBIA|GSR|OGDH|NFKB1|IL2|CCND1|GAPDH|MAPK14|IL4|ODC1|CAT|FNTB|MAP3K10|CYP2C9|CREBBP|MAPK3|EP300|TYR|IL1B|BCHE|CDK2|TP53|CBX4|SOD1|GZMA|EGFR|PTS|HMGCR|HPGDS|ALB|ADCY1|GUSB|GOT1L1|FASN|CASP3|SPEG|CALR|CDC25C|FAM20C|CNDP2|NOS2|AFMID|CASP9|HSP90AA1|ADORA2A|NME1|PKLR|CYP1A2|CTNNB1|ACTB|CYP2D6|PARK2|PTGS2|BUB3|CASP7|CHUK|CD40LG|SRC|TLR4|BMP2|PCNA|XDH|CHEK2|GPT|SPP1|CDK1|MAPK8|INS|…	216	491|890|566|827|494|791|656|653|548|878|695|545|617|794|662|524|479|914|872|905|752|869|740|812|770|725|719|512|884|623|779|800|809|401|575|743|539|593|440|626|758|428|581|788|572|485|899|854|686|644|677|887|866|632|533|527|707|590|647|638|881|902|476|461|416|443|446|851|713|710|722|602|893|821|860|488|908|785|497|755|509|857|503|896|629	2.79e-10		GO:1901564	0.779048	0
568	24	GO Biological Process		Regulation of cellular protein localization	2.17e-08	MAPK1|MAPK14|RAC2|IL1B|TP53|EGFR|HSP90AA1|CCDC88A|CTNNB1|ACTB|PARK2|PTGS2|SRC|TXN|CDK1|MAPK8|INS|BCL2|SAR1B|TNF|HRAS|BDNF|AKT1|VEGFA	216	890|695|467|869|770|884|899|560|887|866|533|527|881|665|713|710|722|602|818|860|908|455|857|815	3.76e-10		GO:1903827	0.766354	0
1942	46	GO Biological Process		System process	2.29e-08	AQP2|VCL|MAPK1|HMOX1|CST4|CDKN1B|MAPK3|EP300|TYR|IL1B|BCHE|SOD1|EGFR|HMGCR|ADCY1|CASP3|TAC1|SLC2A2|NOS2|CACNA1H|ADORA2A|ADRB3|PTGS1|PARK2|PTGS2|CNR1|CHUK|JUN|SRC|TLR4|CNR2|INS|BCL2|CACNA1I|ATP2B1|TNF|BDNF|MME|OBP2A|AKT1|LDLR|ENSP00000459962|ABCB1|CYP1B1|VEGFA|NR2E3	216	521|671|890|566|464|635|872|905|752|869|740|719|884|779|401|593|578|833|788|701|854|470|767|533|527|449|647|875|881|902|605|722|602|683|587|860|455|785|557|857|503|734|563|737|815|584	3.99e-10		GO:0003008	0.764016	0
521	23	GO Biological Process		Regulation of protein serine/threonine kinase activity	2.29e-08	MAPK1|CCND1|CDKN1B|MAPK14|MAP3K10|MAPK3|IL1B|SOD1|EGFR|HMGCR|CASP3|CDC25C|ACTB|CD40LG|SRC|TLR4|BMP2|CDK1|TNF|HRAS|AKT1|FPR1|VEGFA	216	890|548|635|695|524|872|869|719|884|779|593|758|866|638|881|902|476|713|860|908|857|749|815	4.02e-10		GO:0071900	0.764016	0
570	24	GO Biological Process		Hemopoiesis	2.29e-08	IL2|MAPK14|IL4|EP300|STAT3|TP53|MITF|FASN|CASP3|FAM20C|CASP9|CTNNB1|HMGB1|CD40LG|JUN|SRC|BCL2|IL6|CD8A|TNF|IL10|TIPARP|VEGFA|LIG4	216	653|695|545|905|863|770|506|539|593|428|485|887|746|638|875|881|602|821|911|860|482|497|815|848	4.03e-10		GO:0030097	0.764016	0
342	19	GO Biological Process		Positive regulation of cellular protein localization	2.32e-08	MAPK1|MAPK14|RAC2|IL1B|TP53|EGFR|CCDC88A|PARK2|PTGS2|SRC|CDK1|MAPK8|INS|BCL2|SAR1B|TNF|HRAS|AKT1|VEGFA	216	890|695|467|869|770|884|560|533|527|881|713|710|722|602|818|860|908|857|815	4.11e-10		GO:1903829	0.763451	0
41	9	GO Biological Process		Glial cell activation	2.43e-08	IL4|IL1B|EGFR|IL13|ADORA2A|JUN|TNF|ENSP00000459962|FPR2	216	545|869|884|518|854|875|860|734|845	4.33e-10		GO:0061900	0.761439	0
162	14	GO Biological Process		Fatty acid derivative metabolic process	2.58e-08	CYP2C9|MAPK3|HPGDS|CYP2A6|FASN|CYP2B6|CYP1A2|CYP2D6|PTGS1|PTGS2|CYP2C19|ALOX5|TYRP1|CYP1B1	216	479|872|800|680|539|764|677|632|767|527|668|611|659|737	4.64e-10		GO:1901568	0.758838	0
81	11	GO Biological Process		Regulation of cellular response to oxidative stress	2.58e-08	SOD1|CTNNB1|PARK2|ENDOG|TLR4|ALOX5|TXN|INS|TNF|IL10|AKT1	216	719|887|533|542|902|611|665|722|860|482|857	4.66e-10		GO:1900407	0.758838	0
134	13	GO Biological Process		Regulation of endothelial cell proliferation	2.95e-08	HMOX1|STAT3|ANG|HMGB1|JUN|ALOX5|BMP2|XDH|CCL26|TNF|IL10|AKT1|VEGFA	216	566|863|782|746|875|611|476|416|806|860|482|857|815	5.36e-10		GO:0001936	0.753018	0
164	14	GO Biological Process		Response to corticosteroid	2.96e-08	CCND1|BCHE|EGFR|CASP3|CASP9|PTGS2|SRC|ALPL|PCNA|BCL2|IL6|ATP2B1|TNF|IL10	216	548|740|884|593|485|527|881|515|461|602|821|587|860|482	5.39e-10		GO:0031960	0.752871	0
348	19	GO Biological Process		Positive regulation of protein serine/threonine kinase activity	2.96e-08	MAPK1|CCND1|CDKN1B|MAPK14|MAP3K10|MAPK3|IL1B|SOD1|EGFR|CD40LG|SRC|TLR4|BMP2|CDK1|TNF|HRAS|AKT1|FPR1|VEGFA	216	890|548|635|695|524|872|869|719|884|638|881|902|476|713|860|908|857|749|815	5.42e-10		GO:0071902	0.752871	0
530	23	GO Biological Process		Regulation of leukocyte activation	3.01e-08	HMOX1|IL2|IL4|RAC2|IL1B|SOD1|IL13|CASP3|TAC1|CD86|ADORA2A|CTNNB1|HMGB1|CNR1|CD40LG|SRC|TLR4|CNR2|BCL2|IL6|IL10|AKT1|LDLR	216	566|653|545|467|869|719|518|593|578|650|854|887|746|449|638|881|902|605|602|821|482|857|503	5.52e-10		GO:0002694	0.752143	0
5023	82	GO Biological Process		Multicellular organism development	3.02e-08	AQP2|VCL|MAPK1|HMOX1|PQBP1|IL2|CCND1|CDKN1B|MAPK14|IL4|ODC1|CAT|RAC2|KRT31|CREBBP|ATRN|MAPK3|EP300|TYR|IL1B|BCHE|STAT3|TP53|SOD1|EGFR|PTS|MITF|ADCY1|EMB|FASN|CXCL8|CASP3|SPEG|CALR|PTH1R|FAM20C|CASP9|CACNA1H|HSP90AA1|ADORA2A|ANG|NME1|CCDC88A|CYP1A2|CTNNB1|HMGB1|ACTB|PARK2|PTGS2|CNR1|CD40LG|JUN|ENDOG|SRC|TLR4|ALPL|BMP2|PCNA|XDH|SPP1|CDK1|BCL2|RELA|IL6|UMODL1|CD8A|ATP2B1|TNF|HRAS|IL10|BDNF|MME|TIPAR…	216	521|671|890|566|413|653|548|635|695|545|617|794|467|614|914|728|872|905|752|869|740|863|770|719|884|623|506|401|419|539|452|593|440|626|431|428|485|701|899|854|782|686|560|677|887|746|866|533|527|449|638|875|542|881|902|515|476|461|416|851|713|602|893|821|824|911|587|860|908|482|455|785|497|857|503|845|737|815|896|629|584|848	5.57e-10		GO:0007275	0.751999	0
197	15	GO Biological Process		Regulation of lipid biosynthetic process	3.03e-08	CYP51A1|NFKB1|IL1B|SOD1|GGPS1|HMGCR|FASN|PTGS2|BMP2|IDI1|INS|TNF|AKT1|LDLR|FPR2	216	797|656|869|719|530|779|539|527|476|761|722|860|857|503|845	5.61e-10		GO:0046890	0.751856	0
269	17	GO Biological Process		Response to tumor necrosis factor	3.06e-08	MAPK1|NFKBIA|NFKB1|MAPK14|MAPK3|TP53|CXCL8|CASP3|PTGS2|CHUK|CD40LG|ENDOG|CCL26|RELA|TNF|AKT1|ENSP00000459962	216	890|827|656|695|872|770|452|593|527|647|638|542|806|893|860|857|734	5.69e-10		GO:0034612	0.751428	0
309	18	GO Biological Process		Cellular response to external stimulus	3.19e-08	AQP2|MAPK1|HMOX1|NFKB1|MAPK3|IL1B|TP53|EGFR|TNFRSF10B|ALB|IL13|PTGS2|JUN|TLR4|MAPK8|BCL2|ATP2B1|AKT1	216	521|890|566|656|872|869|770|884|554|809|518|527|875|902|710|602|587|857	5.96e-10		GO:0071496	0.749621	0
969	31	GO Biological Process		Immune effector process	3.37e-08	VCL|MAPK1|PQBP1|MPO|EPX|NFKB1|IL2|MAPK14|IL4|CAT|MAPK3|STAT3|TP53|GUSB|HSP90AA1|HMGB1|ACTB|CD40LG|SRC|TLR4|ALOX5|SERPINB1|BCL2|RELA|IL6|CD8A|PRF1|MME|FPR2|FPR1|LIG4	216	671|890|413|407|731|656|653|695|545|794|872|863|770|575|899|746|866|638|881|902|611|830|602|893|821|911|716|785|845|749|848	6.32e-10		GO:0002252	0.747237	0
271	17	GO Biological Process		Positive regulation of dna-binding transcription factor activity	3.37e-08	NFKB1|CAT|EP300|IL1B|STAT3|ADCY1|CTNNB1|CHUK|CD40LG|TLR4|INS|RELA|IL6|TNF|IL10|AKT1|VEGFA	216	656|794|905|869|863|401|887|647|638|902|722|893|821|860|482|857|815	6.33e-10		GO:0051091	0.747237	0
136	13	GO Biological Process		Regulation of smooth muscle cell proliferation	3.37e-08	HMOX1|CDKN1B|EGFR|HMGCR|IL13|ANG|CTNNB1|PTGS2|JUN|IL6|TNF|IL10|AKT1	216	566|635|884|779|518|782|887|527|875|821|860|482|857	6.34e-10		GO:0048660	0.747237	0
352	19	GO Biological Process		Multicellular organismal homeostasis	3.42e-08	AQP2|VCL|CST4|RAC2|IL1B|STAT3|SOD1|ALB|ADCY1|PTH1R|CTNNB1|ACTB|PTGS2|SRC|TLR4|BCL2|IL6|ENSP00000459962|VEGFA	216	521|671|464|467|869|863|719|809|401|431|887|866|527|881|902|602|821|734|815	6.5e-10		GO:0048871	0.746597	0
109	12	GO Biological Process		Cellular response to toxic substance	3.51e-08	GSR|MPO|EPX|CAT|SOD1|ALB|PTGS1|PARK2|PTGS2|TXN|GPX8|CCS	216	494|407|731|794|719|809|767|533|527|665|404|755	6.7e-10		GO:0097237	0.745469	0
1096	33	GO Biological Process		Negative regulation of protein metabolic process	3.77e-08	CYP51A1|CST4|NFKB1|IL2|CDKN1B|GAPDH|IL1B|STAT3|TP53|EGFR|HMGCR|CASP3|CALR|NOS2|ADORA2A|ANG|CTNNB1|PARK2|PTGS2|JUN|SRC|TLR4|XDH|SERPINB1|INS|RELA|UMODL1|TNF|IL10|AKT1|LDLR|VEGFA|MYC	216	797|464|656|653|635|878|869|863|770|884|779|593|626|788|854|782|887|533|527|875|881|902|416|830|722|893|824|860|482|857|503|815|896	7.25e-10		GO:0051248	0.742366	0
5836	90	GO Biological Process		Regulation of nitrogen compound metabolic process	3.83e-08	CYP51A1|MAPK1|HMOX1|NFKBIA|CST4|PQBP1|NFKB1|IL2|CCND1|CDKN1B|GAPDH|MAPK14|IL4|ODC1|CAT|RAC2|MAP3K10|CREBBP|UCP1|MAPK3|EP300|IL1B|STAT3|CDK2|TP53|CBX4|SOD1|GZMA|EGFR|TNFRSF10B|HMGCR|MITF|ADCY1|IL13|CASP3|CALR|CDC25C|NOS2|CASP9|CD86|HSP90AA1|ADORA2A|ANG|CCDC88A|ADRB3|CTNNB1|HMGB1|ACTB|PARK2|PTGS2|SOAT1|CHUK|CD40LG|JUN|ENDOG|SRC|TLR4|TXN|BMP2|PCNA|XDH|SERPINB1|CHEK2|CCL26|SPP1|CDK1|MAPK8|ZNF143|INS|…	216	797|890|566|827|464|413|656|653|548|635|878|695|545|617|794|467|524|914|776|872|905|869|863|812|770|725|719|512|884|554|779|506|401|518|593|626|758|788|485|650|899|854|782|560|470|887|746|866|533|527|803|647|638|875|542|881|902|665|476|461|416|830|443|806|851|713|710|836|722|602|893|821|824|437|692|860|908|482|455|497|608|857|503|734|845|749|737|815|896|584	7.39e-10		GO:0051171	0.74168	0
1038	32	GO Biological Process		Regulation of catabolic process	4.03e-08	CYP51A1|HMOX1|CDKN1B|GAPDH|MAPK14|IL4|ODC1|MAPK3|EP300|IL1B|STAT3|TP53|EGFR|HMGCR|CASP3|NOS2|HSP90AA1|HMGB1|PARK2|CNR1|ENDOG|CHEK2|MAPK8|INS|BCL2|RELA|IL6|TNF|IL10|TIPARP|AKT1|LDLR	216	797|566|635|878|695|545|617|872|905|869|863|770|884|779|593|788|899|746|533|449|542|443|710|722|602|893|821|860|482|497|857|503	7.81e-10		GO:0009894	0.739469	0
4876	80	GO Biological Process		Signal transduction	4.44e-08	MAPK1|HMOX1|NFKBIA|NFKB1|IL2|CCND1|CDKN1B|MAPK14|IL4|RAC2|MAP3K10|CREBBP|MAPK3|EP300|IL1B|STAT3|CDK2|TP53|SOD1|EGFR|TNFRSF10B|HPGDS|MITF|ANXA5|ADCY1|IL13|CXCL8|CASP3|CALR|TAC1|CDC25C|PTH1R|NOS2|CASP9|CD86|HSP90AA1|ADORA2A|CCDC88A|ADRB3|CTNNB1|HMGB1|ACTB|PTGS2|CNR1|CHUK|CD40LG|JUN|SRC|TLR4|ALOX5|CNR2|BMP2|PCNA|CHEK2|CCL26|SPP1|CDK1|MAPK8|INS|BCL2|RELA|CACNA1I|IL6|CD8A|LACC1|TNF|HRAS|IL10|BDNF|MSMP…	216	890|566|827|656|653|548|635|695|545|467|524|914|872|905|869|863|812|770|719|884|554|800|506|410|401|518|452|593|626|578|758|431|788|485|650|899|854|560|470|887|746|866|527|449|647|638|875|881|902|611|605|476|461|443|806|851|713|710|722|602|893|683|821|911|437|860|908|482|455|689|497|857|734|845|749|737|815|896|629|584	8.68e-10		GO:0007165	0.735262	0
865	29	GO Biological Process		Regulation of cell migration	4.45e-08	VCL|MAPK1|HMOX1|MAPK14|IL4|RAC2|MAPK3|IL1B|STAT3|EGFR|MITF|CXCL8|CALR|TAC1|HMGB1|PTGS2|JUN|SRC|BMP2|CCL26|INS|BCL2|IL6|TNF|HRAS|AKT1|FPR2|CYP1B1|VEGFA	216	671|890|566|695|545|467|872|869|863|884|506|452|626|578|746|527|875|881|476|806|722|602|821|860|908|857|845|737|815	8.72e-10		GO:0030334	0.735164	0
360	19	GO Biological Process		Regulation of dna metabolic process	4.71e-08	MAPK1|IL2|IL4|MAPK3|CDK2|TP53|GZMA|EGFR|HSP90AA1|CTNNB1|HMGB1|ENDOG|SRC|PCNA|IL6|IL10|AKT1|VEGFA|MYC	216	890|653|545|872|812|770|512|884|899|887|746|542|881|461|821|482|857|815|896	9.27e-10		GO:0051052	0.732698	0
2611	54	GO Biological Process		Cellular biosynthetic process	4.93e-08	MAPK1|NFKB1|CCND1|ODC1|CYP2C9|CREBBP|MAPK3|TYR|IL1B|STAT3|CDK2|TP53|SOD1|EGFR|PTS|GGPS1|HMGCR|HPGDS|MITF|ADCY1|GOT1L1|FASN|AGPAT4|CNDP2|NOS2|AFMID|CACNA1H|HSP90AA1|ANG|NME1|ISYNA1|CCDC88A|PKLR|CYP1A2|CYP2D6|PTGS1|PTGS2|UAP1|JUN|ALOX5|PCNA|XDH|IDI1|TYRP1|GPT|CDK1|ZNF143|RELA|TCEB3|HSD17B6|AKT1|CYP1B1|NR2E3|LIG4	216	890|656|548|617|479|914|872|752|869|863|812|770|719|884|623|530|779|800|506|401|743|539|434|581|788|572|701|899|782|686|599|560|644|677|632|767|527|839|875|611|461|416|761|659|446|713|836|893|692|698|857|737|584|848	9.74e-10		GO:0044249	0.730715	0
90	11	GO Biological Process		Cellular oxidant detoxification	6.49e-08	GSR|MPO|EPX|CAT|SOD1|ALB|PTGS1|PTGS2|TXN|GPX8|CCS	216	494|407|731|794|719|809|767|527|665|404|755	1.29e-09		GO:0098869	0.718776	0
1124	33	GO Biological Process		Chemical homeostasis	6.72e-08	AQP2|MAPK1|HMOX1|IL2|MAPK3|STAT3|ABCB4|SOD1|EGFR|ADCY1|IL13|CALR|TAC1|PTH1R|NME1|HMGB1|PARK2|SOAT1|CNR1|ENDOG|SRC|ALOX5|INS|BCL2|LACC1|ATP2B1|AKT1|LDLR|ENSP00000459962|FPR2|FPR1|VEGFA|MYC	216	521|890|566|653|872|863|422|719|884|401|518|626|578|431|686|746|533|803|449|542|881|611|722|602|437|587|857|503|734|845|749|815|896	1.34e-09		GO:0048878	0.717263	0
211	15	GO Biological Process		Negative regulation of neuron death	6.78e-08	HMOX1|STAT3|SOD1|IL13|TAC1|ADORA2A|CTNNB1|PARK2|JUN|BCL2|HRAS|IL10|BDNF|AKT1|LIG4	216	566|863|719|518|578|854|887|533|875|602|908|482|455|857|848	1.36e-09		GO:1901215	0.716877	0
146	13	GO Biological Process		Positive regulation of leukocyte proliferation	7.03e-08	MAPK1|IL2|IL4|MAPK3|IL1B|IL13|TAC1|CD86|HMGB1|CD40LG|TLR4|BCL2|IL6	216	890|653|545|872|869|518|578|650|746|638|902|602|821	1.42e-09		GO:0070665	0.715304	0
1190	34	GO Biological Process		Lipid metabolic process	7.05e-08	CYP51A1|HSD17B10|MAPK14|IL4|CAT|CYP2C9|MAPK3|ABCB4|EGFR|GGPS1|HMGCR|HPGDS|CYP2A6|FASN|AGPAT4|CYP2B6|CACNA1H|ANG|ISYNA1|CYP1A2|CYP2D6|PTGS1|PTGS2|SOAT1|CYP2C19|ALOX5|IDI1|TYRP1|SPP1|TIPARP|HSD17B6|LDLR|ENSP00000459962|CYP1B1	216	797|491|695|545|794|479|872|422|884|530|779|800|680|539|434|764|701|782|599|677|632|767|527|803|668|611|761|659|851|497|698|503|734|737	1.43e-09		GO:0006629	0.715181	0
212	15	GO Biological Process		Regulation of neuron apoptotic process	7.12e-08	HMOX1|TP53|SOD1|CASP3|CASP9|ADORA2A|CTNNB1|PARK2|JUN|BCL2|TNF|HRAS|IL10|BDNF|LIG4	216	566|770|719|593|485|854|887|533|875|602|860|908|482|455|848	1.45e-09		GO:0043523	0.714752	0
147	13	GO Biological Process		Response to glucocorticoid	7.5e-08	CCND1|BCHE|EGFR|CASP3|CASP9|PTGS2|ALPL|PCNA|BCL2|IL6|ATP2B1|TNF|IL10	216	548|740|884|593|485|527|515|461|602|821|587|860|482	1.53e-09		GO:0051384	0.712494	0
373	19	GO Biological Process		Regulation of binding	7.92e-08	HMOX1|NFKBIA|MAPK3|EP300|GZMA|NME1|CTNNB1|HMGB1|ACTB|CYP2D6|PARK2|JUN|SRC|TXN|BMP2|MAPK8|IL10|BDNF|AKT1	216	566|827|872|905|512|686|887|746|866|632|533|875|881|665|476|710|482|455|857	1.62e-09		GO:0051098	0.710127	0
6852	99	GO Biological Process		Nitrogen compound metabolic process	8.03e-08	HSD17B10|MAPK1|HMOX1|NFKBIA|PQBP1|GSR|OGDH|NFKB1|IL2|CCND1|GAPDH|MAPK14|IL4|ODC1|CAT|FNTB|MAP3K10|CYP2C9|CREBBP|MAPK3|EP300|TYR|IL1B|BCHE|STAT3|CDK2|TP53|CBX4|SOD1|GZMA|EGFR|PTS|HMGCR|HPGDS|MITF|ALB|ADCY1|GUSB|GOT1L1|FASN|CASP3|SPEG|CALR|CDC25C|FAM20C|CNDP2|NOS2|AFMID|CASP9|HSP90AA1|ADORA2A|ANG|NME1|TDP1|PKLR|CYP1A2|CTNNB1|HMGB1|ACTB|CYP2D6|PARK2|PTGS2|UAP1|BUB3|CASP7|CHUK|CD40LG|JUN|ENDOG|SRC|TL…	216	491|890|566|827|413|494|791|656|653|548|878|695|545|617|794|662|524|479|914|872|905|752|869|740|863|812|770|725|719|512|884|623|779|800|506|809|401|575|743|539|593|440|626|758|428|581|788|572|485|899|854|782|686|641|644|677|887|746|866|632|533|527|839|707|590|647|638|875|542|881|902|476|461|416|443|446|851|713|710|836|722|602|893|821|692|860|488|908|785|497|755|509|857|503|737|896|629|584|848	1.65e-09		GO:0006807	0.709528	0
119	12	GO Biological Process		Response to hydrogen peroxide	8.17e-08	HMOX1|CAT|SOD1|CASP3|JUN|SRC|PCNA|CDK1|BCL2|RELA|IL6|CYP1B1	216	566|794|719|593|875|881|461|713|602|893|821|737	1.69e-09		GO:0042542	0.708778	0
2734	55	GO Biological Process		Organic substance biosynthetic process	8.37e-08	CYP51A1|MAPK1|NFKB1|CCND1|GAPDH|ODC1|CYP2C9|CREBBP|MAPK3|TYR|IL1B|STAT3|CDK2|TP53|EGFR|PTS|GGPS1|HMGCR|HPGDS|MITF|ADCY1|GOT1L1|FASN|AGPAT4|CNDP2|AFMID|CACNA1H|HSP90AA1|ANG|NME1|ISYNA1|CCDC88A|PKLR|CYP1A2|CYP2D6|PTGS1|PTGS2|UAP1|JUN|ALOX5|PCNA|XDH|IDI1|TYRP1|GPT|CDK1|ZNF143|RELA|TCEB3|TNF|IL10|HSD17B6|AKT1|NR2E3|LIG4	216	797|890|656|548|878|617|479|914|872|752|869|863|812|770|884|623|530|779|800|506|401|743|539|434|581|572|701|899|782|686|599|560|644|677|632|767|527|839|875|611|461|416|761|659|446|713|836|893|692|860|482|698|857|584|848	1.73e-09		GO:1901576	0.707727	0
5841	89	GO Biological Process		Developmental process	9.55e-08	AQP2|VCL|MAPK1|HMOX1|PQBP1|MPO|IL2|CCND1|CDKN1B|MAPK14|IL4|ODC1|CAT|RAC2|KRT31|CREBBP|ATRN|UCP1|MAPK3|EP300|TYR|IL1B|BCHE|STAT3|TP53|SOD1|EGFR|PTS|HMGCR|MITF|ADCY1|EMB|FASN|CXCL8|CASP3|SPEG|CALR|PTH1R|FAM20C|CASP9|CACNA1H|HSP90AA1|ADORA2A|ANG|NME1|CCDC88A|CYP1A2|CTNNB1|HMGB1|ACTB|PARK2|PTGS2|SOAT1|CNR1|CHUK|CD40LG|JUN|ENDOG|SRC|TLR4|ALPL|BMP2|PCNA|XDH|CHEK2|TYRP1|SPP1|CDK1|BCL2|RELA|IL6|UMODL1|CD…	216	521|671|890|566|413|407|653|548|635|695|545|617|794|467|614|914|728|776|872|905|752|869|740|863|770|719|884|623|779|506|401|419|539|452|593|440|626|431|428|485|701|899|854|782|686|560|677|887|746|866|533|527|803|449|647|638|875|542|881|902|515|476|461|416|443|659|851|713|602|893|821|824|911|587|860|908|482|455|785|497|857|503|845|737|815|896|629|584|848	1.98e-09		GO:0032502	0.702	0
50	9	GO Biological Process		Response to nicotine	9.74e-08	MAPK1|HMOX1|NFKB1|IL13|CASP3|CNR1|BCL2|RELA|TNF	216	890|566|656|518|593|449|602|893|860	2.03e-09		GO:0035094	0.701144	0
728	26	GO Biological Process		Negative regulation of cell differentiation	9.77e-08	MAPK1|NFKBIA|IL2|CCND1|IL4|IL1B|STAT3|TP53|EGFR|IL13|CALR|NME1|CTNNB1|HMGB1|TLR4|BMP2|XDH|SPP1|BCL2|IL6|TNF|BDNF|LDLR|ENSP00000459962|VEGFA|MYC	216	890|827|653|548|545|869|863|770|884|518|626|686|887|746|902|476|416|851|602|821|860|455|503|734|815|896	2.05e-09		GO:0045596	0.701011	0
218	15	GO Biological Process		Regulation of lymphocyte proliferation	9.86e-08	IL2|IL4|RAC2|IL1B|IL13|CASP3|TAC1|CD86|CTNNB1|HMGB1|CD40LG|TLR4|BCL2|IL6|IL10	216	653|545|467|869|518|593|578|650|887|746|638|902|602|821|482	2.07e-09		GO:0050670	0.700612	0
2429	51	GO Biological Process		Negative regulation of nitrogen compound metabolic process	9.88e-08	CYP51A1|CST4|NFKB1|IL2|CCND1|CDKN1B|GAPDH|MAPK14|IL4|MAP3K10|CREBBP|EP300|IL1B|STAT3|CDK2|TP53|CBX4|GZMA|EGFR|HMGCR|MITF|CASP3|CALR|NOS2|ADORA2A|ANG|CTNNB1|HMGB1|PARK2|PTGS2|JUN|SRC|TLR4|TXN|BMP2|PCNA|XDH|SERPINB1|INS|RELA|IL6|UMODL1|TNF|IL10|BCLAF1|AKT1|LDLR|ENSP00000459962|VEGFA|MYC|NR2E3	216	797|464|656|653|548|635|878|695|545|524|914|905|869|863|812|770|725|512|884|779|506|593|626|788|854|782|887|746|533|527|875|881|902|665|476|461|416|830|722|893|821|824|860|482|608|857|503|734|815|896|584	2.08e-09		GO:0051172	0.700524	0
380	19	GO Biological Process		Anatomical structure homeostasis	1.03e-07	VCL|CST4|RAC2|SOD1|ALB|PTH1R|HSP90AA1|CTNNB1|ACTB|PARK2|PTGS2|CNR1|SRC|TLR4|PCNA|BCL2|IL6|ATP2B1|VEGFA	216	671|464|467|719|809|431|899|887|866|533|527|449|881|902|461|602|821|587|815	2.17e-09		GO:0060249	0.698716	0
571	23	GO Biological Process		Negative regulation of cell cycle	1.03e-07	CCND1|CDKN1B|MAPK14|EP300|CDK2|TP53|EGFR|CXCL8|CASP3|CALR|CDC25C|CTNNB1|PTGS2|BUB3|BMP2|PCNA|CHEK2|CDK1|BCL2|TNF|HRAS|IL10|MYC	216	548|635|695|905|812|770|884|452|593|626|758|887|527|707|476|461|443|713|602|860|908|482|896	2.18e-09		GO:0045786	0.698716	0
219	15	GO Biological Process		Response to toxic substance	1.03e-07	GSR|MPO|EPX|CAT|MAPK3|SOD1|ALB|PTGS1|PARK2|PTGS2|CHUK|TXN|BCL2|GPX8|CCS	216	494|407|731|794|872|719|809|767|533|527|647|665|602|404|755	2.2e-09		GO:0009636	0.698716	0
572	23	GO Biological Process		Small molecule biosynthetic process	1.05e-07	CYP51A1|MPO|GAPDH|CYP2C9|IL1B|PTS|GGPS1|HMGCR|HPGDS|GOT1L1|FASN|CACNA1H|NME1|ISYNA1|PKLR|CYP1A2|CYP2D6|PTGS1|PTGS2|ALOX5|XDH|IDI1|GPT	216	797|407|878|479|869|623|530|779|800|743|539|701|686|599|644|677|632|767|527|611|416|761|446	2.25e-09		GO:0044283	0.697881	0
524	22	GO Biological Process		Regulation of hormone levels	1.12e-07	CYP2C9|IL1B|EGFR|HMGCR|TAC1|SLC2A2|NOS2|CACNA1H|CYP1A2|CYP2D6|PARK2|CNR1|ALOX5|BMP2|SPP1|INS|IL6|TNF|MME|TIPARP|HSD17B6|CYP1B1	216	479|869|884|779|578|833|788|701|677|632|533|449|611|476|851|722|821|860|785|497|698|737	2.43e-09		GO:0010817	0.695078	0
476	21	GO Biological Process		Response to peptide	1.15e-07	NFKBIA|NFKB1|CDKN1B|MAPK14|CAT|STAT3|TP53|ADCY1|PKLR|PTGS2|CHUK|SRC|TLR4|GPT|INS|RELA|UMODL1|IL10|AKT1|ENSP00000459962|FPR2	216	827|656|635|695|794|863|770|401|644|527|647|881|902|446|722|893|824|482|857|734|845	2.5e-09		GO:1901652	0.69393	0
34	8	GO Biological Process		Lipopolysaccharide-mediated signaling pathway	1.19e-07	MAPK1|NFKBIA|MAPK14|MAPK3|IL1B|TLR4|TNF|AKT1	216	890|827|695|872|869|902|860|857	2.59e-09		GO:0031663	0.692445	0
969	30	GO Biological Process		Regulation of locomotion	1.2e-07	VCL|MAPK1|HMOX1|MAPK14|IL4|RAC2|MAPK3|IL1B|STAT3|EGFR|MITF|CXCL8|CALR|TAC1|ADORA2A|HMGB1|PTGS2|JUN|SRC|BMP2|CCL26|INS|BCL2|IL6|TNF|HRAS|AKT1|FPR2|CYP1B1|VEGFA	216	671|890|566|695|545|467|872|869|863|884|506|452|626|578|854|746|527|875|881|476|806|722|602|821|860|908|857|845|737|815	2.62e-09		GO:0040012	0.692082	0
342	18	GO Biological Process		Response to hypoxia	1.25e-07	HMOX1|CDKN1B|CAT|CREBBP|EP300|TP53|CASP3|NOS2|ANG|PKLR|PTGS2|ENDOG|SRC|BMP2|BCL2|AKT1|VEGFA|MYC	216	566|635|794|914|905|770|593|788|782|644|527|542|881|476|602|857|815|896	2.75e-09		GO:0001666	0.690309	0
98	11	GO Biological Process		Positive regulation of leukocyte chemotaxis	1.33e-07	MAPK1|MAPK14|IL4|RAC2|MAPK3|CXCL8|CALR|HMGB1|IL6|FPR2|VEGFA	216	890|695|545|467|872|452|626|746|821|845|815	2.93e-09		GO:0002690	0.687615	0
302	17	GO Biological Process		Cognition	1.35e-07	MAPK1|EP300|BCHE|EGFR|HMGCR|ADCY1|CASP3|TAC1|PARK2|PTGS2|CNR1|JUN|INS|TNF|BDNF|MME|LDLR	216	890|905|740|884|779|401|593|578|533|527|449|875|722|860|455|785|503	2.99e-09		GO:0050890	0.686967	0
6407	94	GO Biological Process		Regulation of macromolecule metabolic process	1.48e-07	CYP51A1|MAPK1|HMOX1|NFKBIA|CST4|PQBP1|EPX|NFKB1|IL2|CCND1|CDKN1B|GAPDH|MAPK14|IL4|ODC1|CAT|RAC2|MAP3K10|CREBBP|UCP1|MAPK3|EP300|IL1B|STAT3|CDK2|TP53|CBX4|SOD1|GZMA|EGFR|TNFRSF10B|HMGCR|MITF|ADCY1|IL13|CASP3|CALR|CDC25C|NOS2|CASP9|CD86|HSP90AA1|ADORA2A|ANG|NME1|CCDC88A|CYP1A2|ADRB3|CTNNB1|HMGB1|ACTB|PARK2|PTGS2|SOAT1|CHUK|CD40LG|JUN|ENDOG|SRC|TLR4|ALOX5|TXN|BMP2|PCNA|XDH|SERPINB1|CHEK2|CCL26|SPP1|…	216	797|890|566|827|464|413|731|656|653|548|635|878|695|545|617|794|467|524|914|776|872|905|869|863|812|770|725|719|512|884|554|779|506|401|518|593|626|758|788|485|650|899|854|782|686|560|677|470|887|746|866|533|527|803|647|638|875|542|881|902|611|665|476|461|416|830|443|806|851|713|710|836|722|602|893|821|824|587|692|860|908|482|455|497|608|857|503|734|845|749|737|815|896|584	3.28e-09		GO:0060255	0.682974	0
5402	84	GO Biological Process		Anatomical structure development	1.53e-07	AQP2|VCL|MAPK1|HMOX1|PQBP1|IL2|CCND1|CDKN1B|MAPK14|IL4|ODC1|CAT|RAC2|KRT31|CREBBP|ATRN|MAPK3|EP300|TYR|IL1B|BCHE|STAT3|TP53|SOD1|EGFR|PTS|HMGCR|MITF|ADCY1|EMB|FASN|CXCL8|CASP3|SPEG|CALR|PTH1R|FAM20C|CASP9|CACNA1H|HSP90AA1|ADORA2A|ANG|NME1|CCDC88A|CYP1A2|CTNNB1|HMGB1|ACTB|PARK2|PTGS2|CNR1|CHUK|CD40LG|JUN|ENDOG|SRC|TLR4|ALPL|BMP2|PCNA|XDH|SPP1|CDK1|BCL2|RELA|IL6|UMODL1|CD8A|ATP2B1|TNF|HRAS|IL10|BDN…	216	521|671|890|566|413|653|548|635|695|545|617|794|467|614|914|728|872|905|752|869|740|863|770|719|884|623|779|506|401|419|539|452|593|440|626|431|428|485|701|899|854|782|686|560|677|887|746|866|533|527|449|647|638|875|542|881|902|515|476|461|416|851|713|602|893|821|824|911|587|860|908|482|455|785|497|857|503|845|737|815|896|629|584|848	3.4e-09		GO:0048856	0.681531	0
265	16	GO Biological Process		Positive regulation of map kinase activity	1.56e-07	MAPK1|MAPK14|MAP3K10|MAPK3|IL1B|SOD1|EGFR|CD40LG|SRC|TLR4|BMP2|CDK1|TNF|HRAS|FPR1|VEGFA	216	890|695|524|872|869|719|884|638|881|902|476|713|860|908|749|815	3.48e-09		GO:0043406	0.680688	0
160	13	GO Biological Process		Response to nutrient	1.77e-07	HMOX1|CCND1|CAT|TYR|BCHE|EGFR|HMGCR|PTGS2|CNR1|ALPL|SPP1|RELA|ATP2B1	216	566|548|794|752|740|884|779|527|449|515|851|893|587	3.98e-09		GO:0007584	0.675203	0
2014	45	GO Biological Process		Negative regulation of gene expression	1.77e-07	HMOX1|EPX|NFKB1|CCND1|CDKN1B|GAPDH|IL4|MAP3K10|CREBBP|EP300|STAT3|CDK2|TP53|CBX4|MITF|IL13|CALR|NOS2|ANG|NME1|CTNNB1|HMGB1|PARK2|JUN|SRC|TLR4|TXN|BMP2|PCNA|XDH|SERPINB1|RELA|IL6|ATP2B1|TNF|HRAS|IL10|TIPARP|BCLAF1|AKT1|LDLR|ENSP00000459962|VEGFA|MYC|NR2E3	216	566|731|656|548|635|878|545|524|914|905|863|812|770|725|506|518|626|788|782|686|887|746|533|875|881|902|665|476|461|416|830|893|821|587|860|908|482|497|608|857|503|734|815|896|584	4e-09		GO:0010629	0.675203	0
55	9	GO Biological Process		Astrocyte differentiation	1.89e-07	MAPK1|MAPK3|IL1B|STAT3|EGFR|ADORA2A|TLR4|TNF|FPR2	216	890|872|869|863|884|854|902|860|845	4.29e-09		GO:0048708	0.672354	0
5239	82	GO Biological Process		Signaling	2.02e-07	MAPK1|HMOX1|NFKBIA|NFKB1|IL2|CCND1|CDKN1B|MAPK14|IL4|RAC2|MAP3K10|CREBBP|MAPK3|EP300|IL1B|STAT3|CDK2|TP53|SOD1|EGFR|TNFRSF10B|HPGDS|MITF|ANXA5|ADCY1|IL13|CXCL8|CASP3|CALR|TAC1|CDC25C|PTH1R|NOS2|CASP9|CD86|CACNA1H|HSP90AA1|ADORA2A|CCDC88A|ADRB3|CTNNB1|HMGB1|ACTB|PARK2|PTGS2|CNR1|CHUK|CD40LG|JUN|SRC|TLR4|ALOX5|CNR2|BMP2|PCNA|CHEK2|CCL26|SPP1|CDK1|MAPK8|INS|BCL2|RELA|CACNA1I|IL6|CD8A|LACC1|TNF|HRAS|…	216	890|566|827|656|653|548|635|695|545|467|524|914|872|905|869|863|812|770|719|884|554|800|506|410|401|518|452|593|626|578|758|431|788|485|650|701|899|854|560|470|887|746|866|533|527|449|647|638|875|881|902|611|605|476|461|443|806|851|713|710|722|602|893|683|821|911|437|860|908|482|455|689|497|857|734|845|749|737|815|896|629|584	4.62e-09		GO:0023052	0.669465	0
1251	34	GO Biological Process		Locomotion	2.14e-07	MAPK1|EPX|MAPK14|RAC2|MAPK3|EP300|IL1B|EGFR|TNFRSF10B|EMB|CXCL8|ANG|CCDC88A|CTNNB1|HMGB1|ACTB|SRC|ALOX5|CNR2|CCL26|CDK1|CACNA1I|IL6|TNF|HRAS|IL10|BDNF|MSMP|AKT1|FPR2|FPR1|CYP1B1|VEGFA|NCAM1	216	890|731|695|467|872|905|869|884|554|419|452|782|560|887|746|866|881|611|605|806|713|683|821|860|908|482|455|689|857|845|749|737|815|629	4.91e-09		GO:0040011	0.666959	0
547	22	GO Biological Process		Taxis	2.24e-07	MAPK1|MAPK14|RAC2|MAPK3|EP300|IL1B|EMB|CXCL8|HMGB1|SRC|ALOX5|CNR2|CCL26|IL6|HRAS|IL10|BDNF|MSMP|FPR2|FPR1|VEGFA|NCAM1	216	890|695|467|872|905|869|419|452|746|881|611|605|806|821|908|482|455|689|845|749|815|629	5.17e-09		GO:0042330	0.664975	0
79	10	GO Biological Process		Cellular response to mechanical stimulus	2.36e-07	NFKB1|MAPK3|IL1B|EGFR|TNFRSF10B|IL13|PTGS2|TLR4|MAPK8|AKT1	216	656|872|869|884|554|518|527|902|710|857	5.46e-09		GO:0071260	0.662709	0
4125	70	GO Biological Process		Regulation of cellular biosynthetic process	2.36e-07	MAPK1|HMOX1|NFKBIA|PQBP1|NFKB1|IL2|CCND1|CDKN1B|GAPDH|MAPK14|IL4|CAT|MAP3K10|CREBBP|UCP1|MAPK3|EP300|IL1B|STAT3|CDK2|TP53|CBX4|EGFR|MITF|ADCY1|CALR|PTH1R|NOS2|CD86|HSP90AA1|ADORA2A|ANG|CCDC88A|CTNNB1|HMGB1|PARK2|PTGS2|SOAT1|CHUK|CD40LG|JUN|SRC|TLR4|TXN|BMP2|PCNA|CHEK2|TYRP1|GPT|SPP1|CDK1|MAPK8|ZNF143|INS|BCL2|RELA|IL6|TCEB3|TNF|HRAS|IL10|BCLAF1|AKT1|LDLR|ENSP00000459962|FPR2|CYP1B1|VEGFA|MYC|NR2E3	216	890|566|827|413|656|653|548|635|878|695|545|794|524|914|776|872|905|869|863|812|770|725|884|506|401|626|431|788|650|899|854|782|560|887|746|533|527|803|647|638|875|881|902|665|476|461|443|659|446|851|713|710|836|722|602|893|821|692|860|908|482|608|857|503|734|845|737|815|896|584	5.48e-09		GO:0031326	0.662709	0
57	9	GO Biological Process		Regulation of monooxygenase activity	2.44e-07	NFKB1|IL1B|EGFR|HSP90AA1|CNR1|CNR2|INS|TNF|AKT1	216	656|869|884|899|449|605|722|860|857	5.68e-09		GO:0032768	0.661261	0
1009	30	GO Biological Process		Regulation of cellular component movement	2.77e-07	VCL|MAPK1|HMOX1|CDKN1B|MAPK14|IL4|RAC2|MAPK3|IL1B|STAT3|EGFR|MITF|CXCL8|CALR|TAC1|HMGB1|PTGS2|JUN|SRC|BMP2|CCL26|INS|BCL2|IL6|TNF|HRAS|AKT1|FPR2|CYP1B1|VEGFA	216	671|890|566|635|695|545|467|872|869|863|884|506|452|626|578|746|527|875|881|476|806|722|602|821|860|908|857|845|737|815	6.46e-09		GO:0051270	0.655752	0
136	12	GO Biological Process		Sterol metabolic process	2.91e-07	CYP51A1|IL4|CAT|CYP2C9|GGPS1|HMGCR|CYP1A2|CYP2D6|SOAT1|IDI1|LDLR|CYP1B1	216	797|545|794|479|530|779|677|632|803|761|503|737	6.82e-09		GO:0016125	0.653611	0
409	19	GO Biological Process		Regulation of apoptotic signaling pathway	2.91e-07	HMOX1|IL4|IL1B|TP53|SOD1|TNFRSF10B|ADORA2A|CTNNB1|PARK2|PTGS2|SRC|MAPK8|INS|BCL2|RELA|TNF|BDNF|BCLAF1|AKT1	216	566|545|869|770|719|554|854|887|533|527|881|710|722|602|893|860|455|608|857	6.83e-09		GO:2001233	0.653611	0
1906	43	GO Biological Process		Positive regulation of macromolecule biosynthetic process	3.17e-07	MAPK1|NFKBIA|PQBP1|NFKB1|IL2|MAPK14|IL4|CREBBP|MAPK3|EP300|IL1B|STAT3|CDK2|TP53|EGFR|MITF|CD86|HSP90AA1|CTNNB1|HMGB1|PARK2|SOAT1|CHUK|JUN|SRC|TLR4|BMP2|PCNA|CHEK2|SPP1|CDK1|ZNF143|INS|RELA|IL6|TNF|HRAS|IL10|BCLAF1|AKT1|VEGFA|MYC|NR2E3	216	890|827|413|656|653|695|545|914|872|905|869|863|812|770|884|506|650|899|887|746|533|803|647|875|881|902|476|461|443|851|713|836|722|893|821|860|908|482|608|857|815|896|584	7.47e-09		GO:0010557	0.649894	0
82	10	GO Biological Process		Positive regulation of nik/nf-kappab signaling	3.2e-07	EP300|IL1B|EGFR|TNFRSF10B|CALR|CD86|HMGB1|TLR4|RELA|TNF	216	905|869|884|554|626|650|746|902|893|860	7.56e-09		GO:1901224	0.649485	0
2134	46	GO Biological Process		Phosphorus metabolic process	3.24e-07	MAPK1|OGDH|NFKB1|IL2|CCND1|GAPDH|MAPK14|IL4|MAP3K10|MAPK3|IL1B|STAT3|CDK2|EGFR|GGPS1|HMGCR|ADCY1|FASN|SPEG|AGPAT4|CDC25C|FAM20C|AFMID|NME1|ISYNA1|PKLR|PTGS2|UAP1|CHUK|CD40LG|SRC|TLR4|ALPL|BMP2|XDH|IDI1|CHEK2|CDK1|MAPK8|COX7B2|BCL2|TNF|HRAS|AKT1|MYC|NCAM1	216	890|791|656|653|548|878|695|545|524|872|869|863|812|884|530|779|401|539|440|434|758|428|572|686|599|644|527|839|647|638|881|902|515|476|416|761|443|713|710|596|602|860|908|857|896|629	7.69e-09		GO:0006793	0.648945	0
895	28	GO Biological Process		Cellular homeostasis	3.24e-07	MAPK1|HMOX1|GSR|MPO|IL2|RAC2|MAPK3|SOD1|IL13|CALR|TAC1|PTH1R|NOS2|NME1|HMGB1|PARK2|CNR1|ENDOG|TXN|PCNA|BCL2|IL6|LACC1|ATP2B1|ENSP00000459962|FPR2|FPR1|MYC	216	890|566|494|407|653|467|872|719|518|626|578|431|788|686|746|533|449|542|665|461|602|821|437|587|734|845|749|896	7.69e-09		GO:0019725	0.648945	0
415	19	GO Biological Process		Circulatory system process	3.58e-07	HMOX1|SOD1|EGFR|HMGCR|TAC1|NOS2|ADORA2A|ADRB3|PTGS1|PTGS2|CNR1|SRC|INS|ATP2B1|MME|AKT1|ENSP00000459962|ABCB1|VEGFA	216	566|719|884|779|578|788|854|470|767|527|449|881|722|587|785|857|734|563|815	8.56e-09		GO:0003013	0.644612	0
139	12	GO Biological Process		Negative regulation of inflammatory response	3.58e-07	NFKB1|IL2|IL4|SOD1|IL13|ADORA2A|ALOX5|CNR2|INS|IL10|LDLR|FPR2	216	656|653|545|719|518|854|611|605|722|482|503|845	8.56e-09		GO:0050728	0.644612	0
110	11	GO Biological Process		Regulation of nik/nf-kappab signaling	3.7e-07	NFKBIA|EP300|IL1B|EGFR|TNFRSF10B|CALR|CD86|HMGB1|TLR4|RELA|TNF	216	827|905|869|884|554|626|650|746|902|893|860	8.9e-09		GO:1901222	0.64318	0
84	10	GO Biological Process		Response to vitamin	3.87e-07	CCND1|CAT|TYR|BCHE|EGFR|PTGS2|ALPL|SPP1|RELA|ATP2B1	216	548|794|752|740|884|527|515|851|893|587	9.34e-09		GO:0033273	0.641229	0
286	16	GO Biological Process		Apoptotic signaling pathway	4.01e-07	HMOX1|IL2|IL4|EP300|IL1B|TP53|TNFRSF10B|CASP3|CASP9|JUN|TLR4|CHEK2|BCL2|TNF|HRAS|CYP1B1	216	566|653|545|905|869|770|554|593|485|875|902|443|602|860|908|737	9.7e-09		GO:0097190	0.639686	0
209	14	GO Biological Process		Regulation of leukocyte migration	4.14e-07	MAPK1|HMOX1|MAPK14|IL4|RAC2|MAPK3|CXCL8|CALR|HMGB1|IL6|TNF|AKT1|FPR2|VEGFA	216	890|566|695|545|467|872|452|626|746|821|860|857|845|815	1e-08		GO:0002685	0.6383	0
1927	43	GO Biological Process		Positive regulation of nucleobase-containing compound metabolic process	4.21e-07	MAPK1|NFKBIA|PQBP1|NFKB1|IL2|MAPK14|IL4|CREBBP|MAPK3|EP300|IL1B|STAT3|CDK2|TP53|EGFR|MITF|NOS2|CD86|HSP90AA1|CTNNB1|HMGB1|PARK2|CHUK|JUN|ENDOG|SRC|TLR4|BMP2|PCNA|CHEK2|SPP1|ZNF143|INS|RELA|IL6|TNF|HRAS|IL10|BCLAF1|AKT1|VEGFA|MYC|NR2E3	216	890|827|413|656|653|695|545|914|872|905|869|863|812|770|884|506|788|650|899|887|746|533|647|875|542|881|902|476|461|443|851|836|722|893|821|860|908|482|608|857|815|896|584	1.03e-08		GO:0045935	0.637572	0
420	19	GO Biological Process		Reproductive structure development	4.21e-07	MAPK1|CCND1|CDKN1B|MAPK14|MAPK3|SOD1|EGFR|CASP3|ANG|CTNNB1|PTGS2|SRC|SPP1|BCL2|IL10|MME|TIPARP|AKT1|VEGFA	216	890|548|635|695|872|719|884|593|782|887|527|881|851|602|482|785|497|857|815	1.03e-08		GO:0048608	0.637572	0
1636	39	GO Biological Process		Negative regulation of response to stimulus	4.26e-07	HMOX1|NFKBIA|NFKB1|IL2|MAPK14|IL4|IL1B|TP53|SOD1|EGFR|TNFRSF10B|HMGCR|IL13|CXCL8|CALR|ADORA2A|CTNNB1|PARK2|PTGS2|SRC|TLR4|ALOX5|CNR2|TXN|BMP2|XDH|CHEK2|SPP1|INS|BCL2|RELA|IL6|TNF|IL10|BDNF|AKT1|LDLR|FPR2|MYC	216	566|827|656|653|695|545|869|770|719|884|554|779|518|452|626|854|887|533|527|881|902|611|605|665|476|416|443|851|722|602|893|821|860|482|455|857|503|845|896	1.04e-08		GO:0048585	0.637059	0
2630	52	GO Biological Process		Negative regulation of cellular metabolic process	4.27e-07	HMOX1|CST4|NFKB1|IL2|CCND1|CDKN1B|GAPDH|MAPK14|IL4|MAP3K10|CREBBP|EP300|IL1B|STAT3|CDK2|TP53|CBX4|GZMA|HMGCR|MITF|CASP3|CALR|ADORA2A|ANG|CTNNB1|HMGB1|CYP2D6|PARK2|PTGS2|CNR1|JUN|SRC|TLR4|TXN|BMP2|PCNA|XDH|SERPINB1|CHEK2|INS|BCL2|RELA|IL6|UMODL1|TNF|IL10|BCLAF1|AKT1|ENSP00000459962|VEGFA|MYC|NR2E3	216	566|464|656|653|548|635|878|695|545|524|914|905|869|863|812|770|725|512|779|506|593|626|854|782|887|746|632|533|527|449|875|881|902|665|476|461|416|830|443|722|602|893|821|824|860|482|608|857|734|815|896|584	1.05e-08		GO:0031324	0.636957	0
112	11	GO Biological Process		Reactive oxygen species metabolic process	4.29e-07	MPO|EPX|CAT|SOD1|EGFR|NOS2|CYP1A2|BCL2|CCS|AKT1|CYP1B1	216	407|731|794|719|884|788|677|602|755|857|737	1.06e-08		GO:0072593	0.636754	0
851	27	GO Biological Process		Tube development	4.49e-07	AQP2|MAPK1|HMOX1|MAPK14|CAT|MAPK3|EP300|EGFR|CXCL8|CASP3|ANG|CYP1A2|CTNNB1|PTGS2|JUN|SRC|BMP2|BCL2|TNF|BDNF|MME|TIPARP|AKT1|LDLR|CYP1B1|VEGFA|MYC	216	521|890|566|695|794|872|905|884|452|593|782|677|887|527|875|881|476|602|860|455|785|497|857|503|737|815|896	1.11e-08		GO:0035295	0.634775	0
572	22	GO Biological Process		Behavior	4.53e-07	MAPK1|EP300|BCHE|STAT3|TP53|SOD1|EGFR|HMGCR|HPGDS|ADCY1|CASP3|TAC1|ADORA2A|PARK2|PTGS2|CNR1|JUN|BCL2|BDNF|MME|LDLR|ENSP00000459962	216	890|905|740|863|770|719|884|779|800|401|593|578|854|533|527|449|875|602|455|785|503|734	1.12e-08		GO:0007610	0.63439	0
626	23	GO Biological Process		Leukocyte activation involved in immune response	4.63e-07	VCL|MAPK1|MPO|EPX|NFKB1|IL2|MAPK14|IL4|CAT|STAT3|TP53|GUSB|HSP90AA1|HMGB1|CD40LG|TLR4|ALOX5|SERPINB1|IL6|MME|FPR2|FPR1|LIG4	216	671|890|407|731|656|653|695|545|794|863|770|575|899|746|638|902|611|830|821|785|845|749|848	1.15e-08		GO:0002366	0.633442	0
424	19	GO Biological Process		Regulation of lipid metabolic process	4.77e-07	CYP51A1|NFKB1|CREBBP|IL1B|ABCB4|SOD1|GGPS1|HMGCR|FASN|PTGS2|CNR1|SRC|BMP2|IDI1|INS|TNF|AKT1|LDLR|FPR2	216	797|656|914|869|422|719|530|779|539|527|449|881|476|761|722|860|857|503|845	1.19e-08		GO:0019216	0.632148	0
144	12	GO Biological Process		Positive regulation of leukocyte migration	4.92e-07	MAPK1|MAPK14|IL4|RAC2|MAPK3|CXCL8|CALR|HMGB1|IL6|TNF|FPR2|VEGFA	216	890|695|545|467|872|452|626|746|821|860|845|815	1.24e-08		GO:0002687	0.630803	0
144	12	GO Biological Process		Positive regulation of inflammatory response	4.92e-07	NFKBIA|IL2|IL1B|STAT3|EGFR|TAC1|PTGS2|CNR1|TLR4|IL6|TNF|LDLR	216	827|653|869|863|884|578|527|449|902|821|860|503	1.24e-08		GO:0050729	0.630803	0
144	12	GO Biological Process		Positive regulation of small molecule metabolic process	4.92e-07	NFKB1|IL4|IL1B|STAT3|PTH1R|NOS2|PTGS2|SRC|GPT|INS|TNF|AKT1	216	656|545|869|863|431|788|527|881|446|722|860|857	1.24e-08		GO:0062013	0.630803	0
88	10	GO Biological Process		Positive regulation of smooth muscle cell proliferation	5.5e-07	HMOX1|EGFR|HMGCR|IL13|PTGS2|JUN|IL6|TNF|IL10|AKT1	216	566|884|779|518|527|875|821|860|482|857	1.4e-08		GO:0048661	0.625964	0
983	29	GO Biological Process		Negative regulation of developmental process	5.53e-07	MAPK1|NFKBIA|IL2|CCND1|CDKN1B|IL4|IL1B|STAT3|TP53|EGFR|IL13|CALR|NME1|CTNNB1|HMGB1|PARK2|TLR4|ALOX5|BMP2|XDH|SPP1|BCL2|IL6|TNF|BDNF|LDLR|ENSP00000459962|VEGFA|MYC	216	890|827|653|548|635|545|869|863|770|884|518|626|686|887|746|533|902|611|476|416|851|602|821|860|455|503|734|815|896	1.42e-08		GO:0051093	0.625727	0
147	12	GO Biological Process		Positive regulation of chemotaxis	5.97e-07	MAPK1|MAPK14|IL4|RAC2|MAPK3|CXCL8|CALR|HMGB1|CCL26|IL6|FPR2|VEGFA	216	890|695|545|467|872|452|626|746|806|821|845|815	1.53e-08		GO:0050921	0.622403	0
89	10	GO Biological Process		Regulation of steroid biosynthetic process	6.02e-07	CYP51A1|NFKB1|IL1B|SOD1|GGPS1|HMGCR|FASN|BMP2|IDI1|TNF	216	797|656|869|719|530|779|539|476|761|860	1.55e-08		GO:0050810	0.62204	0
2107	45	GO Biological Process		Phosphate-containing compound metabolic process	6.03e-07	MAPK1|OGDH|NFKB1|IL2|CCND1|GAPDH|MAPK14|IL4|MAP3K10|MAPK3|IL1B|STAT3|CDK2|EGFR|GGPS1|HMGCR|ADCY1|FASN|SPEG|AGPAT4|CDC25C|FAM20C|AFMID|NME1|ISYNA1|PKLR|PTGS2|CHUK|CD40LG|SRC|TLR4|ALPL|BMP2|XDH|IDI1|CHEK2|CDK1|MAPK8|COX7B2|BCL2|TNF|HRAS|AKT1|MYC|NCAM1	216	890|791|656|653|548|878|695|545|524|872|869|863|812|884|530|779|401|539|440|434|758|428|572|686|599|644|527|647|638|881|902|515|476|416|761|443|713|710|596|602|860|908|857|896|629	1.56e-08		GO:0006796	0.621968	0
585	22	GO Biological Process		Myeloid leukocyte activation	6.39e-07	VCL|MAPK1|MPO|EPX|NFKB1|MAPK14|IL4|CAT|GUSB|IL13|CXCL8|HSP90AA1|HMGB1|JUN|TLR4|ALOX5|SERPINB1|TNF|MME|ENSP00000459962|FPR2|FPR1	216	671|890|407|731|656|695|545|794|575|518|452|899|746|875|902|611|830|860|785|734|845|749	1.66e-08		GO:0002274	0.61945	0
342	17	GO Biological Process		Regulation of map kinase activity	6.68e-07	MAPK1|MAPK14|MAP3K10|MAPK3|IL1B|SOD1|EGFR|HMGCR|CD40LG|SRC|TLR4|BMP2|CDK1|TNF|HRAS|FPR1|VEGFA	216	890|695|524|872|869|719|884|779|638|881|902|476|713|860|908|749|815	1.74e-08		GO:0043405	0.617522	0
219	14	GO Biological Process		Tissue homeostasis	6.73e-07	VCL|CST4|RAC2|SOD1|ALB|PTH1R|CTNNB1|ACTB|PTGS2|SRC|TLR4|BCL2|IL6|VEGFA	216	671|464|467|719|809|431|887|866|527|881|902|602|821|815	1.75e-08		GO:0001894	0.617198	0
993	29	GO Biological Process		Positive regulation of cell differentiation	6.73e-07	NFKB1|IL2|MAPK14|IL4|EP300|IL1B|STAT3|IL13|CALR|FAM20C|CD86|NME1|CTNNB1|HMGB1|PARK2|PTGS2|CNR1|JUN|BMP2|INS|BCL2|RELA|IL6|TNF|BDNF|MME|AKT1|VEGFA|LIG4	216	656|653|695|545|905|869|863|518|626|428|650|686|887|746|533|527|449|875|476|722|602|893|821|860|455|785|857|815|848	1.76e-08		GO:0045597	0.617198	0
66	9	GO Biological Process		Cell aging	6.87e-07	MAPK14|TP53|SOD1|CALR|CHEK2|CDK1|BCL2|HRAS|MME	216	695|770|719|626|443|713|602|908|785	1.8e-08		GO:0007569	0.616304	0
259	15	GO Biological Process		Learning or memory	7.06e-07	MAPK1|EP300|BCHE|EGFR|HMGCR|ADCY1|CASP3|TAC1|PARK2|PTGS2|CNR1|JUN|BDNF|MME|LDLR	216	890|905|740|884|779|401|593|578|533|527|449|875|455|785|503	1.86e-08		GO:0007611	0.61512	0
185	13	GO Biological Process		Vascular process in circulatory system	7.67e-07	HMOX1|SOD1|EGFR|HMGCR|ADORA2A|ADRB3|PTGS2|SRC|INS|ATP2B1|AKT1|ABCB1|VEGFA	216	566|719|884|779|854|470|527|881|722|587|857|563|815	2.02e-08		GO:0003018	0.61152	0
67	9	GO Biological Process		Mitotic g1 dna damage checkpoint	7.67e-07	CCND1|CDKN1B|EP300|CDK2|TP53|CDC25C|PCNA|CHEK2|CDK1	216	548|635|905|812|770|758|461|443|713	2.03e-08		GO:0031571	0.61152	0
67	9	GO Biological Process		Regulation of oxidative stress-induced cell death	7.67e-07	SOD1|CTNNB1|PARK2|ENDOG|TLR4|TXN|INS|IL10|AKT1	216	719|887|533|542|902|665|722|482|857	2.03e-08		GO:1903201	0.61152	0
120	11	GO Biological Process		Cholesterol metabolic process	7.69e-07	CYP51A1|IL4|CAT|CYP2C9|GGPS1|HMGCR|CYP1A2|CYP2D6|SOAT1|IDI1|LDLR	216	797|545|794|479|530|779|677|632|803|761|503	2.05e-08		GO:0008203	0.611407	0
46	8	GO Biological Process		Regulation of nitric-oxide synthase activity	7.8e-07	IL1B|EGFR|HSP90AA1|CNR1|CNR2|INS|TNF|AKT1	216	869|884|899|449|605|722|860|857	2.09e-08		GO:0050999	0.610791	0
152	12	GO Biological Process		Regulation of production of molecular mediator of immune response	8.08e-07	HMOX1|IL2|MAPK14|IL4|MAPK3|IL1B|IL13|CD40LG|TLR4|IL6|TNF|IL10	216	566|653|695|545|872|869|518|638|902|821|860|482	2.17e-08		GO:0002700	0.609259	0
121	11	GO Biological Process		Regulation of steroid metabolic process	8.25e-07	CYP51A1|NFKB1|IL1B|SOD1|GGPS1|HMGCR|FASN|BMP2|IDI1|TNF|LDLR	216	797|656|869|719|530|779|539|476|761|860|503	2.22e-08		GO:0019218	0.608355	0
394	18	GO Biological Process		Blood circulation	8.26e-07	HMOX1|SOD1|EGFR|HMGCR|TAC1|NOS2|ADORA2A|ADRB3|PTGS1|PTGS2|CNR1|SRC|INS|ATP2B1|MME|AKT1|ENSP00000459962|VEGFA	216	566|719|884|779|578|788|854|470|767|527|449|881|722|587|785|857|734|815	2.23e-08		GO:0008015	0.608302	0
2371	48	GO Biological Process		Nervous system development	8.61e-07	VCL|MAPK1|PQBP1|IL2|RAC2|ATRN|MAPK3|EP300|IL1B|BCHE|STAT3|TP53|SOD1|EGFR|PTS|ADCY1|EMB|CASP3|CALR|HSP90AA1|ADORA2A|NME1|CCDC88A|CTNNB1|HMGB1|ACTB|PARK2|CNR1|JUN|SRC|TLR4|BMP2|SPP1|CDK1|BCL2|RELA|IL6|ATP2B1|TNF|BDNF|MME|AKT1|LDLR|FPR2|VEGFA|NCAM1|NR2E3|LIG4	216	671|890|413|653|467|728|872|905|869|740|863|770|719|884|623|401|419|593|626|899|854|686|560|887|746|866|533|449|875|881|902|476|851|713|602|893|821|587|860|455|785|857|503|845|815|629|584|848	2.34e-08		GO:0007399	0.6065	0
493	20	GO Biological Process		Cell population proliferation	8.68e-07	MAPK1|HMOX1|CCND1|TYR|STAT3|TP53|CDC25C|CTNNB1|CD40LG|SRC|TLR4|BMP2|SERPINB1|CDK1|BCL2|TNF|IL10|AKT1|ABCB1|LIG4	216	890|566|548|752|863|770|758|887|638|881|902|476|830|713|602|860|482|857|563|848	2.36e-08		GO:0008283	0.606148	0
545	21	GO Biological Process		Chemotaxis	8.84e-07	MAPK1|MAPK14|RAC2|MAPK3|IL1B|EMB|CXCL8|HMGB1|SRC|ALOX5|CNR2|CCL26|IL6|HRAS|IL10|BDNF|MSMP|FPR2|FPR1|VEGFA|NCAM1	216	890|695|467|872|869|419|452|746|881|611|605|806|821|908|482|455|689|845|749|815|629	2.41e-08		GO:0006935	0.605355	0
47	8	GO Biological Process		Regulation of acute inflammatory response	8.86e-07	IL4|IL1B|TAC1|PTGS2|CNR1|INS|IL6|TNF	216	545|869|578|527|449|722|821|860	2.43e-08		GO:0002673	0.605257	0
154	12	GO Biological Process		Placenta development	9.04e-07	MAPK1|CDKN1B|MAPK14|MAPK3|SOD1|EGFR|ANG|PTGS2|SPP1|IL10|MME|AKT1	216	890|635|695|872|719|884|782|527|851|482|785|857	2.48e-08		GO:0001890	0.604383	0
94	10	GO Biological Process		Positive regulation of endothelial cell proliferation	9.07e-07	HMOX1|STAT3|ANG|HMGB1|JUN|BMP2|CCL26|IL10|AKT1|VEGFA	216	566|863|782|746|875|476|806|482|857|815	2.5e-08		GO:0001938	0.604239	0
445	19	GO Biological Process		Regulation of lymphocyte activation	9.07e-07	IL2|IL4|RAC2|IL1B|SOD1|IL13|CASP3|TAC1|CD86|ADORA2A|CTNNB1|HMGB1|CD40LG|SRC|TLR4|BCL2|IL6|IL10|AKT1	216	653|545|467|869|719|518|593|578|650|854|887|746|638|881|902|602|821|482|857	2.5e-08		GO:0051249	0.604239	0
308	16	GO Biological Process		Negative regulation of mitotic cell cycle	9.4e-07	CCND1|CDKN1B|EP300|CDK2|TP53|EGFR|CDC25C|CTNNB1|BUB3|PCNA|CHEK2|CDK1|BCL2|TNF|HRAS|IL10	216	548|635|905|812|770|884|758|887|707|461|443|713|602|860|908|482	2.61e-08		GO:0045930	0.602687	0
712	24	GO Biological Process		Regulation of cell adhesion	9.54e-07	VCL|IL2|MAPK14|IL4|RAC2|IL1B|CXCL8|CASP3|CALR|CD86|ADORA2A|HMGB1|CD40LG|SRC|ALOX5|BMP2|BCL2|RELA|IL6|TNF|IL10|AKT1|CYP1B1|VEGFA	216	671|653|695|545|467|869|452|593|626|650|854|746|638|881|611|476|602|893|821|860|482|857|737|815	2.65e-08		GO:0030155	0.602045	0
1275	33	GO Biological Process		Phosphorylation	9.8e-07	MAPK1|OGDH|NFKB1|IL2|CCND1|GAPDH|MAPK14|IL4|MAP3K10|MAPK3|IL1B|STAT3|CDK2|EGFR|SPEG|FAM20C|NME1|PKLR|CHUK|CD40LG|SRC|TLR4|BMP2|CHEK2|CDK1|MAPK8|COX7B2|BCL2|TNF|HRAS|AKT1|MYC|NCAM1	216	890|791|656|653|548|878|695|545|524|872|869|863|812|884|440|428|686|644|647|638|881|902|476|443|713|710|596|602|860|908|857|896|629	2.73e-08		GO:0016310	0.600877	0
550	21	GO Biological Process		Regulation of vesicle-mediated transport	1e-06	MAPK1|HMOX1|IL4|RAC2|MAPK3|IL1B|SOD1|ADCY1|IL13|CALR|CACNA1H|ADORA2A|HMGB1|PARK2|CNR1|SRC|CACNA1I|SAR1B|TNF|FPR2|VEGFA	216	890|566|545|467|872|869|719|401|518|626|701|854|746|533|449|881|683|818|860|845|815	2.81e-08		GO:0060627	0.6	0
156	12	GO Biological Process		Regulation of g1/s transition of mitotic cell cycle	1.01e-06	CCND1|CDKN1B|EP300|CDK2|TP53|EGFR|CDC25C|PCNA|CHEK2|CDK1|BCL2|AKT1	216	548|635|905|812|770|884|758|461|443|713|602|857	2.84e-08		GO:2000045	0.599568	0
450	19	GO Biological Process		Negative regulation of immune system process	1.05e-06	HMOX1|NFKBIA|IL2|IL4|CASP3|CD86|ADORA2A|NME1|CTNNB1|HMGB1|CNR1|TLR4|CNR2|INS|TNF|IL10|AKT1|LDLR|MYC	216	566|827|653|545|593|650|854|686|887|746|449|902|605|722|860|482|857|503|896	2.96e-08		GO:0002683	0.597881	0
157	12	GO Biological Process		Activation of mapk activity	1.07e-06	MAPK1|MAPK14|MAP3K10|MAPK3|IL1B|SOD1|CD40LG|TLR4|BMP2|CDK1|TNF|FPR1	216	890|695|524|872|869|719|638|902|476|713|860|749	3.03e-08		GO:0000187	0.597062	0
956	28	GO Biological Process		Regulation of cell development	1.07e-06	VCL|PQBP1|IL2|EP300|IL1B|STAT3|TP53|CALR|NME1|CCDC88A|CTNNB1|PARK2|CNR1|BMP2|SPP1|CDK1|INS|BCL2|RELA|IL6|TNF|BDNF|MME|AKT1|LDLR|ENSP00000459962|VEGFA|LIG4	216	671|413|653|905|869|863|770|626|686|560|887|533|449|476|851|713|722|602|893|821|860|455|785|857|503|734|815|848	3.03e-08		GO:0060284	0.597062	0
2165	45	GO Biological Process		Anatomical structure morphogenesis	1.22e-06	VCL|MAPK1|HMOX1|MAPK14|RAC2|CREBBP|ATRN|MAPK3|EP300|STAT3|TP53|SOD1|EGFR|ADCY1|EMB|CXCL8|CASP3|FAM20C|CASP9|CACNA1H|HSP90AA1|ADORA2A|ANG|CTNNB1|ACTB|PTGS2|CHUK|JUN|SRC|ALPL|BMP2|BCL2|RELA|TNF|HRAS|IL10|BDNF|TIPARP|AKT1|LDLR|CYP1B1|VEGFA|MYC|NCAM1|NR2E3	216	671|890|566|695|467|914|728|872|905|863|770|719|884|401|419|452|593|428|485|701|899|854|782|887|866|527|647|875|881|515|476|602|893|860|908|482|455|497|857|503|737|815|896|629|584	3.48e-08		GO:0009653	0.591364	0
232	14	GO Biological Process		Negative regulation of apoptotic signaling pathway	1.22e-06	HMOX1|IL4|IL1B|TNFRSF10B|CTNNB1|PARK2|PTGS2|SRC|INS|BCL2|RELA|TNF|BDNF|AKT1	216	566|545|869|554|887|533|527|881|722|602|893|860|455|857	3.48e-08		GO:2001234	0.591364	0
316	16	GO Biological Process		Negative regulation of catabolic process	1.28e-06	CYP51A1|HMOX1|MAPK14|IL1B|STAT3|TP53|EGFR|HMGCR|NOS2|CNR1|INS|BCL2|RELA|TNF|IL10|AKT1	216	797|566|695|869|863|770|884|779|788|449|722|602|893|860|482|857	3.66e-08		GO:0009895	0.589279	0
128	11	GO Biological Process		Regulation of dna binding	1.32e-06	HMOX1|NFKBIA|EP300|GZMA|NME1|CTNNB1|HMGB1|PARK2|JUN|TXN|MAPK8	216	566|827|905|512|686|887|746|533|875|665|710	3.8e-08		GO:0051101	0.587943	0
199	13	GO Biological Process		Response to ketone	1.58e-06	CCND1|ABCB4|EGFR|ADCY1|CALR|CASP9|NME1|SRC|PCNA|SPP1|RELA|ATP2B1|AKT1	216	548|422|884|401|626|485|686|881|461|851|893|587|857	4.55e-08		GO:1901654	0.580134	0
4813	75	GO Biological Process		Regulation of gene expression	1.62e-06	MAPK1|HMOX1|NFKBIA|PQBP1|EPX|NFKB1|IL2|CCND1|CDKN1B|GAPDH|MAPK14|IL4|CAT|MAP3K10|CREBBP|UCP1|MAPK3|EP300|IL1B|STAT3|CDK2|TP53|CBX4|SOD1|EGFR|MITF|ADCY1|IL13|CALR|NOS2|CD86|ADORA2A|ANG|NME1|CYP1A2|CTNNB1|HMGB1|ACTB|PARK2|PTGS2|CHUK|CD40LG|JUN|SRC|TLR4|ALOX5|TXN|BMP2|PCNA|XDH|SERPINB1|CHEK2|SPP1|CDK1|MAPK8|ZNF143|INS|BCL2|RELA|IL6|UMODL1|ATP2B1|TCEB3|TNF|HRAS|IL10|TIPARP|BCLAF1|AKT1|LDLR|ENSP000004…	216	890|566|827|413|731|656|653|548|635|878|695|545|794|524|914|776|872|905|869|863|812|770|725|719|884|506|401|518|626|788|650|854|782|686|677|887|746|866|533|527|647|638|875|881|902|611|665|476|461|416|830|443|851|713|710|836|722|602|893|821|824|587|692|860|908|482|497|608|857|503|734|737|815|896|584	4.69e-08		GO:0010468	0.579048	0
1587	37	GO Biological Process		Positive regulation of transcription, dna-templated	1.65e-06	MAPK1|NFKBIA|NFKB1|IL2|MAPK14|IL4|CREBBP|MAPK3|EP300|IL1B|STAT3|CDK2|TP53|EGFR|MITF|CD86|CTNNB1|HMGB1|PARK2|CHUK|JUN|SRC|TLR4|BMP2|CHEK2|SPP1|ZNF143|RELA|IL6|TNF|HRAS|IL10|BCLAF1|AKT1|VEGFA|MYC|NR2E3	216	890|827|656|653|695|545|914|872|905|869|863|812|770|884|506|650|887|746|533|647|875|881|902|476|443|851|836|893|821|860|908|482|608|857|815|896|584	4.79e-08		GO:0045893	0.578252	0
1043	29	GO Biological Process		Negative regulation of cellular protein metabolic process	1.71e-06	CST4|NFKB1|IL2|CDKN1B|GAPDH|IL1B|STAT3|TP53|HMGCR|CASP3|CALR|ADORA2A|ANG|CTNNB1|PARK2|PTGS2|JUN|SRC|TLR4|XDH|SERPINB1|INS|RELA|UMODL1|TNF|IL10|AKT1|VEGFA|MYC	216	464|656|653|635|878|869|863|770|779|593|626|854|782|887|533|527|875|881|902|416|830|722|893|824|860|482|857|815|896	4.96e-08		GO:0032269	0.5767	0
680	23	GO Biological Process		Neuron projection development	1.72e-06	VCL|MAPK1|PQBP1|RAC2|MAPK3|SOD1|EGFR|ADCY1|EMB|CASP3|HSP90AA1|ADORA2A|CTNNB1|HMGB1|ACTB|CNR1|JUN|SRC|BCL2|IL6|BDNF|VEGFA|NCAM1	216	671|890|413|467|872|719|884|401|419|593|899|854|887|746|866|449|875|881|602|821|455|815|629	5.01e-08		GO:0031175	0.576447	0
467	19	GO Biological Process		Organic hydroxy compound metabolic process	1.78e-06	CYP51A1|IL4|CAT|CYP2C9|TYR|PTS|GGPS1|HMGCR|CACNA1H|ISYNA1|CYP1A2|CYP2D6|PARK2|SOAT1|IDI1|TYRP1|BCL2|LDLR|CYP1B1	216	797|545|794|479|752|623|530|779|701|599|677|632|533|803|761|659|602|503|737	5.2e-08		GO:1901615	0.574958	0
418	18	GO Biological Process		Regulation of immune effector process	1.8e-06	HMOX1|PQBP1|IL2|MAPK14|IL4|RAC2|MAPK3|IL1B|IL13|NOS2|CD86|HMGB1|CD40LG|TLR4|INS|IL6|TNF|IL10	216	566|413|653|695|545|467|872|869|518|788|650|746|638|902|722|821|860|482	5.27e-08		GO:0002697	0.574473	0
1670	38	GO Biological Process		Positive regulation of nucleic acid-templated transcription	1.92e-06	MAPK1|NFKBIA|PQBP1|NFKB1|IL2|MAPK14|IL4|CREBBP|MAPK3|EP300|IL1B|STAT3|CDK2|TP53|EGFR|MITF|CD86|CTNNB1|HMGB1|PARK2|CHUK|JUN|SRC|TLR4|BMP2|CHEK2|SPP1|ZNF143|RELA|IL6|TNF|HRAS|IL10|BCLAF1|AKT1|VEGFA|MYC|NR2E3	216	890|827|413|656|653|695|545|914|872|905|869|863|812|770|884|506|650|887|746|533|647|875|881|902|476|443|851|836|893|821|860|908|482|608|857|815|896|584	5.64e-08		GO:1903508	0.57167	0
134	11	GO Biological Process		Positive regulation of lymphocyte proliferation	1.99e-06	IL2|IL4|IL1B|IL13|TAC1|CD86|HMGB1|CD40LG|TLR4|BCL2|IL6	216	653|545|869|518|578|650|746|638|902|602|821	5.89e-08		GO:0050671	0.570115	0
34	7	GO Biological Process		Negative regulation of oxidoreductase activity	1.99e-06	NFKB1|GZMA|IL13|PARK2|CNR1|CNR2|INS	216	656|512|518|533|449|605|722	5.91e-08		GO:0051354	0.570115	0
19	6	GO Biological Process		Epoxygenase p450 pathway	2.08e-06	CYP2C9|CYP2A6|CYP2B6|CYP1A2|CYP2C19|CYP1B1	216	479|680|764|677|668|737	6.19e-08		GO:0019373	0.568194	0
524	20	GO Biological Process		Response to growth factor	2.08e-06	MAPK1|MAPK14|CAT|MAPK3|TP53|EGFR|CXCL8|CASP3|TAC1|CTNNB1|JUN|SRC|BMP2|RELA|IL10|BDNF|AKT1|ENSP00000459962|VEGFA|MYC	216	890|695|794|872|770|884|452|593|578|887|875|881|476|893|482|455|857|734|815|896	6.2e-08		GO:0070848	0.568194	0
424	18	GO Biological Process		Regulation of cell-cell adhesion	2.16e-06	IL2|MAPK14|IL4|IL1B|CASP3|CD86|ADORA2A|HMGB1|CD40LG|SRC|ALOX5|BMP2|RELA|IL6|TNF|IL10|AKT1|VEGFA	216	653|695|545|869|593|650|854|746|638|881|611|476|893|821|860|482|857|815	6.48e-08		GO:0022407	0.566555	0
245	14	GO Biological Process		Cellular response to tumor necrosis factor	2.2e-06	MAPK1|NFKBIA|NFKB1|MAPK14|MAPK3|TP53|CXCL8|CHUK|CD40LG|CCL26|RELA|TNF|AKT1|ENSP00000459962	216	890|827|656|695|872|770|452|647|638|806|893|860|857|734	6.61e-08		GO:0071356	0.565758	0
170	12	GO Biological Process		Cellular response to radiation	2.29e-06	MAPK14|CREBBP|EP300|TP53|CASP9|PTGS2|PCNA|CHEK2|HRAS|MME|MYC|LIG4	216	695|914|905|770|485|527|461|443|908|785|896|848	6.89e-08		GO:0071478	0.564016	0
107	10	GO Biological Process		Signal transduction in response to dna damage	2.57e-06	CDKN1B|MAPK14|EP300|CDK2|TP53|CDC25C|CASP9|PCNA|CHEK2|CDK1	216	635|695|905|812|770|758|485|461|443|713	7.76e-08		GO:0042770	0.559007	0
107	10	GO Biological Process		Negative regulation of g1/s transition of mitotic cell cycle	2.57e-06	CCND1|CDKN1B|EP300|CDK2|TP53|CDC25C|PCNA|CHEK2|CDK1|BCL2	216	548|635|905|812|770|758|461|443|713|602	7.76e-08		GO:2000134	0.559007	0
209	13	GO Biological Process		Positive regulation of erk1 and erk2 cascade	2.58e-06	MAPK3|EGFR|HMGCR|HMGB1|JUN|SRC|TLR4|BMP2|CCL26|TNF|HRAS|FPR2|VEGFA	216	872|884|779|746|875|881|902|476|806|860|908|845|815	7.82e-08		GO:0070374	0.558838	0
80	9	GO Biological Process		Positive regulation of type i interferon production	2.7e-06	PQBP1|NFKB1|CREBBP|EP300|CTNNB1|HMGB1|CHUK|TLR4|RELA	216	413|656|914|905|887|746|647|902|893	8.22e-08		GO:0032481	0.556864	0
1070	29	GO Biological Process		Aromatic compound biosynthetic process	2.77e-06	MAPK1|NFKB1|CCND1|CREBBP|MAPK3|TYR|STAT3|TP53|PTS|MITF|ADCY1|FASN|AFMID|HSP90AA1|ANG|NME1|PKLR|PTGS2|UAP1|JUN|PCNA|XDH|TYRP1|CDK1|ZNF143|RELA|TCEB3|NR2E3|LIG4	216	890|656|548|914|872|752|863|770|623|506|401|539|572|899|782|686|644|527|839|875|461|416|659|713|836|893|692|584|848	8.46e-08		GO:0019438	0.555752	0
385	17	GO Biological Process		Activation of immune response	2.93e-06	MAPK1|PQBP1|NFKB1|CREBBP|MAPK3|EP300|HSP90AA1|HMGB1|ACTB|CHUK|SRC|TLR4|BCL2|RELA|HRAS|FPR2|FPR1	216	890|413|656|914|872|905|899|746|866|647|881|902|602|893|908|845|749	8.97e-08		GO:0002253	0.553313	0
1209	31	GO Biological Process		Positive regulation of cellular component organization	3.1e-06	MAPK1|IL2|CDKN1B|MAPK14|IL4|RAC2|MAPK3|EP300|IL1B|ABCB4|TP53|TAC1|HSP90AA1|NME1|CCDC88A|CTNNB1|PARK2|CNR1|ENDOG|SRC|TLR4|CCL26|MAPK8|INS|BCL2|IL6|TNF|HRAS|BDNF|VEGFA|LIG4	216	890|653|635|695|545|467|872|905|869|422|770|578|899|686|560|887|533|449|542|881|902|806|710|722|602|821|860|908|455|815|848	9.52e-08		GO:0051130	0.550864	0
110	10	GO Biological Process		Regulation of cell cycle arrest	3.2e-06	CCND1|CDKN1B|EP300|CDK2|TP53|CALR|CDC25C|PCNA|CHEK2|CDK1	216	548|635|905|812|770|626|758|461|443|713	9.88e-08		GO:0071156	0.549485	0
952	27	GO Biological Process		Protein phosphorylation	3.36e-06	MAPK1|NFKB1|IL2|CCND1|MAPK14|IL4|MAP3K10|MAPK3|IL1B|CDK2|EGFR|SPEG|FAM20C|CHUK|CD40LG|SRC|TLR4|BMP2|CHEK2|CDK1|MAPK8|BCL2|TNF|HRAS|AKT1|MYC|NCAM1	216	890|656|653|548|695|545|524|872|869|812|884|440|428|647|638|881|902|476|443|713|710|602|860|908|857|896|629	1.04e-07		GO:0006468	0.547366	0
177	12	GO Biological Process		Peptidyl-serine phosphorylation	3.36e-06	MAPK1|MAPK14|MAP3K10|MAPK3|CDK2|CHUK|SRC|CHEK2|CDK1|MAPK8|BCL2|AKT1	216	890|695|524|872|812|647|881|443|713|710|602|857	1.04e-07		GO:0018105	0.547366	0
828	25	GO Biological Process		Regulation of neurogenesis	3.36e-06	PQBP1|IL2|EP300|IL1B|STAT3|TP53|CALR|NME1|CCDC88A|CTNNB1|PARK2|CNR1|BMP2|SPP1|CDK1|BCL2|RELA|IL6|TNF|BDNF|MME|AKT1|LDLR|VEGFA|LIG4	216	413|653|905|869|863|770|626|686|560|887|533|449|476|851|713|602|893|821|860|455|785|857|503|815|848	1.04e-07		GO:0050767	0.547366	0
390	17	GO Biological Process		Lymphocyte activation	3.43e-06	IL2|IL4|EP300|STAT3|TP53|CD86|CTNNB1|HMGB1|CD40LG|TLR4|INS|BCL2|IL6|CD8A|PRF1|IL10|LIG4	216	653|545|905|863|770|650|887|746|638|902|722|602|821|911|716|482|848	1.07e-07		GO:0046649	0.546471	0
178	12	GO Biological Process		Glial cell differentiation	3.53e-06	MAPK1|MAPK3|IL1B|STAT3|SOD1|EGFR|ADORA2A|CTNNB1|TLR4|TNF|AKT1|FPR2	216	890|872|869|863|719|884|854|887|902|860|857|845	1.11e-07		GO:0010001	0.545223	0
112	10	GO Biological Process		Positive regulation of peptidyl-serine phosphorylation	3.68e-06	EGFR|HSP90AA1|PTGS2|TXN|BCL2|IL6|TNF|BDNF|AKT1|VEGFA	216	884|899|527|665|602|821|860|455|857|815	1.16e-07		GO:0033138	0.543415	0
59	8	GO Biological Process		DNA damage response, signal transduction by p53 class mediator resulting in cell cycle arrest	3.78e-06	CDKN1B|EP300|CDK2|TP53|CDC25C|PCNA|CHEK2|CDK1	216	635|905|812|770|758|461|443|713	1.19e-07		GO:0006977	0.542251	0
346	16	GO Biological Process		Immune response-regulating cell surface receptor signaling pathway	3.81e-06	MAPK1|NFKB1|CREBBP|MAPK3|EP300|HSP90AA1|ACTB|CHUK|JUN|SRC|MAPK8|BCL2|RELA|HRAS|FPR2|FPR1	216	890|656|914|872|905|899|866|647|875|881|710|602|893|908|845|749	1.2e-07		GO:0002768	0.541908	0
494	19	GO Biological Process		Cellular response to growth factor stimulus	3.83e-06	MAPK1|MAPK14|CAT|MAPK3|TP53|EGFR|CXCL8|CASP3|TAC1|CTNNB1|JUN|SRC|BMP2|RELA|IL10|BDNF|AKT1|ENSP00000459962|VEGFA	216	890|695|794|872|770|884|452|593|578|887|875|881|476|893|482|455|857|734|815	1.21e-07		GO:0071363	0.54168	0
113	10	GO Biological Process		Myeloid leukocyte differentiation	3.94e-06	MAPK14|IL4|MITF|FASN|FAM20C|CTNNB1|JUN|SRC|TNF|VEGFA	216	695|545|506|539|428|887|875|881|860|815	1.25e-07		GO:0002573	0.54045	0
22	6	GO Biological Process		Exogenous drug catabolic process	4.06e-06	CYP2C9|CYP2A6|CYP2B6|CYP1A2|CYP2D6|CYP2C19	216	479|680|764|677|632|668	1.29e-07		GO:0042738	0.539147	0
446	18	GO Biological Process		Modulation of chemical synaptic transmission	4.2e-06	MAPK1|IL1B|BCHE|STAT3|EGFR|ADCY1|TAC1|ADORA2A|PARK2|PTGS2|CNR1|SRC|CNR2|INS|TNF|HRAS|BDNF|MME	216	890|869|740|863|884|401|578|854|533|527|449|881|605|722|860|908|455|785	1.34e-07		GO:0050804	0.537675	0
1230	31	GO Biological Process		Regulation of cell cycle	4.27e-06	CCND1|CDKN1B|MAPK14|EP300|IL1B|STAT3|CDK2|TP53|EGFR|CXCL8|CASP3|CALR|CDC25C|HSP90AA1|CTNNB1|ACTB|PTGS2|BUB3|JUN|SRC|BMP2|PCNA|CHEK2|CDK1|INS|BCL2|TNF|HRAS|IL10|AKT1|MYC	216	548|635|695|905|869|863|812|770|884|452|593|626|758|899|887|866|527|707|875|881|476|461|443|713|722|602|860|908|482|857|896	1.38e-07		GO:0051726	0.536957	0
221	13	GO Biological Process		Myeloid cell differentiation	4.44e-06	MAPK14|IL4|EP300|MITF|FASN|CASP3|FAM20C|CASP9|CTNNB1|JUN|SRC|TNF|VEGFA	216	695|545|905|506|539|593|428|485|887|875|881|860|815	1.44e-07		GO:0030099	0.535262	0
449	18	GO Biological Process		Regulation of peptidase activity	4.52e-06	CST4|GAPDH|MAPK14|MAPK3|STAT3|TNFRSF10B|CASP9|ADORA2A|HMGB1|PTGS2|SRC|XDH|SERPINB1|UMODL1|TNF|AKT1|VEGFA|MYC	216	464|878|695|872|863|554|485|854|746|527|881|416|830|824|860|857|815|896	1.47e-07		GO:0052547	0.534486	0
61	8	GO Biological Process		Regulation of nitric oxide biosynthetic process	4.6e-06	IL1B|HSP90AA1|PTGS2|TLR4|TNF|IL10|AKT1|ENSP00000459962	216	869|899|527|902|860|482|857|734	1.5e-07		GO:0045428	0.533724	0
40	7	GO Biological Process		Positive regulation of pri-mirna transcription by rna polymerase ii	4.83e-06	STAT3|TP53|JUN|BMP2|RELA|TNF|IL10	216	863|770|875|476|893|860|482	1.58e-07		GO:1902895	0.531605	0
223	13	GO Biological Process		Positive regulation of immune effector process	4.85e-06	HMOX1|IL2|MAPK14|IL4|RAC2|MAPK3|IL1B|IL13|NOS2|CD86|TLR4|IL6|TNF	216	566|653|695|545|467|872|869|518|788|650|902|821|860	1.59e-07		GO:0002699	0.531426	0
23	6	GO Biological Process		Response to lithium ion	4.9e-06	CDKN1B|ADCY1|CALR|PKLR|PTGS2|LIG4	216	635|401|626|644|527|848	1.61e-07		GO:0010226	0.53098	0
311	15	GO Biological Process		Fatty acid metabolic process	5.49e-06	MAPK14|CYP2C9|MAPK3|HPGDS|CYP2A6|FASN|CYP2B6|CYP1A2|CYP2D6|PTGS1|PTGS2|CYP2C19|ALOX5|TYRP1|CYP1B1	216	695|479|872|800|680|539|764|677|632|767|527|668|611|659|737	1.81e-07		GO:0006631	0.526043	0
151	11	GO Biological Process		Intrinsic apoptotic signaling pathway	5.53e-06	HMOX1|EP300|TP53|TNFRSF10B|CASP3|CASP9|CHEK2|BCL2|TNF|HRAS|CYP1B1	216	566|905|770|554|593|485|443|602|860|908|737	1.83e-07		GO:0097193	0.525727	0
1253	31	GO Biological Process		Positive regulation of transcription by rna polymerase ii	6.2e-06	NFKBIA|NFKB1|IL2|MAPK14|IL4|CREBBP|MAPK3|EP300|IL1B|STAT3|TP53|EGFR|MITF|CTNNB1|HMGB1|PARK2|CHUK|JUN|TLR4|BMP2|ZNF143|RELA|IL6|TNF|HRAS|IL10|BCLAF1|AKT1|VEGFA|MYC|NR2E3	216	827|656|653|695|545|914|872|905|869|863|770|884|506|887|746|533|647|875|902|476|836|893|821|860|908|482|608|857|815|896|584	2.06e-07		GO:0045944	0.520761	0
2882	52	GO Biological Process		Cellular aromatic compound metabolic process	6.21e-06	HSD17B10|MAPK1|HMOX1|PQBP1|GSR|OGDH|NFKB1|CCND1|GAPDH|CREBBP|MAPK3|EP300|TYR|BCHE|STAT3|CDK2|TP53|PTS|HMGCR|MITF|ADCY1|CYP2A6|FASN|CASP3|AFMID|HSP90AA1|ANG|NME1|TDP1|PKLR|CYP1A2|HMGB1|CYP2D6|PARK2|PTGS2|UAP1|CD40LG|JUN|ENDOG|PCNA|XDH|CHEK2|TYRP1|CDK1|ZNF143|BCL2|RELA|TCEB3|ERH|CYP1B1|NR2E3|LIG4	216	491|890|566|413|494|791|656|548|878|914|872|905|752|740|863|812|770|623|779|506|401|680|539|593|572|899|782|686|641|644|677|746|632|533|527|839|638|875|542|461|416|443|659|713|836|602|893|692|509|737|584|848	2.07e-07		GO:0006725	0.520691	0
315	15	GO Biological Process		Regulation of leukocyte cell-cell adhesion	6.34e-06	IL2|IL4|IL1B|CASP3|CD86|ADORA2A|HMGB1|CD40LG|SRC|ALOX5|RELA|IL6|TNF|IL10|AKT1	216	653|545|869|593|650|854|746|638|881|611|893|821|860|482|857	2.12e-07		GO:1903037	0.519791	0
11475	133	GO Biological Process		Regulation of biological process	6.54e-06	CYP51A1|VCL|MAPK1|HMOX1|NFKBIA|CST4|PQBP1|GSR|MPO|EPX|NFKB1|IL2|CCND1|CDKN1B|GAPDH|MAPK14|IL4|ODC1|CAT|FNTB|RAC2|MAP3K10|CREBBP|ATRN|UCP1|MAPK3|EP300|IL1B|BCHE|STAT3|ABCB4|CDK2|TP53|CBX4|SOD1|GZMA|EGFR|TNFRSF10B|GGPS1|HMGCR|HPGDS|MITF|ALB|ANXA5|ADCY1|FASN|IL13|CXCL8|CASP3|SPEG|CALR|ME2|TAC1|CDC25C|PTH1R|FAM20C|SLC2A2|NOS2|CASP9|CD86|CACNA1H|HSP90AA1|ADORA2A|ANG|NME1|CCDC88A|CYP1A2|ADRB3|CTNNB1|HM…	216	797|671|890|566|827|464|413|494|407|731|656|653|548|635|878|695|545|617|794|662|467|524|914|728|776|872|905|869|740|863|422|812|770|725|719|512|884|554|530|779|800|506|809|410|401|539|518|452|593|440|626|551|578|758|431|428|833|788|485|650|701|899|854|782|686|560|677|470|887|746|866|632|767|533|527|803|707|449|647|638|875|542|881|902|611|605|665|476|461|416|830|761|443|659|806|446|851|713|710|836…	2.19e-07		GO:0050789	0.518442	0
515	19	GO Biological Process		Monocarboxylic acid metabolic process	6.68e-06	OGDH|GAPDH|MAPK14|CYP2C9|MAPK3|HPGDS|CYP2A6|FASN|ME2|CYP2B6|PKLR|CYP1A2|CYP2D6|PTGS1|PTGS2|CYP2C19|ALOX5|TYRP1|CYP1B1	216	791|878|695|479|872|800|680|539|551|764|644|677|632|767|527|668|611|659|737	2.24e-07		GO:0032787	0.517522	0
25	6	GO Biological Process		Reactive oxygen species biosynthetic process	7.32e-06	MPO|SOD1|NOS2|CYP1A2|AKT1|CYP1B1	216	407|719|788|677|857|737	2.47e-07		GO:1903409	0.513549	0
1061	28	GO Biological Process		Heterocycle biosynthetic process	7.35e-06	MAPK1|NFKB1|CCND1|CREBBP|MAPK3|STAT3|TP53|PTS|MITF|ADCY1|FASN|AFMID|HSP90AA1|ANG|NME1|PKLR|PTGS2|UAP1|JUN|ALOX5|PCNA|XDH|CDK1|ZNF143|RELA|TCEB3|NR2E3|LIG4	216	890|656|548|914|872|863|770|623|506|401|539|572|899|782|686|644|527|839|875|611|461|416|713|836|893|692|584|848	2.48e-07		GO:0018130	0.513371	0
156	11	GO Biological Process		Mitotic cell cycle checkpoint	7.35e-06	CCND1|CDKN1B|EP300|CDK2|TP53|CDC25C|BUB3|PCNA|CHEK2|CDK1|HRAS	216	548|635|905|812|770|758|707|461|443|713|908	2.49e-07		GO:0007093	0.513371	0
415	17	GO Biological Process		Regulation of protein catabolic process	7.35e-06	CYP51A1|CDKN1B|ODC1|IL1B|EGFR|HMGCR|NOS2|HSP90AA1|PARK2|CHEK2|INS|RELA|TNF|IL10|TIPARP|AKT1|LDLR	216	797|635|617|869|884|779|788|899|533|443|722|893|860|482|497|857|503	2.49e-07		GO:0042176	0.513371	0
807	24	GO Biological Process		Negative regulation of catalytic activity	7.41e-06	CST4|NFKB1|CDKN1B|GAPDH|IL1B|TP53|GZMA|HMGCR|ANXA5|IL13|CASP3|ADORA2A|PARK2|PTGS2|CNR1|SRC|CNR2|SERPINB1|INS|UMODL1|TNF|HRAS|AKT1|VEGFA	216	464|656|635|878|869|770|512|779|410|518|593|854|533|527|449|881|605|830|722|824|860|908|857|815	2.52e-07		GO:0043086	0.513018	0
747	23	GO Biological Process		Regulation of proteolysis	7.48e-06	CST4|GAPDH|MAPK14|MAPK3|IL1B|STAT3|TP53|TNFRSF10B|CASP9|ADORA2A|HMGB1|PARK2|PTGS2|SRC|XDH|SERPINB1|INS|UMODL1|TNF|IL10|AKT1|VEGFA|MYC	216	464|878|695|872|869|863|770|554|485|854|746|533|527|881|416|830|722|824|860|482|857|815|896	2.55e-07		GO:0030162	0.51261	0
233	13	GO Biological Process		Response to alcohol	7.52e-06	IL2|CCND1|CAT|STAT3|SOD1|HMGCR|ADCY1|IL13|CTNNB1|CNR1|CDK1|ATP2B1|AKT1	216	653|548|794|863|719|779|401|518|887|449|713|587|857	2.57e-07		GO:0097305	0.512378	0
3878	63	GO Biological Process		Regulation of cellular macromolecule biosynthetic process	7.79e-06	MAPK1|HMOX1|NFKBIA|PQBP1|NFKB1|IL2|CCND1|CDKN1B|GAPDH|MAPK14|IL4|CAT|MAP3K10|CREBBP|UCP1|MAPK3|EP300|IL1B|STAT3|CDK2|TP53|CBX4|EGFR|MITF|ADCY1|CALR|CD86|HSP90AA1|ADORA2A|ANG|CCDC88A|CTNNB1|HMGB1|PARK2|SOAT1|CHUK|CD40LG|JUN|SRC|TLR4|TXN|BMP2|PCNA|CHEK2|SPP1|CDK1|MAPK8|ZNF143|INS|BCL2|RELA|IL6|TCEB3|TNF|HRAS|IL10|BCLAF1|AKT1|ENSP00000459962|CYP1B1|VEGFA|MYC|NR2E3	216	890|566|827|413|656|653|548|635|878|695|545|794|524|914|776|872|905|869|863|812|770|725|884|506|401|626|650|899|854|782|560|887|746|533|803|647|638|875|881|902|665|476|461|443|851|713|710|836|722|602|893|821|692|860|908|482|608|857|734|737|815|896|584	2.67e-07		GO:2000112	0.510846	0
1629	36	GO Biological Process		Cell development	8.04e-06	VCL|MAPK1|PQBP1|RAC2|MAPK3|EP300|IL1B|SOD1|EGFR|ADCY1|EMB|FASN|CASP3|PTH1R|FAM20C|CASP9|HSP90AA1|ADORA2A|ANG|CTNNB1|HMGB1|ACTB|CNR1|JUN|SRC|TLR4|CDK1|BCL2|IL6|TNF|BDNF|AKT1|FPR2|VEGFA|NCAM1|NR2E3	216	671|890|413|467|872|905|869|719|884|401|419|539|593|431|428|485|899|854|782|887|746|866|449|875|881|902|713|602|821|860|455|857|845|815|629|584	2.76e-07		GO:0048468	0.509474	0
44	7	GO Biological Process		Drug metabolic process	8.23e-06	CYP2C9|BCHE|CYP2A6|CYP2B6|CYP1A2|CYP2D6|CYP2C19	216	479|740|680|764|677|632|668	2.83e-07		GO:0017144	0.50846	0
44	7	GO Biological Process		Positive regulation of nitric oxide biosynthetic process	8.23e-06	IL1B|HSP90AA1|PTGS2|TLR4|TNF|AKT1|ENSP00000459962	216	869|899|527|902|860|857|734	2.83e-07		GO:0045429	0.50846	0
324	15	GO Biological Process		Alcohol metabolic process	8.66e-06	CYP51A1|IL4|CAT|CYP2C9|PTS|GGPS1|HMGCR|CACNA1H|ISYNA1|CYP1A2|CYP2D6|SOAT1|IDI1|LDLR|CYP1B1	216	797|545|794|479|623|530|779|701|599|677|632|803|761|503|737	2.99e-07		GO:0006066	0.506248	0
942	26	GO Biological Process		Regulation of nervous system development	8.89e-06	PQBP1|IL2|EP300|IL1B|STAT3|TP53|CALR|NME1|CCDC88A|CTNNB1|PARK2|CNR1|BMP2|SPP1|CDK1|BCL2|RELA|IL6|TNF|BDNF|MME|AKT1|LDLR|ENSP00000459962|VEGFA|LIG4	216	413|653|905|869|863|770|626|686|560|887|533|449|476|851|713|602|893|821|860|455|785|857|503|734|815|848	3.08e-07		GO:0051960	0.50511	0
197	12	GO Biological Process		Regulation of ossification	8.95e-06	MAPK1|MAPK14|MAPK3|TAC1|FAM20C|CTNNB1|ALOX5|BMP2|BCL2|IL6|ATP2B1|TNF	216	890|695|872|578|428|887|611|476|602|821|587|860	3.11e-07		GO:0030278	0.504818	0
198	12	GO Biological Process		Cell cycle checkpoint	9.38e-06	CCND1|CDKN1B|MAPK14|EP300|CDK2|TP53|CDC25C|BUB3|PCNA|CHEK2|CDK1|HRAS	216	548|635|695|905|812|770|758|707|461|443|713|908	3.27e-07		GO:0000075	0.50278	0
641	21	GO Biological Process		Leukocyte mediated immunity	9.57e-06	VCL|MAPK1|MPO|EPX|NFKB1|MAPK14|IL4|CAT|GUSB|HSP90AA1|HMGB1|CD40LG|ALOX5|SERPINB1|IL6|CD8A|PRF1|MME|FPR2|FPR1|LIG4	216	671|890|407|731|656|695|545|794|575|899|746|638|611|830|821|911|716|785|845|749|848	3.34e-07		GO:0002443	0.501909	0
1284	31	GO Biological Process		Regulation of hydrolase activity	9.91e-06	CST4|GAPDH|MAPK14|MAPK3|STAT3|TP53|SOD1|GZMA|EGFR|TNFRSF10B|CASP9|CD86|ADORA2A|ANG|HMGB1|PTGS2|JUN|SRC|BMP2|PCNA|XDH|SERPINB1|CCL26|MAPK8|UMODL1|TNF|HRAS|BDNF|AKT1|VEGFA|MYC	216	464|878|695|872|863|770|719|512|884|554|485|650|854|782|746|527|875|881|476|461|416|830|806|710|824|860|908|455|857|815|896	3.47e-07		GO:0051336	0.500393	0
329	15	GO Biological Process		Regulation of t cell activation	1.03e-05	IL2|IL4|RAC2|IL1B|SOD1|CASP3|CD86|ADORA2A|CTNNB1|HMGB1|CD40LG|SRC|IL6|IL10|AKT1	216	653|545|467|869|719|593|650|854|887|746|638|881|821|482|857	3.61e-07		GO:0050863	0.498716	0
46	7	GO Biological Process		Regulation of cytokine production involved in inflammatory response	1.05e-05	MAPK14|STAT3|NOS2|TLR4|ALOX5|IL6|TNF	216	695|863|788|902|611|821|860	3.71e-07		GO:1900015	0.497881	0
827	24	GO Biological Process		Neuron development	1.1e-05	VCL|MAPK1|PQBP1|RAC2|MAPK3|SOD1|EGFR|ADCY1|EMB|CASP3|HSP90AA1|ADORA2A|CTNNB1|HMGB1|ACTB|CNR1|JUN|SRC|BCL2|IL6|BDNF|VEGFA|NCAM1|NR2E3	216	671|890|413|467|872|719|884|401|419|593|899|854|887|746|866|449|875|881|602|821|455|815|629|584	3.87e-07		GO:0048666	0.495861	0
242	13	GO Biological Process		Lymphocyte differentiation	1.1e-05	IL2|IL4|EP300|STAT3|TP53|CTNNB1|HMGB1|CD40LG|BCL2|IL6|CD8A|IL10|LIG4	216	653|545|905|863|770|887|746|638|602|821|911|482|848	3.88e-07		GO:0030098	0.495861	0
70	8	GO Biological Process		Positive regulation of dna biosynthetic process	1.11e-05	MAPK1|MAPK3|HSP90AA1|CTNNB1|SRC|PCNA|VEGFA|MYC	216	890|872|899|887|881|461|815|896	3.94e-07		GO:2000573	0.495468	0
164	11	GO Biological Process		Positive regulation of stress-activated mapk cascade	1.12e-05	MAP3K10|IL1B|HMGCR|HMGB1|CD40LG|TLR4|BMP2|XDH|TNF|HRAS|VEGFA	216	524|869|779|746|638|902|476|416|860|908|815	3.98e-07		GO:0032874	0.495078	0
130	10	GO Biological Process		Regulation of type i interferon production	1.18e-05	PQBP1|NFKB1|CREBBP|EP300|CTNNB1|HMGB1|CHUK|TLR4|RELA|IL10	216	413|656|914|905|887|746|647|902|893|482	4.2e-07		GO:0032479	0.492812	0
165	11	GO Biological Process		Regulation of t cell proliferation	1.18e-05	IL2|IL4|RAC2|IL1B|CASP3|CD86|CTNNB1|HMGB1|CD40LG|IL6|IL10	216	653|545|467|869|593|650|887|746|638|821|482	4.22e-07		GO:0042129	0.492812	0
166	11	GO Biological Process		Regulation of reproductive process	1.25e-05	CDKN1B|HPGDS|CALR|TAC1|CDC25C|CACNA1H|CTNNB1|CNR1|SRC|UMODL1|VEGFA	216	635|800|626|578|758|701|887|449|881|824|815	4.46e-07		GO:2000241	0.490309	0
167	11	GO Biological Process		Positive regulation of protein secretion	1.31e-05	IL2|GAPDH|EGFR|ADORA2A|ANG|SRC|TLR4|INS|IL6|TNF|IL10	216	653|878|884|854|782|881|902|722|821|860|482	4.72e-07		GO:0050714	0.488273	0
900	25	GO Biological Process		Defense response to other organism	1.32e-05	PQBP1|MPO|EPX|NFKB1|GAPDH|IL4|GNLY|TP53|TAC1|NOS2|ANG|HMGB1|CHUK|TLR4|CCL26|BCL2|RELA|IL6|LACC1|PRF1|TNF|HRAS|IL10|FPR2|NCAM1	216	413|407|731|656|878|545|620|770|578|788|782|746|647|902|806|602|893|821|437|716|860|908|482|845|629	4.76e-07		GO:0098542	0.487943	0
1097	28	GO Biological Process		Secretion	1.33e-05	VCL|MAPK1|MPO|EPX|NFKB1|CCND1|MAPK14|CAT|ABCB4|SOD1|ALB|ANXA5|GUSB|NOS2|HSP90AA1|NME1|HMGB1|CD40LG|ALOX5|XDH|SERPINB1|IL6|BDNF|MME|ENSP00000459962|FPR2|FPR1|VEGFA	216	671|890|407|731|656|548|695|794|422|719|809|410|575|788|899|686|746|638|611|416|830|821|455|785|734|845|749|815	4.79e-07		GO:0046903	0.487615	0
292	14	GO Biological Process		Regulation of erk1 and erk2 cascade	1.4e-05	MAPK3|IL1B|EGFR|HMGCR|HMGB1|JUN|SRC|TLR4|BMP2|CCL26|TNF|HRAS|FPR2|VEGFA	216	872|869|884|779|746|875|881|902|476|806|860|908|845|815	5.07e-07		GO:0070372	0.485387	0
388	16	GO Biological Process		Positive regulation of cell cycle	1.45e-05	CCND1|CDKN1B|EP300|IL1B|CDK2|TP53|EGFR|CALR|CDC25C|SRC|PCNA|CHEK2|CDK1|INS|IL10|AKT1	216	548|635|905|869|812|770|884|626|758|881|461|443|713|722|482|857	5.26e-07		GO:0045787	0.483863	0
29	6	GO Biological Process		Positive regulation of acute inflammatory response	1.45e-05	IL1B|TAC1|PTGS2|CNR1|IL6|TNF	216	869|578|527|449|821|860	5.28e-07		GO:0002675	0.483863	0
49	7	GO Biological Process		Secondary metabolic process	1.5e-05	TYR|CYP2A6|CYP1A2|CYP2D6|TYRP1|BCL2|CYP1B1	216	752|680|677|632|659|602|737	5.47e-07		GO:0019748	0.482391	0
493	18	GO Biological Process		Regulation of hemopoiesis	1.51e-05	NFKBIA|IL2|MAPK14|IL4|CREBBP|EP300|IL1B|STAT3|SOD1|MITF|CD86|NME1|CTNNB1|HMGB1|JUN|TLR4|TNF|MYC	216	827|653|695|545|914|905|869|863|719|506|650|686|887|746|875|902|860|896	5.51e-07		GO:1903706	0.482102	0
170	11	GO Biological Process		Response to temperature stimulus	1.52e-05	HMOX1|NFKBIA|UCP1|SOD1|TAC1|HSP90AA1|PKLR|PTGS2|ATP2B1|AKT1|ENSP00000459962	216	566|827|776|719|578|899|644|527|587|857|734	5.58e-07		GO:0009266	0.481816	0
209	12	GO Biological Process		Regulation of leukocyte mediated immunity	1.54e-05	HMOX1|IL2|IL4|RAC2|IL1B|IL13|NOS2|HMGB1|TLR4|IL6|TNF|IL10	216	566|653|545|467|869|518|788|746|902|821|860|482	5.65e-07		GO:0002703	0.481248	0
1760	37	GO Biological Process		Tissue development	1.65e-05	VCL|MAPK1|CCND1|MAPK14|CAT|KRT31|ATRN|MAPK3|EP300|TP53|SOD1|EGFR|FASN|CASP3|CALR|PTH1R|FAM20C|CTNNB1|ACTB|PTGS2|JUN|SRC|ALPL|BMP2|PCNA|SPP1|CDK1|BCL2|RELA|UMODL1|IL10|BDNF|TIPARP|AKT1|CYP1B1|VEGFA|MYC	216	671|890|548|695|794|614|728|872|905|770|719|884|539|593|626|431|428|887|866|527|875|881|515|476|461|851|713|602|893|824|482|455|497|857|737|815|896	6.07e-07		GO:0009888	0.478252	0
394	16	GO Biological Process		Response to peptide hormone	1.73e-05	NFKB1|CDKN1B|CAT|STAT3|ADCY1|PKLR|PTGS2|CHUK|SRC|GPT|INS|RELA|UMODL1|IL10|AKT1|ENSP00000459962	216	656|635|794|863|401|644|527|647|881|446|722|893|824|482|857|734	6.39e-07		GO:0043434	0.476195	0
104	9	GO Biological Process		Negative regulation of small molecule metabolic process	1.74e-05	NFKB1|EP300|STAT3|TP53|SOD1|CNR1|BMP2|INS|AKT1	216	656|905|863|770|719|449|476|722|857	6.45e-07		GO:0062014	0.475945	0
51	7	GO Biological Process		Regulation of telomerase activity	1.87e-05	MAPK1|MAPK3|TP53|HSP90AA1|CTNNB1|SRC|MYC	216	890|872|770|899|887|881|896	6.98e-07		GO:0051972	0.472816	0
1624	35	GO Biological Process		Negative regulation of biosynthetic process	1.99e-05	NFKB1|CCND1|CDKN1B|GAPDH|IL4|MAP3K10|CREBBP|EP300|STAT3|CDK2|TP53|CBX4|SOD1|MITF|CALR|ANG|CTNNB1|HMGB1|PARK2|JUN|SRC|TXN|BMP2|PCNA|CHEK2|INS|RELA|IL6|TNF|IL10|BCLAF1|ENSP00000459962|VEGFA|MYC|NR2E3	216	656|548|635|878|545|524|914|905|863|812|770|725|719|506|626|782|887|746|533|875|881|665|476|461|443|722|893|821|860|482|608|734|815|896|584	7.47e-07		GO:0009890	0.470115	0
139	10	GO Biological Process		Regulation of blood vessel diameter	1.99e-05	HMOX1|SOD1|EGFR|HMGCR|ADORA2A|ADRB3|PTGS2|INS|ATP2B1|AKT1	216	566|719|884|779|854|470|527|722|587|857	7.48e-07		GO:0097746	0.470115	0
106	9	GO Biological Process		Negative regulation of extrinsic apoptotic signaling pathway	1.99e-05	HMOX1|IL4|IL1B|TNFRSF10B|SRC|BCL2|RELA|TNF|AKT1	216	566|545|869|554|881|602|893|860|857	7.49e-07		GO:2001237	0.470115	0
140	10	GO Biological Process		DNA damage checkpoint	2.1e-05	CCND1|CDKN1B|MAPK14|EP300|CDK2|TP53|CDC25C|PCNA|CHEK2|CDK1	216	548|635|695|905|812|770|758|461|443|713	7.95e-07		GO:0000077	0.467778	0
107	9	GO Biological Process		Stress-activated mapk cascade	2.12e-05	MAPK1|NFKB1|MAPK14|MAP3K10|MAPK3|CHUK|CD40LG|MAPK8|TNF	216	890|656|695|524|872|647|638|710|860	8.06e-07		GO:0051403	0.467366	0
2840	50	GO Biological Process		Heterocycle metabolic process	2.15e-05	HSD17B10|MAPK1|HMOX1|PQBP1|GSR|OGDH|NFKB1|CCND1|GAPDH|CREBBP|MAPK3|EP300|BCHE|STAT3|CDK2|TP53|PTS|HMGCR|MITF|ADCY1|CYP2A6|FASN|CASP3|AFMID|HSP90AA1|ANG|NME1|TDP1|PKLR|CYP1A2|HMGB1|CYP2D6|PTGS2|UAP1|CD40LG|JUN|CYP2C19|ENDOG|ALOX5|PCNA|XDH|CHEK2|CDK1|ZNF143|RELA|TCEB3|MME|ERH|NR2E3|LIG4	216	491|890|566|413|494|791|656|548|878|914|872|905|740|863|812|770|623|779|506|401|680|539|593|572|899|782|686|641|644|677|746|632|527|839|638|875|668|542|611|461|416|443|713|836|893|692|785|509|584|848	8.19e-07		GO:0046483	0.466756	0
260	13	GO Biological Process		Regulation of myeloid cell differentiation	2.2e-05	NFKBIA|MAPK14|IL4|CREBBP|EP300|STAT3|MITF|NME1|CTNNB1|JUN|TLR4|TNF|MYC	216	827|695|545|914|905|863|506|686|887|875|902|860|896	8.39e-07		GO:0045637	0.465758	0
78	8	GO Biological Process		Sensory perception of pain	2.2e-05	MAPK1|MAPK3|TAC1|PTGS2|CNR1|CNR2|MME|ENSP00000459962	216	890|872|578|527|449|605|785|734	8.41e-07		GO:0019233	0.465758	0
995	26	GO Biological Process		Nucleobase-containing compound biosynthetic process	2.2e-05	MAPK1|NFKB1|CCND1|CREBBP|MAPK3|STAT3|TP53|MITF|ADCY1|FASN|AFMID|HSP90AA1|ANG|NME1|PKLR|PTGS2|UAP1|JUN|PCNA|XDH|CDK1|ZNF143|RELA|TCEB3|NR2E3|LIG4	216	890|656|548|914|872|863|770|506|401|539|572|899|782|686|644|527|839|875|461|416|713|836|893|692|584|848	8.46e-07		GO:0034654	0.465758	0
32	6	GO Biological Process		Microglial cell activation	2.29e-05	IL4|IL13|JUN|TNF|ENSP00000459962|FPR2	216	545|518|875|860|734|845	8.79e-07		GO:0001774	0.464016	0
32	6	GO Biological Process		Activation of protein kinase b activity	2.29e-05	ANG|CCDC88A|SRC|TXN|INS|AKT1	216	782|560|881|665|722|857	8.79e-07		GO:0032148	0.464016	0
53	7	GO Biological Process		Macrophage activation	2.29e-05	IL4|IL13|JUN|TLR4|TNF|ENSP00000459962|FPR2	216	545|518|875|902|860|734|845	8.84e-07		GO:0042116	0.464016	0
53	7	GO Biological Process		Regulation of mononuclear cell migration	2.29e-05	MAPK1|MAPK14|IL4|MAPK3|HMGB1|TNF|FPR2	216	890|695|545|872|746|860|845	8.84e-07		GO:0071675	0.464016	0
142	10	GO Biological Process		Activation of innate immune response	2.31e-05	PQBP1|NFKB1|CREBBP|EP300|HMGB1|CHUK|SRC|TLR4|RELA|HRAS	216	413|656|914|905|746|647|881|902|893|908	8.98e-07		GO:0002218	0.463639	0
142	10	GO Biological Process		T cell differentiation	2.31e-05	IL2|IL4|STAT3|TP53|CTNNB1|HMGB1|BCL2|IL6|CD8A|LIG4	216	653|545|863|770|887|746|602|821|911|848	8.98e-07		GO:0030217	0.463639	0
142	10	GO Biological Process		Leukocyte chemotaxis	2.31e-05	IL1B|CXCL8|HMGB1|ALOX5|CNR2|CCL26|IL6|IL10|MSMP|VEGFA	216	869|452|746|611|605|806|821|482|689|815	8.98e-07		GO:0030595	0.463639	0
569	19	GO Biological Process		Cellular response to hormone stimulus	2.46e-05	NFKB1|UCP1|STAT3|EGFR|ADCY1|CALR|CASP9|CACNA1H|PKLR|CTNNB1|JUN|SRC|GPT|INS|RELA|UMODL1|ATP2B1|AKT1|NR2E3	216	656|776|863|884|401|626|485|701|644|887|875|881|446|722|893|824|587|857|584	9.62e-07		GO:0032870	0.460906	0
181	11	GO Biological Process		Negative regulation of leukocyte activation	2.55e-05	HMOX1|IL2|IL4|CASP3|CD86|ADORA2A|HMGB1|CNR1|CNR2|IL10|LDLR	216	566|653|545|593|650|854|746|449|605|482|503	1e-06		GO:0002695	0.459346	0
1352	31	GO Biological Process		Nervous system process	2.61e-05	MAPK1|CST4|CDKN1B|MAPK3|EP300|TYR|BCHE|SOD1|EGFR|HMGCR|ADCY1|CASP3|TAC1|CACNA1H|ADORA2A|PARK2|PTGS2|CNR1|JUN|CNR2|INS|CACNA1I|TNF|BDNF|MME|OBP2A|AKT1|LDLR|ENSP00000459962|CYP1B1|NR2E3	216	890|464|635|872|905|752|740|719|884|779|401|593|578|701|854|533|527|449|875|605|722|683|860|455|785|557|857|503|734|737|584	1.02e-06		GO:0050877	0.458336	0
3388	56	GO Biological Process		Regulation of transcription, dna-templated	2.61e-05	MAPK1|HMOX1|NFKBIA|PQBP1|NFKB1|IL2|CCND1|CDKN1B|MAPK14|IL4|CAT|MAP3K10|CREBBP|UCP1|MAPK3|EP300|IL1B|STAT3|CDK2|TP53|CBX4|EGFR|MITF|ADCY1|CALR|CD86|ADORA2A|CTNNB1|HMGB1|PARK2|CHUK|CD40LG|JUN|SRC|TLR4|TXN|BMP2|PCNA|CHEK2|SPP1|MAPK8|ZNF143|INS|RELA|IL6|TCEB3|TNF|HRAS|IL10|BCLAF1|AKT1|ENSP00000459962|CYP1B1|VEGFA|MYC|NR2E3	216	890|566|827|413|656|653|548|635|695|545|794|524|914|776|872|905|869|863|812|770|725|884|506|401|626|650|854|887|746|533|647|638|875|881|902|665|476|461|443|851|710|836|722|893|821|692|860|908|482|608|857|734|737|815|896|584	1.03e-06		GO:0006355	0.458336	0
311	14	GO Biological Process		Immune response-activating cell surface receptor signaling pathway	2.63e-05	MAPK1|NFKB1|CREBBP|MAPK3|EP300|HSP90AA1|ACTB|CHUK|SRC|BCL2|RELA|HRAS|FPR2|FPR1	216	890|656|914|872|905|899|866|647|881|602|893|908|845|749	1.04e-06		GO:0002429	0.458004	0
182	11	GO Biological Process		Regulation of blood pressure	2.66e-05	HMOX1|SOD1|TAC1|NOS2|ADRB3|PTGS1|PTGS2|CNR1|ATP2B1|MME|ENSP00000459962	216	566|719|578|788|470|767|527|449|587|785|734	1.05e-06		GO:0008217	0.457512	0
111	9	GO Biological Process		Regulation of dna replication	2.7e-05	CDK2|TP53|EGFR|CCDC88A|JUN|PCNA|CHEK2|CDK1|HRAS	216	812|770|884|560|875|461|443|713|908	1.07e-06		GO:0006275	0.456864	0
360	15	GO Biological Process		Regulation of intracellular transport	2.7e-05	MAPK1|MAPK14|RAC2|MAPK3|IL1B|TP53|PARK2|PTGS2|SRC|TXN|CDK1|MAPK8|BCL2|SAR1B|HRAS	216	890|695|467|872|869|770|533|527|881|665|713|710|602|818|908	1.07e-06		GO:0032386	0.456864	0
223	12	GO Biological Process		Positive regulation of intracellular transport	2.72e-05	MAPK1|MAPK14|RAC2|IL1B|TP53|PARK2|PTGS2|CDK1|MAPK8|BCL2|SAR1B|HRAS	216	890|695|467|869|770|533|527|713|710|602|818|908	1.08e-06		GO:0032388	0.456543	0
6	4	GO Biological Process		Monoterpenoid metabolic process	2.81e-05	CYP2C9|CYP1A2|CYP2D6|CYP2C19	216	479|677|632|668	1.12e-06		GO:0016098	0.455129	0
6	4	GO Biological Process		Response to uv-a	2.81e-05	CCND1|EGFR|MME|AKT1	216	548|884|785|857	1.12e-06		GO:0070141	0.455129	0
5591	79	GO Biological Process		Localization	2.86e-05	AQP2|VCL|MAPK1|NFKBIA|MPO|EPX|NFKB1|CCND1|CDKN1B|MAPK14|CAT|RAC2|UCP1|MAPK3|IL1B|STAT3|ABCB4|CDK2|TP53|SOD1|EGFR|TNFRSF10B|ALB|ANXA5|SLC39A2|EMB|GUSB|CXCL8|CALR|SLC2A2|NOS2|CACNA1H|HSP90AA1|ADORA2A|ANG|NME1|CCDC88A|CTNNB1|HMGB1|ACTB|PARK2|SOAT1|BUB3|CNR1|CD40LG|SRC|TLR4|ALOX5|CNR2|TXN|XDH|SERPINB1|CCL26|CDK1|MAPK8|COX7B2|INS|BCL2|CACNA1I|SAR1B|IL6|ATP2B1|PRF1|TNF|HRAS|IL10|BDNF|MME|MSMP|CCS|AKT1|…	216	521|671|890|827|407|731|656|548|635|695|794|467|776|872|869|863|422|812|770|719|884|554|809|410|536|419|575|452|626|833|788|701|899|854|782|686|560|887|746|866|533|803|707|449|638|881|902|611|605|665|416|830|806|713|710|596|722|602|683|818|821|587|716|860|908|482|455|785|689|755|857|503|734|845|749|563|737|815|896	1.15e-06		GO:0051179	0.454363	0
268	13	GO Biological Process		Regulation of intracellular protein transport	2.88e-05	MAPK1|MAPK14|RAC2|IL1B|TP53|PARK2|PTGS2|TXN|CDK1|MAPK8|BCL2|SAR1B|HRAS	216	890|695|467|869|770|533|527|665|713|710|602|818|908	1.16e-06		GO:0033157	0.454061	0
184	11	GO Biological Process		Positive regulation of intracellular protein transport	2.89e-05	MAPK1|MAPK14|RAC2|IL1B|TP53|PTGS2|CDK1|MAPK8|BCL2|SAR1B|HRAS	216	890|695|467|869|770|527|713|710|602|818|908	1.17e-06		GO:0090316	0.45391	0
34	6	GO Biological Process		Regulation of endothelial cell differentiation	2.97e-05	VCL|IL1B|CTNNB1|XDH|TNF|VEGFA	216	671|869|887|416|860|815	1.2e-06		GO:0045601	0.452724	0
147	10	GO Biological Process		Positive regulation of synaptic transmission	2.97e-05	MAPK1|EGFR|ADCY1|TAC1|ADORA2A|PTGS2|CNR1|INS|TNF|MME	216	890|884|401|578|854|527|449|722|860|785	1.21e-06		GO:0050806	0.452724	0
316	14	GO Biological Process		Leukocyte migration	3.05e-05	EPX|IL1B|TNFRSF10B|CXCL8|HMGB1|SRC|ALOX5|CNR2|CCL26|IL6|TNF|IL10|MSMP|VEGFA	216	731|869|554|452|746|881|611|605|806|821|860|482|689|815	1.24e-06		GO:0050900	0.45157	0
148	10	GO Biological Process		Adaptive immune response based on somatic recombination of immune receptors built from immunoglobulin superfamily domains	3.13e-05	IL4|STAT3|HMGB1|CD40LG|TLR4|IL6|CD8A|PRF1|HRAS|LIG4	216	545|863|746|638|902|821|911|716|908|848	1.28e-06		GO:0002460	0.450446	0
148	10	GO Biological Process		Negative regulation of neuron apoptotic process	3.13e-05	HMOX1|SOD1|ADORA2A|PARK2|JUN|BCL2|HRAS|IL10|BDNF|LIG4	216	566|719|854|533|875|602|908|482|455|848	1.28e-06		GO:0043524	0.450446	0
83	8	GO Biological Process		Cellular response to uv	3.16e-05	CREBBP|EP300|TP53|CASP9|PTGS2|PCNA|MME|MYC	216	914|905|770|485|527|461|785|896	1.3e-06		GO:0034644	0.450031	0
271	13	GO Biological Process		Rhythmic process	3.18e-05	CREBBP|EP300|TP53|EGFR|ADCY1|CASP3|NOS2|JUN|SRC|PCNA|CDK1|MAPK8|BDNF	216	914|905|770|884|401|593|788|875|881|461|713|710|455	1.31e-06		GO:0048511	0.449757	0
114	9	GO Biological Process		Regulation of dna biosynthetic process	3.21e-05	MAPK1|MAPK3|TP53|HSP90AA1|CTNNB1|SRC|PCNA|VEGFA|MYC	216	890|872|770|899|887|881|461|815|896	1.32e-06		GO:2000278	0.449349	0
367	15	GO Biological Process		Negative regulation of response to external stimulus	3.26e-05	NFKB1|IL2|IL4|SOD1|HMGCR|IL13|ADORA2A|ALOX5|CNR2|SPP1|INS|TNF|IL10|LDLR|FPR2	216	656|653|545|719|779|518|854|611|605|851|722|860|482|503|845	1.35e-06		GO:0032102	0.448678	0
228	12	GO Biological Process		Positive regulation of leukocyte cell-cell adhesion	3.27e-05	IL2|IL4|IL1B|CD86|HMGB1|CD40LG|SRC|ALOX5|RELA|IL6|TNF|AKT1	216	653|545|869|650|746|638|881|611|893|821|860|857	1.35e-06		GO:1903039	0.448545	0
272	13	GO Biological Process		Positive regulation of cell-cell adhesion	3.27e-05	IL2|IL4|IL1B|CD86|HMGB1|CD40LG|SRC|ALOX5|RELA|IL6|TNF|IL10|AKT1	216	653|545|869|650|746|638|881|611|893|821|860|482|857	1.36e-06		GO:0022409	0.448545	0
18	5	GO Biological Process		Response to muscle stretch	3.37e-05	NFKBIA|NFKB1|MAPK14|JUN|RELA	216	827|656|695|875|893	1.4e-06		GO:0035994	0.447237	0
35	6	GO Biological Process		Extrinsic apoptotic signaling pathway in absence of ligand	3.37e-05	IL2|IL4|IL1B|CASP3|CASP9|BCL2	216	653|545|869|593|485|602	1.4e-06		GO:0097192	0.447237	0
84	8	GO Biological Process		Regulation of chemokine production	3.38e-05	HMOX1|IL4|IL1B|HMGB1|TLR4|IL6|TNF|IL10	216	566|545|869|746|902|821|860|482	1.41e-06		GO:0032642	0.447108	0
1522	33	GO Biological Process		Cellular nitrogen compound biosynthetic process	3.46e-05	MAPK1|NFKB1|CCND1|ODC1|CREBBP|MAPK3|STAT3|TP53|EGFR|PTS|MITF|ADCY1|FASN|CNDP2|NOS2|AFMID|HSP90AA1|ANG|NME1|PKLR|PTGS2|UAP1|JUN|PCNA|XDH|CDK1|ZNF143|RELA|TCEB3|AKT1|CYP1B1|NR2E3|LIG4	216	890|656|548|617|914|872|863|770|884|623|506|401|539|581|788|572|899|782|686|644|527|839|875|461|416|713|836|893|692|857|737|584|848	1.45e-06		GO:0044271	0.446092	0
421	16	GO Biological Process		Axon development	3.51e-05	VCL|MAPK1|RAC2|MAPK3|ADCY1|EMB|CASP3|HSP90AA1|ACTB|CNR1|JUN|SRC|BCL2|BDNF|VEGFA|NCAM1	216	671|890|467|872|401|419|593|899|866|449|875|881|602|455|815|629	1.47e-06		GO:0061564	0.445469	0
370	15	GO Biological Process		MAPK cascade	3.52e-05	MAPK1|NFKB1|IL2|MAPK14|MAP3K10|MAPK3|IL1B|EGFR|CHUK|CD40LG|MAPK8|TNF|HRAS|MYC|NCAM1	216	890|656|653|695|524|872|869|884|647|638|710|860|908|896|629	1.48e-06		GO:0000165	0.445346	0
189	11	GO Biological Process		Cellular response to hypoxia	3.54e-05	HMOX1|CREBBP|EP300|TP53|PTGS2|ENDOG|SRC|BCL2|AKT1|VEGFA|MYC	216	566|914|905|770|527|542|881|602|857|815|896	1.5e-06		GO:0071456	0.4451	0
4353	66	GO Biological Process		Transport	3.55e-05	AQP2|VCL|MAPK1|NFKBIA|MPO|EPX|NFKB1|CCND1|CDKN1B|MAPK14|CAT|RAC2|UCP1|MAPK3|STAT3|ABCB4|CDK2|TP53|SOD1|ALB|ANXA5|SLC39A2|EMB|GUSB|CXCL8|CALR|SLC2A2|NOS2|CACNA1H|HSP90AA1|ADORA2A|NME1|CCDC88A|CTNNB1|HMGB1|ACTB|PARK2|SOAT1|CNR1|CD40LG|SRC|TLR4|ALOX5|XDH|SERPINB1|MAPK8|COX7B2|INS|BCL2|CACNA1I|SAR1B|IL6|ATP2B1|PRF1|HRAS|BDNF|MME|CCS|AKT1|LDLR|ENSP00000459962|FPR2|FPR1|ABCB1|VEGFA|MYC	216	521|671|890|827|407|731|656|548|635|695|794|467|776|872|863|422|812|770|719|809|410|536|419|575|452|626|833|788|701|899|854|686|560|887|746|866|533|803|449|638|881|902|611|416|830|710|596|722|602|683|818|821|587|716|908|455|785|755|857|503|734|845|749|563|815|896	1.5e-06		GO:0006810	0.444977	0
151	10	GO Biological Process		Regulation of lipid localization	3.58e-05	NFKBIA|NFKB1|IL1B|ABCB4|TAC1|PARK2|SPP1|IL6|TNF|AKT1	216	827|656|869|422|578|533|851|821|860|857	1.52e-06		GO:1905952	0.444612	0
85	8	GO Biological Process		Positive regulation of receptor signaling pathway via jak-stat	3.59e-05	IL2|IL4|STAT3|IL13|IL6|TNF|IL10|CYP1B1	216	653|545|863|518|821|860|482|737	1.53e-06		GO:0046427	0.444491	0
1028	26	GO Biological Process		Export from cell	3.59e-05	VCL|MAPK1|MPO|EPX|NFKB1|MAPK14|CAT|SOD1|ALB|ANXA5|GUSB|NOS2|HSP90AA1|HMGB1|CD40LG|ALOX5|SERPINB1|IL6|ATP2B1|BDNF|MME|ENSP00000459962|FPR2|FPR1|ABCB1|VEGFA	216	671|890|407|731|656|695|794|719|809|410|575|788|899|746|638|611|830|821|587|455|785|734|845|749|563|815	1.53e-06		GO:0140352	0.444491	0
58	7	GO Biological Process		Regulation of cholesterol metabolic process	3.6e-05	CYP51A1|SOD1|GGPS1|HMGCR|FASN|IDI1|LDLR	216	797|719|530|779|539|761|503	1.54e-06		GO:0090181	0.44437	0
532	18	GO Biological Process		Response to wounding	3.69e-05	VCL|MAPK1|HMOX1|MAPK3|SOD1|EGFR|ANXA5|CASP3|ADORA2A|ACTB|CD40LG|JUN|SRC|CDK1|INS|BCL2|IL6|VEGFA	216	671|890|566|872|719|884|410|593|854|866|638|875|881|713|722|602|821|815	1.58e-06		GO:0009611	0.443297	0
117	9	GO Biological Process		Cellular response to xenobiotic stimulus	3.77e-05	CYP2C9|CYP2A6|CYP2B6|CYP1A2|CYP2D6|PTGS1|CYP2C19|PCNA|CYP1B1	216	479|680|764|677|632|767|668|461|737	1.62e-06		GO:0071466	0.442366	0
12171	136	GO Biological Process		Biological regulation	3.88e-05	CYP51A1|AQP2|VCL|MAPK1|HMOX1|NFKBIA|CST4|PQBP1|GSR|MPO|EPX|NFKB1|IL2|CCND1|CDKN1B|GAPDH|MAPK14|IL4|ODC1|CAT|FNTB|RAC2|MAP3K10|CYP2C9|CREBBP|ATRN|UCP1|MAPK3|EP300|IL1B|BCHE|STAT3|ABCB4|CDK2|TP53|CBX4|SOD1|GZMA|EGFR|TNFRSF10B|GGPS1|HMGCR|HPGDS|MITF|ALB|ANXA5|ADCY1|FASN|IL13|CXCL8|CASP3|SPEG|CALR|ME2|TAC1|CDC25C|PTH1R|FAM20C|SLC2A2|NOS2|CASP9|CD86|CACNA1H|HSP90AA1|ADORA2A|ANG|NME1|CCDC88A|CYP1A2|ADR…	216	797|521|671|890|566|827|464|413|494|407|731|656|653|548|635|878|695|545|617|794|662|467|524|479|914|728|776|872|905|869|740|863|422|812|770|725|719|512|884|554|530|779|800|506|809|410|401|539|518|452|593|440|626|551|578|758|431|428|833|788|485|650|701|899|854|782|686|560|677|470|887|746|866|632|767|533|527|803|707|449|647|638|875|542|881|902|611|605|665|476|461|416|830|761|443|659|806|446|851|713…	1.67e-06		GO:0065007	0.441117	0
2402	44	GO Biological Process		Regulation of cellular component organization	3.94e-05	VCL|MAPK1|PQBP1|IL2|CDKN1B|MAPK14|IL4|RAC2|MAPK3|EP300|IL1B|ABCB4|TP53|EGFR|CALR|TAC1|CDC25C|HSP90AA1|NME1|CCDC88A|CTNNB1|HMGB1|PARK2|BUB3|CNR1|ENDOG|SRC|TLR4|CCL26|SPP1|MAPK8|INS|BCL2|SAR1B|IL6|TNF|HRAS|IL10|BDNF|AKT1|LDLR|VEGFA|MYC|LIG4	216	671|890|413|653|635|695|545|467|872|905|869|422|770|884|626|578|758|899|686|560|887|746|533|707|449|542|881|902|806|851|710|722|602|818|821|860|908|482|455|857|503|815|896|848	1.69e-06		GO:0051128	0.44045	0
7	4	GO Biological Process		Positive regulation of fever generation	4.06e-05	IL1B|PTGS2|CNR1|TNF	216	869|527|449|860	1.75e-06		GO:0031622	0.439147	0
37	6	GO Biological Process		Astrocyte development	4.32e-05	IL1B|EGFR|ADORA2A|TLR4|TNF|FPR2	216	869|884|854|902|860|845	1.87e-06		GO:0014002	0.436452	0
4479	67	GO Biological Process		Establishment of localization	4.46e-05	AQP2|VCL|MAPK1|NFKBIA|MPO|EPX|NFKB1|CCND1|CDKN1B|MAPK14|CAT|RAC2|UCP1|MAPK3|STAT3|ABCB4|CDK2|TP53|SOD1|EGFR|ALB|ANXA5|SLC39A2|EMB|GUSB|CXCL8|CALR|SLC2A2|NOS2|CACNA1H|HSP90AA1|ADORA2A|NME1|CCDC88A|CTNNB1|HMGB1|ACTB|PARK2|SOAT1|CNR1|CD40LG|SRC|TLR4|ALOX5|XDH|SERPINB1|MAPK8|COX7B2|INS|BCL2|CACNA1I|SAR1B|IL6|ATP2B1|PRF1|HRAS|BDNF|MME|CCS|AKT1|LDLR|ENSP00000459962|FPR2|FPR1|ABCB1|VEGFA|MYC	216	521|671|890|827|407|731|656|548|635|695|794|467|776|872|863|422|812|770|719|884|809|410|536|419|575|452|626|833|788|701|899|854|686|560|887|746|866|533|803|449|638|881|902|611|416|830|710|596|722|602|683|818|821|587|716|908|455|785|755|857|503|734|845|749|563|815|896	1.94e-06		GO:0051234	0.435067	0
156	10	GO Biological Process		Response to purine-containing compound	4.6e-05	TYR|IL1B|SOD1|ADORA2A|NME1|PKLR|PTGS2|JUN|RELA|ENSP00000459962	216	752|869|719|854|686|644|527|875|893|734	2e-06		GO:0014074	0.433724	0
2172	41	GO Biological Process		Regulation of transcription by rna polymerase ii	4.66e-05	HMOX1|NFKBIA|NFKB1|IL2|CCND1|MAPK14|IL4|CREBBP|UCP1|MAPK3|EP300|IL1B|STAT3|CDK2|TP53|CBX4|EGFR|MITF|CALR|CTNNB1|HMGB1|PARK2|CHUK|JUN|TLR4|TXN|BMP2|PCNA|ZNF143|RELA|IL6|TCEB3|TNF|HRAS|IL10|BCLAF1|AKT1|ENSP00000459962|VEGFA|MYC|NR2E3	216	566|827|656|653|548|695|545|914|776|872|905|869|863|812|770|725|884|506|626|887|746|533|647|875|902|665|476|461|836|893|821|692|860|908|482|608|857|734|815|896|584	2.03e-06		GO:0006357	0.433161	0
3282	54	GO Biological Process		Cellular nitrogen compound metabolic process	4.66e-05	HSD17B10|MAPK1|HMOX1|PQBP1|GSR|OGDH|NFKB1|CCND1|GAPDH|ODC1|CYP2C9|CREBBP|MAPK3|EP300|STAT3|CDK2|TP53|SOD1|EGFR|PTS|HMGCR|HPGDS|MITF|ADCY1|FASN|CASP3|CNDP2|NOS2|AFMID|HSP90AA1|ANG|NME1|TDP1|PKLR|HMGB1|CYP2D6|PTGS2|UAP1|CD40LG|JUN|ENDOG|PCNA|XDH|CHEK2|CDK1|ZNF143|RELA|TCEB3|MME|ERH|AKT1|CYP1B1|NR2E3|LIG4	216	491|890|566|413|494|791|656|548|878|617|479|914|872|905|863|812|770|719|884|623|779|800|506|401|539|593|581|788|572|899|782|686|641|644|746|632|527|839|638|875|542|461|416|443|713|836|893|692|785|509|857|737|584|848	2.04e-06		GO:0034641	0.433161	0
10932	126	GO Biological Process		Regulation of cellular process	4.73e-05	CYP51A1|VCL|MAPK1|HMOX1|NFKBIA|CST4|PQBP1|GSR|MPO|NFKB1|IL2|CCND1|CDKN1B|GAPDH|MAPK14|IL4|ODC1|CAT|FNTB|RAC2|MAP3K10|CREBBP|UCP1|MAPK3|EP300|IL1B|BCHE|STAT3|ABCB4|CDK2|TP53|CBX4|SOD1|GZMA|EGFR|TNFRSF10B|HMGCR|HPGDS|MITF|ALB|ANXA5|ADCY1|FASN|IL13|CXCL8|CASP3|SPEG|CALR|TAC1|CDC25C|PTH1R|FAM20C|SLC2A2|NOS2|CASP9|CD86|CACNA1H|HSP90AA1|ADORA2A|ANG|NME1|CCDC88A|ADRB3|CTNNB1|HMGB1|ACTB|CYP2D6|PTGS1|PARK…	216	797|671|890|566|827|464|413|494|407|656|653|548|635|878|695|545|617|794|662|467|524|914|776|872|905|869|740|863|422|812|770|725|719|512|884|554|779|800|506|809|410|401|539|518|452|593|440|626|578|758|431|428|833|788|485|650|701|899|854|782|686|560|470|887|746|866|632|767|533|527|803|707|449|647|638|875|542|881|902|611|605|665|476|461|416|830|443|659|806|446|851|713|710|836|722|602|893|683|818|821…	2.07e-06		GO:0050794	0.432514	0
61	7	GO Biological Process		Regulation of interleukin-12 production	4.77e-05	NFKB1|MAPK14|HMGB1|CD40LG|TLR4|RELA|IL10	216	656|695|746|638|902|893|482	2.09e-06		GO:0032655	0.432148	0
61	7	GO Biological Process		Positive regulation of chemokine production	4.77e-05	HMOX1|IL4|IL1B|HMGB1|TLR4|IL6|TNF	216	566|545|869|746|902|821|860	2.09e-06		GO:0032722	0.432148	0
1400	31	GO Biological Process		Reproductive process	4.77e-05	MAPK1|CCND1|CDKN1B|MAPK14|MAPK3|IL1B|STAT3|CDK2|SOD1|EGFR|CASP3|CALR|TAC1|ANG|CTNNB1|PTGS2|BUB3|CNR1|SRC|ALPL|PCNA|SPP1|CDK1|BCL2|CACNA1I|UMODL1|IL10|MME|TIPARP|AKT1|VEGFA	216	890|548|635|695|872|869|863|812|719|884|593|626|578|782|887|527|707|449|881|515|461|851|713|602|683|824|482|785|497|857|815	2.1e-06		GO:0022414	0.432148	0
89	8	GO Biological Process		Regulation of cytokine production involved in immune response	4.79e-05	HMOX1|MAPK14|MAPK3|IL1B|TLR4|IL6|TNF|IL10	216	566|695|872|869|902|821|860|482	2.11e-06		GO:0002718	0.431966	0
332	14	GO Biological Process		Positive regulation of leukocyte activation	4.91e-05	IL2|IL4|IL1B|IL13|TAC1|CD86|HMGB1|CD40LG|SRC|TLR4|BCL2|IL6|IL10|AKT1	216	653|545|869|518|578|650|746|638|881|902|602|821|482|857	2.17e-06		GO:0002696	0.430892	0
20	5	GO Biological Process		Astrocyte activation	4.94e-05	IL1B|EGFR|ADORA2A|TNF|FPR2	216	869|884|854|860|845	2.19e-06		GO:0048143	0.430627	0
285	13	GO Biological Process		Regulation of leukocyte differentiation	5.01e-05	IL2|IL4|IL1B|SOD1|MITF|CD86|NME1|CTNNB1|HMGB1|JUN|TLR4|TNF|MYC	216	653|545|869|719|506|650|686|887|746|875|902|860|896	2.23e-06		GO:1902105	0.430016	0
158	10	GO Biological Process		Positive regulation of nf-kappab transcription factor activity	5.02e-05	NFKB1|CAT|IL1B|STAT3|CHUK|CD40LG|TLR4|INS|RELA|TNF	216	656|794|869|863|647|638|902|722|893|860	2.23e-06		GO:0051092	0.42993	0
286	13	GO Biological Process		Positive regulation of lymphocyte activation	5.18e-05	IL2|IL4|IL1B|IL13|TAC1|CD86|HMGB1|CD40LG|SRC|TLR4|BCL2|IL6|AKT1	216	653|545|869|518|578|650|746|638|881|902|602|821|857	2.31e-06		GO:0051251	0.428567	0
726	21	GO Biological Process		Cell morphogenesis	5.2e-05	VCL|MAPK1|MAPK14|RAC2|MAPK3|EP300|SOD1|EGFR|ADCY1|EMB|CASP3|CASP9|HSP90AA1|ADORA2A|CTNNB1|ACTB|SRC|BCL2|BDNF|VEGFA|NCAM1	216	671|890|695|467|872|905|719|884|401|419|593|485|899|854|887|866|881|602|455|815|629	2.32e-06		GO:0000902	0.4284	0
123	9	GO Biological Process		Response to ethanol	5.32e-05	IL2|CCND1|CAT|STAT3|SOD1|HMGCR|IL13|CNR1|CDK1	216	653|548|794|863|719|779|518|449|713	2.38e-06		GO:0045471	0.427409	0
988	25	GO Biological Process		Central nervous system development	5.49e-05	MAPK1|ATRN|MAPK3|IL1B|STAT3|TP53|EGFR|PTS|ADCY1|CASP3|HSP90AA1|ADORA2A|NME1|CTNNB1|ACTB|PARK2|SRC|TLR4|BMP2|BCL2|ATP2B1|TNF|AKT1|FPR2|LIG4	216	890|728|872|869|863|770|884|623|401|593|899|854|686|887|866|533|881|902|476|602|587|860|857|845|848	2.47e-06		GO:0007417	0.426043	0
39	6	GO Biological Process		Hydrogen peroxide metabolic process	5.49e-05	MPO|EPX|CAT|SOD1|EGFR|CYP1A2	216	407|731|794|719|884|677	2.47e-06		GO:0042743	0.426043	0
793	22	GO Biological Process		Cellular response to dna damage stimulus	5.62e-05	MAPK1|HMOX1|CCND1|CDKN1B|MAPK14|MAPK3|EP300|CDK2|TP53|CASP3|CDC25C|CASP9|TDP1|HMGB1|PCNA|CHEK2|CDK1|BCL2|TNF|AKT1|MYC|LIG4	216	890|566|548|635|695|872|905|812|770|593|758|485|641|746|461|443|713|602|860|857|896|848	2.53e-06		GO:0006974	0.425026	0
161	10	GO Biological Process		Maintenance of location	5.78e-05	NFKBIA|IL1B|ALB|CALR|CCDC88A|SOAT1|TXN|TNF|IL10|AKT1	216	827|869|809|626|560|803|665|860|482|857	2.62e-06		GO:0051235	0.423807	0
796	22	GO Biological Process		Ion homeostasis	5.93e-05	MAPK1|HMOX1|IL2|MAPK3|SOD1|EGFR|IL13|CALR|TAC1|PTH1R|HMGB1|PARK2|CNR1|SRC|INS|BCL2|LACC1|ATP2B1|ENSP00000459962|FPR2|FPR1|MYC	216	890|566|653|872|719|884|518|626|578|431|746|533|449|881|722|602|437|587|734|845|749|896	2.69e-06		GO:0050801	0.422695	0
64	7	GO Biological Process		Regulation of b cell proliferation	6.17e-05	IL2|IL4|IL13|CASP3|TLR4|BCL2|IL10	216	653|545|518|593|902|602|482	2.81e-06		GO:0030888	0.420971	0
40	6	GO Biological Process		Positive regulation of dna replication	6.17e-05	CDK2|EGFR|JUN|PCNA|CDK1|HRAS	216	812|884|875|461|713|908	2.82e-06		GO:0045740	0.420971	0
340	14	GO Biological Process		Regulation of autophagy	6.19e-05	HMOX1|GAPDH|IL4|MAPK3|EP300|STAT3|TP53|CASP3|HMGB1|PARK2|MAPK8|BCL2|IL10|AKT1	216	566|878|545|872|905|863|770|593|746|533|710|602|482|857	2.83e-06		GO:0010506	0.420831	0
865	23	GO Biological Process		Symbiotic process	6.41e-05	MAPK1|NFKBIA|GAPDH|CREBBP|MAPK3|EP300|STAT3|TP53|EGFR|CDC25C|CD86|HSP90AA1|CTNNB1|HMGB1|PARK2|JUN|SRC|PCNA|CDK1|RELA|LDLR|NCAM1|LIG4	216	890|827|878|914|872|905|863|770|884|758|650|899|887|746|533|875|881|461|713|893|503|629|848	2.94e-06		GO:0044403	0.419314	0
676	20	GO Biological Process		Regulation of mitotic cell cycle	6.46e-05	CCND1|CDKN1B|EP300|IL1B|CDK2|TP53|EGFR|CDC25C|HSP90AA1|CTNNB1|BUB3|PCNA|CHEK2|CDK1|INS|BCL2|TNF|HRAS|IL10|AKT1	216	548|635|905|869|812|770|884|758|899|887|707|461|443|713|722|602|860|908|482|857	2.96e-06		GO:0007346	0.418977	0
247	12	GO Biological Process		Positive regulation of response to biotic stimulus	6.49e-05	PQBP1|NFKB1|CREBBP|MAPK3|EP300|HMGB1|CHUK|SRC|TLR4|RELA|HRAS|FPR2	216	413|656|914|872|905|746|647|881|902|893|908|845	2.98e-06		GO:0002833	0.418776	0
293	13	GO Biological Process		Regulation of protein stability	6.49e-05	MAPK1|GAPDH|CREBBP|EP300|TP53|CASP3|CALR|HSP90AA1|PARK2|SRC|BMP2|CHEK2|BCL2	216	890|878|914|905|770|593|626|899|533|881|476|443|602	2.98e-06		GO:0031647	0.418776	0
294	13	GO Biological Process		Positive regulation of cell cycle process	6.7e-05	CCND1|CDKN1B|EP300|IL1B|CDK2|TP53|EGFR|CDC25C|PCNA|CHEK2|CDK1|INS|AKT1	216	548|635|905|869|812|770|884|758|461|443|713|722|857	3.09e-06		GO:0090068	0.417393	0
95	8	GO Biological Process		Negative regulation of lipid metabolic process	7.19e-05	NFKB1|IL1B|SOD1|CNR1|BMP2|INS|TNF|AKT1	216	656|869|719|449|476|722|860|857	3.32e-06		GO:0045833	0.414327	0
872	23	GO Biological Process		Circulatory system development	7.22e-05	MAPK1|HMOX1|CDKN1B|MAPK14|MAPK3|EP300|TP53|CXCL8|CASP3|SPEG|CALR|ANG|CTNNB1|PTGS2|JUN|BMP2|PCNA|CDK1|TIPARP|AKT1|LDLR|CYP1B1|VEGFA	216	890|566|635|695|872|905|770|452|593|440|626|782|887|527|875|476|461|713|497|857|503|737|815	3.34e-06		GO:0072359	0.414146	0
939	24	GO Biological Process		Cellular lipid metabolic process	7.32e-05	MAPK14|CAT|CYP2C9|MAPK3|EGFR|GGPS1|HMGCR|HPGDS|CYP2A6|FASN|AGPAT4|CYP2B6|ANG|ISYNA1|CYP1A2|CYP2D6|PTGS1|PTGS2|SOAT1|CYP2C19|ALOX5|IDI1|TYRP1|CYP1B1	216	695|794|479|872|884|530|779|800|680|539|434|764|782|599|677|632|767|527|803|668|611|761|659|737	3.4e-06		GO:0044255	0.413549	0
3982	61	GO Biological Process		Regulation of nucleobase-containing compound metabolic process	7.45e-05	MAPK1|HMOX1|NFKBIA|PQBP1|NFKB1|IL2|CCND1|CDKN1B|MAPK14|IL4|CAT|MAP3K10|CREBBP|UCP1|MAPK3|EP300|IL1B|STAT3|CDK2|TP53|CBX4|GZMA|EGFR|MITF|ADCY1|CALR|NOS2|CD86|HSP90AA1|ADORA2A|CTNNB1|HMGB1|PARK2|CHUK|CD40LG|JUN|ENDOG|SRC|TLR4|TXN|BMP2|PCNA|CHEK2|SPP1|MAPK8|ZNF143|INS|RELA|IL6|LACC1|TCEB3|TNF|HRAS|IL10|BCLAF1|AKT1|ENSP00000459962|CYP1B1|VEGFA|MYC|NR2E3	216	890|566|827|413|656|653|548|635|695|545|794|524|914|776|872|905|869|863|812|770|725|512|884|506|401|626|788|650|899|854|887|746|533|647|638|875|542|881|902|665|476|461|443|851|710|836|722|893|821|437|692|860|908|482|608|857|734|737|815|896|584	3.47e-06		GO:0019219	0.412784	0
875	23	GO Biological Process		Regulation of cellular catabolic process	7.58e-05	HMOX1|GAPDH|MAPK14|IL4|MAPK3|EP300|IL1B|STAT3|TP53|CASP3|HSP90AA1|HMGB1|PARK2|CNR1|ENDOG|MAPK8|INS|BCL2|IL6|TNF|IL10|AKT1|LDLR	216	566|878|695|545|872|905|869|863|770|593|899|746|533|449|542|710|722|602|821|860|482|857|503	3.54e-06		GO:0031329	0.412033	0
208	11	GO Biological Process		Positive regulation of innate immune response	7.72e-05	PQBP1|NFKB1|CREBBP|EP300|HMGB1|CHUK|SRC|TLR4|RELA|HRAS|FPR2	216	413|656|914|905|746|647|881|902|893|908|845	3.61e-06		GO:0045089	0.411238	0
42	6	GO Biological Process		Osteoclast differentiation	7.77e-05	MAPK14|MITF|FAM20C|CTNNB1|SRC|TNF	216	695|506|428|887|881|860	3.64e-06		GO:0030316	0.410958	0
566	18	GO Biological Process		Cell morphogenesis involved in differentiation	7.82e-05	VCL|MAPK1|RAC2|MAPK3|EP300|SOD1|ADCY1|EMB|CASP3|CASP9|HSP90AA1|CTNNB1|ACTB|SRC|BCL2|BDNF|VEGFA|NCAM1	216	671|890|467|872|905|719|401|419|593|485|899|887|866|881|602|455|815|629	3.66e-06		GO:0000904	0.410679	0
509	17	GO Biological Process		Regulation of body fluid levels	7.88e-05	AQP2|VCL|MAPK1|CCND1|MAPK3|ANXA5|ADCY1|TAC1|ADORA2A|NME1|ACTB|CD40LG|SRC|TLR4|XDH|IL6|VEGFA	216	521|671|890|548|872|410|401|578|854|686|866|638|881|902|416|821|815	3.7e-06		GO:0050878	0.410347	0
9	4	GO Biological Process		Omega-hydroxylase p450 pathway	7.97e-05	CYP2C9|CYP1A2|CYP2C19|CYP1B1	216	479|677|668|737	3.74e-06		GO:0097267	0.409854	0
1592	33	GO Biological Process		Negative regulation of cellular biosynthetic process	8.02e-05	NFKB1|CCND1|CDKN1B|GAPDH|IL4|MAP3K10|CREBBP|EP300|STAT3|CDK2|TP53|CBX4|MITF|CALR|ANG|CTNNB1|HMGB1|PARK2|JUN|SRC|TXN|BMP2|PCNA|CHEK2|INS|RELA|TNF|IL10|BCLAF1|ENSP00000459962|VEGFA|MYC|NR2E3	216	656|548|635|878|545|524|914|905|863|812|770|725|506|626|782|887|746|533|875|881|665|476|461|443|722|893|860|482|608|734|815|896|584	3.77e-06		GO:0031327	0.409583	0
97	8	GO Biological Process		Regulation of cyclin-dependent protein serine/threonine kinase activity	8.14e-05	CCND1|CDKN1B|EGFR|CASP3|CDC25C|ACTB|SRC|AKT1	216	548|635|884|593|758|866|881|857	3.84e-06		GO:0000079	0.408938	0
131	9	GO Biological Process		Response to acid chemical	8.2e-05	AQP2|CDKN1B|EGFR|CASP3|CHUK|PCNA|RELA|TNF|VEGFA	216	521|635|884|593|647|461|893|860|815	3.87e-06		GO:0001101	0.408619	0
23	5	GO Biological Process		Positive regulation of transcription from rna polymerase ii promoter involved in cellular response to chemical stimulus	8.37e-05	EP300|TP53|BMP2|RELA|VEGFA	216	905|770|476|893|815	3.96e-06		GO:1901522	0.407727	0
23	5	GO Biological Process		Regulation of production of mirnas involved in gene silencing by mirna	8.37e-05	STAT3|TP53|EGFR|IL6|TNF	216	863|770|884|821|860	3.96e-06		GO:1903798	0.407727	0
43	6	GO Biological Process		Regulation of mast cell activation	8.66e-05	HMOX1|IL4|RAC2|IL13|CNR1|CNR2	216	566|545|467|518|449|605	4.11e-06		GO:0033003	0.406248	0
43	6	GO Biological Process		Regulation of cholesterol biosynthetic process	8.66e-05	CYP51A1|SOD1|GGPS1|HMGCR|FASN|IDI1	216	797|719|530|779|539|761	4.11e-06		GO:0045540	0.406248	0
98	8	GO Biological Process		Positive regulation of neuron death	8.66e-05	TP53|CASP3|TAC1|CASP9|CTNNB1|JUN|TLR4|TNF	216	770|593|578|485|887|875|902|860	4.12e-06		GO:1901216	0.406248	0
1019	25	GO Biological Process		Neuron differentiation	8.8e-05	VCL|MAPK1|PQBP1|RAC2|MAPK3|STAT3|SOD1|EGFR|ADCY1|EMB|CASP3|HSP90AA1|ADORA2A|CTNNB1|HMGB1|ACTB|CNR1|JUN|SRC|BCL2|IL6|BDNF|VEGFA|NCAM1|NR2E3	216	671|890|413|467|872|863|719|884|401|419|593|899|854|887|746|866|449|875|881|602|821|455|815|629|584	4.2e-06		GO:0030182	0.405552	0
405	15	GO Biological Process		Generation of precursor metabolites and energy	8.99e-05	GSR|OGDH|GAPDH|CAT|ME2|PKLR|CYP1A2|CS|ADRB3|XDH|TYRP1|COX7B2|HSD17B6|AKT1|MYC	216	494|791|878|794|551|644|677|473|470|416|659|596|698|857|896	4.3e-06		GO:0006091	0.404624	0
633	19	GO Biological Process		Positive regulation of organelle organization	9.1e-05	MAPK1|CDKN1B|RAC2|MAPK3|IL1B|TP53|TAC1|CCDC88A|CTNNB1|PARK2|SRC|CCL26|MAPK8|INS|BCL2|TNF|HRAS|VEGFA|LIG4	216	890|635|467|872|869|770|578|560|887|533|881|806|710|722|602|860|908|815|848	4.36e-06		GO:0010638	0.404096	0
406	15	GO Biological Process		Regulation of response to biotic stimulus	9.22e-05	PQBP1|NFKB1|IL4|CREBBP|MAPK3|EP300|IL1B|HMGB1|CHUK|SRC|TLR4|INS|RELA|HRAS|FPR2	216	413|656|545|914|872|905|869|746|647|881|902|722|893|908|845	4.43e-06		GO:0002831	0.403527	0
1382	30	GO Biological Process		Negative regulation of cell communication	9.65e-05	HMOX1|NFKBIA|MAPK14|IL4|IL1B|BCHE|TP53|EGFR|TNFRSF10B|HMGCR|CXCL8|CALR|CTNNB1|PARK2|PTGS2|CNR1|SRC|TLR4|CNR2|BMP2|XDH|INS|BCL2|RELA|IL6|TNF|IL10|BDNF|AKT1|MYC	216	566|827|695|545|869|740|770|884|554|779|452|626|887|533|527|449|881|902|605|476|416|722|602|893|821|860|482|455|857|896	4.64e-06		GO:0010648	0.401547	0
44	6	GO Biological Process		Response to antibiotic	9.65e-05	CDKN1B|TP53|CASP9|HSP90AA1|ENDOG|ALPL	216	635|770|485|899|542|515	4.64e-06		GO:0046677	0.401547	0
100	8	GO Biological Process		Extrinsic apoptotic signaling pathway	9.83e-05	IL2|IL4|IL1B|TNFRSF10B|CASP3|CASP9|BCL2|TNF	216	653|545|869|554|593|485|602|860	4.74e-06		GO:0097191	0.400745	0
24	5	GO Biological Process		Negative regulation of lipid catabolic process	9.83e-05	IL1B|CNR1|INS|TNF|AKT1	216	869|449|722|860|857	4.75e-06		GO:0050995	0.400745	0
1534	32	GO Biological Process		Negative regulation of macromolecule biosynthetic process	9.88e-05	NFKB1|CCND1|CDKN1B|GAPDH|IL4|MAP3K10|CREBBP|EP300|STAT3|CDK2|TP53|CBX4|MITF|CALR|ANG|CTNNB1|HMGB1|PARK2|JUN|SRC|TXN|BMP2|PCNA|CHEK2|RELA|TNF|IL10|BCLAF1|ENSP00000459962|VEGFA|MYC|NR2E3	216	656|548|635|878|545|524|914|905|863|812|770|725|506|626|782|887|746|533|875|881|665|476|461|443|893|860|482|608|734|815|896|584	4.79e-06		GO:0010558	0.400524	0
173	10	GO Biological Process		Negative regulation of binding	9.89e-05	HMOX1|NFKBIA|MAPK3|GZMA|ACTB|CYP2D6|JUN|MAPK8|IL10|AKT1	216	566|827|872|512|866|632|875|710|482|857	4.8e-06		GO:0051100	0.40048	0
1385	30	GO Biological Process		Negative regulation of signaling	9.96e-05	HMOX1|NFKBIA|MAPK14|IL4|IL1B|BCHE|TP53|EGFR|TNFRSF10B|HMGCR|CXCL8|CALR|CTNNB1|PARK2|PTGS2|CNR1|SRC|TLR4|CNR2|BMP2|XDH|INS|BCL2|RELA|IL6|TNF|IL10|BDNF|AKT1|MYC	216	566|827|695|545|869|740|770|884|554|779|452|626|887|533|527|449|881|902|605|476|416|722|602|893|821|860|482|455|857|896	4.84e-06		GO:0023057	0.400174	0
70	7	GO Biological Process		Regulation of immunoglobulin production	9.98e-05	IL2|IL4|IL13|CD40LG|IL6|TNF|IL10	216	653|545|518|638|821|860|482	4.86e-06		GO:0002637	0.400087	0
1170	27	GO Biological Process		Cell projection organization	0.0001	VCL|MAPK1|PQBP1|RAC2|MAPK3|SOD1|EGFR|ADCY1|EMB|CASP3|HSP90AA1|ADORA2A|CCDC88A|CTNNB1|HMGB1|ACTB|CNR1|JUN|SRC|CDK1|INS|BCL2|IL6|BDNF|AKT1|VEGFA|NCAM1	216	671|890|413|467|872|719|884|401|419|593|899|854|560|887|746|866|449|875|881|713|722|602|821|455|857|815|629	5.04e-06		GO:0030030	0.4	0
895	23	GO Biological Process		Negative regulation of transcription by rna polymerase ii	0.0001	NFKB1|CCND1|CREBBP|EP300|STAT3|CDK2|TP53|CBX4|MITF|CALR|CTNNB1|HMGB1|PARK2|JUN|TXN|BMP2|PCNA|RELA|TNF|ENSP00000459962|VEGFA|MYC|NR2E3	216	656|548|914|905|863|812|770|725|506|626|887|746|533|875|665|476|461|893|860|734|815|896|584	5.09e-06		GO:0000122	0.4	0
216	11	GO Biological Process		Regulation of cysteine-type endopeptidase activity involved in apoptotic process	0.0001	TNFRSF10B|CASP9|ADORA2A|HMGB1|PTGS2|SRC|XDH|TNF|AKT1|VEGFA|MYC	216	554|485|854|746|527|881|416|860|857|815|896	5.09e-06		GO:0043281	0.4	0
10	4	GO Biological Process		Regulation of deoxyribonuclease activity	0.00011	GZMA|HMGB1|PCNA|AKT1	216	512|746|461|857	5.21e-06		GO:0032070	0.395861	0
71	7	GO Biological Process		Intrinsic apoptotic signaling pathway in response to dna damage	0.00011	HMOX1|EP300|TP53|CASP9|CHEK2|BCL2|TNF	216	566|905|770|485|443|602|860	5.3e-06		GO:0008630	0.395861	0
467	16	GO Biological Process		Carbohydrate metabolic process	0.00011	OGDH|GAPDH|MAPK14|LDHAL6A|GUSB|SLC2A2|GANC|ISYNA1|HEXDC|PKLR|CS|ADRB3|INS|TNF|AKT1|AMY2A	216	791|878|695|500|575|833|674|599|773|644|473|470|722|860|857|842	5.31e-06		GO:0005975	0.395861	0
1470	31	GO Biological Process		Negative regulation of cellular macromolecule biosynthetic process	0.00011	NFKB1|CCND1|CDKN1B|GAPDH|IL4|MAP3K10|CREBBP|EP300|STAT3|CDK2|TP53|CBX4|MITF|CALR|ANG|CTNNB1|HMGB1|PARK2|JUN|SRC|TXN|BMP2|PCNA|CHEK2|RELA|TNF|BCLAF1|ENSP00000459962|VEGFA|MYC|NR2E3	216	656|548|635|878|545|524|914|905|863|812|770|725|506|626|782|887|746|533|875|881|665|476|461|443|893|860|608|734|815|896|584	5.59e-06		GO:2000113	0.395861	0
219	11	GO Biological Process		Negative regulation of mitotic cell cycle phase transition	0.00012	CCND1|CDKN1B|EP300|CDK2|TP53|CDC25C|BUB3|PCNA|CHEK2|CDK1|BCL2	216	548|635|905|812|770|758|707|461|443|713|602	5.77e-06		GO:1901991	0.392082	0
177	10	GO Biological Process		Fc receptor signaling pathway	0.00012	MAPK1|NFKB1|MAPK3|HSP90AA1|ACTB|CHUK|JUN|SRC|MAPK8|RELA	216	890|656|872|899|866|647|875|881|710|893	5.82e-06		GO:0038093	0.392082	0
46	6	GO Biological Process		Thymus development	0.00012	MAPK1|MAPK3|TYR|SOD1|CTNNB1|BCL2	216	890|872|752|719|887|602	5.86e-06		GO:0048538	0.392082	0
772	21	GO Biological Process		Positive regulation of hydrolase activity	0.00012	MAPK14|MAPK3|STAT3|EGFR|TNFRSF10B|CASP9|CD86|ANG|HMGB1|JUN|BMP2|PCNA|XDH|CCL26|MAPK8|TNF|HRAS|BDNF|AKT1|VEGFA|MYC	216	695|872|863|884|554|485|650|782|746|875|476|461|416|806|710|860|908|455|857|815|896	5.86e-06		GO:0051345	0.392082	0
1109	26	GO Biological Process		Epithelium development	0.00012	VCL|MAPK1|CCND1|CAT|KRT31|EP300|TP53|SOD1|EGFR|FASN|CASP3|FAM20C|CTNNB1|ACTB|JUN|SRC|BMP2|PCNA|CDK1|BCL2|RELA|IL10|BDNF|AKT1|VEGFA|MYC	216	671|890|548|794|614|905|770|719|884|539|593|428|887|866|875|881|476|461|713|602|893|482|455|857|815|896	5.87e-06		GO:0060429	0.392082	0
418	15	GO Biological Process		Regulation of endopeptidase activity	0.00012	CST4|GAPDH|STAT3|TNFRSF10B|CASP9|ADORA2A|HMGB1|PTGS2|SRC|XDH|SERPINB1|TNF|AKT1|VEGFA|MYC	216	464|878|863|554|485|854|746|527|881|416|830|860|857|815|896	6.21e-06		GO:0052548	0.392082	0
712	20	GO Biological Process		Cation homeostasis	0.00013	MAPK1|HMOX1|IL2|MAPK3|SOD1|EGFR|IL13|CALR|TAC1|PTH1R|HMGB1|PARK2|CNR1|BCL2|LACC1|ATP2B1|ENSP00000459962|FPR2|FPR1|MYC	216	890|566|653|872|719|884|518|626|578|431|746|533|449|602|437|587|734|845|749|896	6.29e-06		GO:0055080	0.388606	0
140	9	GO Biological Process		Response to organophosphorus	0.00013	TYR|IL1B|SOD1|NME1|PKLR|PTGS2|JUN|RELA|ENSP00000459962	216	752|869|719|686|644|527|875|893|734	6.45e-06		GO:0046683	0.388606	0
47	6	GO Biological Process		Negative regulation of oxidative stress-induced cell death	0.00013	CTNNB1|PARK2|TXN|INS|IL10|AKT1	216	887|533|665|722|482|857	6.56e-06		GO:1903202	0.388606	0
268	12	GO Biological Process		Regulation of hormone secretion	0.00013	IL1B|EGFR|HMGCR|TAC1|SLC2A2|NOS2|PARK2|CNR1|ALOX5|SPP1|INS|TNF	216	869|884|779|578|833|788|533|449|611|851|722|860	6.62e-06		GO:0046883	0.388606	0
105	8	GO Biological Process		Positive regulation of production of molecular mediator of immune response	0.00013	IL2|MAPK14|IL4|MAPK3|IL1B|IL13|TLR4|IL6	216	653|695|545|872|869|518|902|821	6.64e-06		GO:0002702	0.388606	0
979	24	GO Biological Process		Secretion by cell	0.00013	VCL|MAPK1|MPO|EPX|NFKB1|MAPK14|CAT|SOD1|ALB|ANXA5|GUSB|NOS2|HSP90AA1|HMGB1|CD40LG|ALOX5|SERPINB1|IL6|BDNF|MME|ENSP00000459962|FPR2|FPR1|VEGFA	216	671|890|407|731|656|695|794|719|809|410|575|788|899|746|638|611|830|821|455|785|734|845|749|815	6.77e-06		GO:0032940	0.388606	0
74	7	GO Biological Process		I-kappaB kinase/NF-kappaB signaling	0.00014	NFKBIA|NFKB1|CHUK|TLR4|RELA|TNF|AKT1	216	827|656|647|902|893|860|857	6.83e-06		GO:0007249	0.385387	0
106	8	GO Biological Process		Response to alkaloid	0.00014	BCHE|CASP3|TAC1|ADORA2A|CASP7|CNR1|RELA|ENSP00000459962	216	740|593|578|854|590|449|893|734	7.09e-06		GO:0043279	0.385387	0
423	15	GO Biological Process		Positive regulation of cell adhesion	0.00014	IL2|IL4|IL1B|CALR|CD86|HMGB1|CD40LG|SRC|ALOX5|RELA|IL6|TNF|IL10|AKT1|VEGFA	216	653|545|869|626|650|746|638|881|611|893|821|860|482|857|815	7.13e-06		GO:0045785	0.385387	0
142	9	GO Biological Process		Isoprenoid metabolic process	0.00014	CYP2C9|EGFR|GGPS1|HMGCR|CYP1A2|CYP2D6|CYP2C19|IDI1|CYP1B1	216	479|884|530|779|677|632|668|761|737	7.19e-06		GO:0006720	0.385387	0
1122	26	GO Biological Process		Plasma membrane bounded cell projection organization	0.00014	VCL|MAPK1|PQBP1|RAC2|MAPK3|SOD1|EGFR|ADCY1|EMB|CASP3|HSP90AA1|ADORA2A|CCDC88A|CTNNB1|HMGB1|ACTB|CNR1|JUN|SRC|CDK1|INS|BCL2|IL6|BDNF|VEGFA|NCAM1	216	671|890|413|467|872|719|884|401|419|593|899|854|560|887|746|866|449|875|881|713|722|602|821|455|815|629	7.19e-06		GO:0120036	0.385387	0
479	16	GO Biological Process		Positive regulation of neurogenesis	0.00014	IL2|EP300|IL1B|NME1|CTNNB1|PARK2|CNR1|BMP2|BCL2|RELA|IL6|TNF|BDNF|MME|VEGFA|LIG4	216	653|905|869|686|887|533|449|476|602|893|821|860|455|785|815|848	7.23e-06		GO:0050769	0.385387	0
271	12	GO Biological Process		Kidney development	0.00014	AQP2|ODC1|CAT|CASP9|CTNNB1|BMP2|BCL2|BDNF|MME|TIPARP|VEGFA|MYC	216	521|617|794|485|887|476|602|455|785|497|815|896	7.38e-06		GO:0001822	0.385387	0
2042	38	GO Biological Process		Catabolic process	0.00014	HSD17B10|HMOX1|OGDH|MPO|EPX|GAPDH|CAT|CYP2C9|CDK2|TP53|GZMA|CYP2A6|GUSB|CASP3|CYP2B6|NOS2|AFMID|HSP90AA1|PKLR|CYP1A2|CTNNB1|HMGB1|CYP2D6|PARK2|BUB3|CYP2C19|ENDOG|SRC|XDH|CHEK2|GPT|SPP1|CDK1|HSD17B6|AKT1|LDLR|CYP1B1|AMY2A	216	491|566|791|407|731|878|794|479|812|770|512|680|575|593|764|788|572|899|644|677|887|746|632|533|707|668|542|881|416|443|446|851|713|698|857|503|737|842	7.4e-06		GO:0009056	0.385387	0
75	7	GO Biological Process		Regulation of mitochondrial membrane potential	0.00014	SOD1|ADORA2A|PARK2|SRC|BCL2|AKT1|ENSP00000459962	216	719|854|533|881|602|857|734	7.41e-06		GO:0051881	0.385387	0
183	10	GO Biological Process		Negative regulation of cell-cell adhesion	0.00015	IL2|IL4|CASP3|CD86|ADORA2A|HMGB1|BMP2|IL10|AKT1|VEGFA	216	653|545|593|650|854|746|476|482|857|815	7.69e-06		GO:0022408	0.382391	0
183	10	GO Biological Process		Regulation of jnk cascade	0.00015	MAP3K10|IL1B|EGFR|HMGB1|PARK2|CD40LG|TLR4|TNF|HRAS|AKT1	216	524|869|884|746|533|638|902|860|908|857	7.69e-06		GO:0046328	0.382391	0
723	20	GO Biological Process		Inorganic ion homeostasis	0.00015	MAPK1|HMOX1|IL2|MAPK3|SOD1|EGFR|IL13|CALR|TAC1|PTH1R|HMGB1|PARK2|CNR1|BCL2|LACC1|ATP2B1|ENSP00000459962|FPR2|FPR1|MYC	216	890|566|653|872|719|884|518|626|578|431|746|533|449|602|437|587|734|845|749|896	7.83e-06		GO:0098771	0.382391	0
227	11	GO Biological Process		Regulation of epithelial cell migration	0.00015	HMOX1|IL4|CALR|TAC1|HMGB1|PTGS2|JUN|SRC|TNF|AKT1|VEGFA	216	566|545|626|578|746|527|875|881|860|857|815	7.98e-06		GO:0010632	0.382391	0
1273	28	GO Biological Process		Negative regulation of transcription, dna-templated	0.00015	NFKB1|CCND1|CDKN1B|IL4|MAP3K10|CREBBP|EP300|STAT3|CDK2|TP53|CBX4|MITF|CALR|CTNNB1|HMGB1|PARK2|JUN|SRC|TXN|BMP2|PCNA|RELA|TNF|BCLAF1|ENSP00000459962|VEGFA|MYC|NR2E3	216	656|548|635|545|524|914|905|863|812|770|725|506|626|887|746|533|875|881|665|476|461|893|860|608|734|815|896|584	7.98e-06		GO:0045892	0.382391	0
1422	30	GO Biological Process		Negative regulation of rna metabolic process	0.00016	NFKB1|CCND1|CDKN1B|MAPK14|IL4|MAP3K10|CREBBP|EP300|STAT3|CDK2|TP53|CBX4|MITF|CALR|CTNNB1|HMGB1|PARK2|JUN|SRC|TXN|BMP2|PCNA|RELA|IL6|TNF|BCLAF1|ENSP00000459962|VEGFA|MYC|NR2E3	216	656|548|635|695|545|524|914|905|863|812|770|725|506|626|887|746|533|875|881|665|476|461|893|821|860|608|734|815|896|584	8.06e-06		GO:0051253	0.379588	0
145	9	GO Biological Process		Response to ionizing radiation	0.00016	CCND1|MAPK14|TP53|CASP3|CHEK2|BCL2|HRAS|MYC|LIG4	216	548|695|770|593|443|602|908|896|848	8.43e-06		GO:0010212	0.379588	0
147	9	GO Biological Process		Positive regulation of epithelial cell migration	0.00018	HMOX1|CALR|TAC1|HMGB1|PTGS2|JUN|SRC|AKT1|VEGFA	216	566|626|578|746|527|875|881|857|815	9.36e-06		GO:0010634	0.374473	0
4976	70	GO Biological Process		Cellular macromolecule metabolic process	0.00018	HSD17B10|MAPK1|NFKBIA|OGDH|NFKB1|IL2|CCND1|GAPDH|MAPK14|IL4|CAT|FNTB|MAP3K10|CREBBP|MAPK3|EP300|IL1B|STAT3|CDK2|TP53|CBX4|GZMA|EGFR|MITF|ALB|CXCL8|CASP3|SPEG|CDC25C|FAM20C|NOS2|HSP90AA1|ADORA2A|ANG|NME1|TDP1|CCDC88A|CTNNB1|HMGB1|ACTB|PARK2|BUB3|CHUK|CD40LG|JUN|ENDOG|SRC|TLR4|BMP2|PCNA|CHEK2|SPP1|CDK1|MAPK8|ZNF143|INS|BCL2|RELA|IL6|TCEB3|TNF|WDR20|HRAS|IL10|TIPARP|AKT1|MYC|NCAM1|NR2E3|LIG4	216	491|890|827|791|656|653|548|878|695|545|794|662|524|914|872|905|869|863|812|770|725|512|884|506|809|452|593|440|758|428|788|899|854|782|686|641|560|887|746|866|533|707|647|638|875|542|881|902|476|461|443|851|713|710|836|722|602|893|821|692|860|488|908|482|497|857|896|629|584|848	9.36e-06		GO:0044260	0.374473	0
280	12	GO Biological Process		Negative regulation of cytokine production	0.00019	HMOX1|EPX|NFKB1|IL4|IL13|HMGB1|TLR4|SERPINB1|IL6|ATP2B1|TNF|IL10	216	566|731|656|545|518|746|902|830|821|587|860|482	1.01e-05		GO:0001818	0.372125	0
280	12	GO Biological Process		Negative regulation of cell adhesion	0.00019	IL2|IL4|CASP3|CD86|ADORA2A|HMGB1|SRC|BMP2|IL10|AKT1|CYP1B1|VEGFA	216	653|545|593|650|854|746|881|476|482|857|737|815	1.01e-05		GO:0007162	0.372125	0
51	6	GO Biological Process		Regulation of granulocyte chemotaxis	0.00019	MAPK1|MAPK14|IL4|RAC2|MAPK3|CXCL8	216	890|695|545|467|872|452	1.01e-05		GO:0071622	0.372125	0
51	6	GO Biological Process		Regulation of dna-templated transcription, initiation	0.00019	TP53|MITF|CTNNB1|HMGB1|JUN|BCLAF1	216	770|506|887|746|875|608	1.01e-05		GO:2000142	0.372125	0
330	13	GO Biological Process		Negative regulation of cell development	0.00019	IL1B|STAT3|TP53|CALR|CTNNB1|SPP1|BCL2|IL6|TNF|BDNF|LDLR|ENSP00000459962|VEGFA	216	869|863|770|626|887|851|602|821|860|455|503|734|815	1.02e-05		GO:0010721	0.372125	0
112	8	GO Biological Process		Lymphocyte activation involved in immune response	0.0002	IL4|STAT3|TP53|HMGB1|CD40LG|TLR4|IL6|LIG4	216	545|863|770|746|638|902|821|848	1.04e-05		GO:0002285	0.369897	0
112	8	GO Biological Process		Xenobiotic metabolic process	0.0002	CYP2C9|CYP2A6|CYP2B6|CYP1A2|CYP2D6|PTGS1|CYP2C19|CYP1B1	216	479|680|764|677|632|767|668|737	1.04e-05		GO:0006805	0.369897	0
112	8	GO Biological Process		Glial cell development	0.0002	IL1B|SOD1|EGFR|ADORA2A|TLR4|TNF|AKT1|FPR2	216	869|719|884|854|902|860|857|845	1.04e-05		GO:0021782	0.369897	0
331	13	GO Biological Process		Cellular response to peptide	0.0002	NFKB1|STAT3|TP53|ADCY1|PKLR|SRC|TLR4|GPT|INS|RELA|UMODL1|AKT1|FPR2	216	656|863|770|401|644|881|902|446|722|893|824|857|845	1.06e-05		GO:1901653	0.369897	0
495	16	GO Biological Process		Neutrophil mediated immunity	0.0002	VCL|MAPK1|MPO|EPX|NFKB1|MAPK14|CAT|GUSB|HSP90AA1|HMGB1|ALOX5|SERPINB1|IL6|MME|FPR2|FPR1	216	671|890|407|731|656|695|794|575|899|746|611|830|821|785|845|749	1.07e-05		GO:0002446	0.369897	0
29	5	GO Biological Process		Response to vitamin d	0.0002	TYR|PTGS2|ALPL|SPP1|ATP2B1	216	752|527|515|851|587	1.07e-05		GO:0033280	0.369897	0
495	16	GO Biological Process		Neuron projection morphogenesis	0.0002	VCL|MAPK1|RAC2|MAPK3|EGFR|ADCY1|EMB|HSP90AA1|ADORA2A|CTNNB1|ACTB|SRC|BCL2|BDNF|VEGFA|NCAM1	216	671|890|467|872|884|401|419|899|854|887|866|881|602|455|815|629	1.07e-05		GO:0048812	0.369897	0
333	13	GO Biological Process		Regulation of developmental growth	0.00021	MAPK1|CDKN1B|MAPK14|ATRN|STAT3|SOD1|PARK2|SPP1|CDK1|BCL2|BDNF|AKT1|VEGFA	216	890|635|695|728|863|719|533|851|713|602|455|857|815	1.12e-05		GO:0048638	0.367778	0
497	16	GO Biological Process		Neutrophil activation	0.00021	VCL|MAPK1|MPO|EPX|NFKB1|MAPK14|CAT|GUSB|CXCL8|HSP90AA1|HMGB1|ALOX5|SERPINB1|MME|FPR2|FPR1	216	671|890|407|731|656|695|794|575|452|899|746|611|830|785|845|749	1.13e-05		GO:0042119	0.367778	0
556	17	GO Biological Process		Positive regulation of cell development	0.00021	IL2|EP300|IL1B|CALR|NME1|CTNNB1|PARK2|CNR1|BMP2|BCL2|RELA|IL6|TNF|BDNF|MME|VEGFA|LIG4	216	653|905|869|626|686|887|533|449|476|602|893|821|860|455|785|815|848	1.14e-05		GO:0010720	0.367778	0
151	9	GO Biological Process		Regulation of epithelial cell differentiation	0.00021	VCL|CCND1|CDKN1B|IL1B|IL13|CTNNB1|XDH|TNF|VEGFA	216	671|548|635|869|518|887|416|860|815	1.15e-05		GO:0030856	0.367778	0
1528	31	GO Biological Process		Negative regulation of nucleobase-containing compound metabolic process	0.00022	NFKB1|CCND1|CDKN1B|MAPK14|IL4|MAP3K10|CREBBP|EP300|STAT3|CDK2|TP53|CBX4|GZMA|MITF|CALR|CTNNB1|HMGB1|PARK2|JUN|SRC|TXN|BMP2|PCNA|RELA|IL6|TNF|BCLAF1|ENSP00000459962|VEGFA|MYC|NR2E3	216	656|548|635|695|545|524|914|905|863|812|770|725|512|506|626|887|746|533|875|881|665|476|461|893|821|860|608|734|815|896|584	1.19e-05		GO:0045934	0.365758	0
945	23	GO Biological Process		Developmental process involved in reproduction	0.00022	MAPK1|CCND1|CDKN1B|MAPK14|MAPK3|IL1B|SOD1|EGFR|CASP3|CALR|ANG|CTNNB1|PTGS2|CNR1|SRC|ALPL|SPP1|BCL2|IL10|MME|TIPARP|AKT1|VEGFA	216	890|548|635|695|872|869|719|884|593|626|782|887|527|449|881|515|851|602|482|785|497|857|815	1.2e-05		GO:0003006	0.365758	0
336	13	GO Biological Process		Regulation of vasculature development	0.00023	HMOX1|IL1B|STAT3|CXCL8|CTNNB1|PTGS2|ALOX5|XDH|IL6|TNF|IL10|CYP1B1|VEGFA	216	566|869|863|452|887|527|611|416|821|860|482|737|815	1.23e-05		GO:1901342	0.363827	0
194	10	GO Biological Process		Positive regulation of i-kappab kinase/nf-kappab signaling	0.00023	HMOX1|IL1B|TNFRSF10B|CTNNB1|PARK2|CHUK|TLR4|RELA|TNF|AKT1	216	566|869|554|887|533|647|902|893|860|857	1.25e-05		GO:0043123	0.363827	0
30	5	GO Biological Process		Positive regulation of cyclin-dependent protein serine/threonine kinase activity	0.00023	CCND1|CDKN1B|EGFR|SRC|AKT1	216	548|635|884|881|857	1.25e-05		GO:0045737	0.363827	0
30	5	GO Biological Process		Positive regulation of cytokine secretion	0.00023	GAPDH|SRC|INS|TNF|IL10	216	878|881|722|860|482	1.25e-05		GO:0050715	0.363827	0
153	9	GO Biological Process		Regulation of cellular carbohydrate metabolic process	0.00023	EP300|STAT3|TP53|PTH1R|PARK2|SRC|GPT|INS|AKT1	216	905|863|770|431|533|881|446|722|857	1.27e-05		GO:0010675	0.363827	0
82	7	GO Biological Process		Positive regulation of protein localization to nucleus	0.00023	MAPK1|MAPK14|PTGS2|SRC|CDK1|INS|AKT1	216	890|695|527|881|713|722|857	1.28e-05		GO:1900182	0.363827	0
6137	81	GO Biological Process		Macromolecule metabolic process	0.00024	HSD17B10|MAPK1|NFKBIA|PQBP1|OGDH|NFKB1|IL2|CCND1|GAPDH|MAPK14|IL4|CAT|FNTB|MAP3K10|CREBBP|MAPK3|EP300|IL1B|STAT3|CDK2|TP53|CBX4|GZMA|EGFR|MITF|ALB|GUSB|CXCL8|CASP3|SPEG|CALR|CDC25C|FAM20C|CNDP2|NOS2|CASP9|HSP90AA1|ADORA2A|ANG|NME1|TDP1|CCDC88A|CTNNB1|HMGB1|ACTB|PARK2|PTGS2|BUB3|CASP7|CHUK|CD40LG|JUN|ENDOG|SRC|TLR4|BMP2|PCNA|CHEK2|SPP1|CDK1|MAPK8|ZNF143|INS|BCL2|RELA|IL6|LACC1|TCEB3|TNF|WDR20|HRAS…	216	491|890|827|413|791|656|653|548|878|695|545|794|662|524|914|872|905|869|863|812|770|725|512|884|506|809|575|452|593|440|626|758|428|581|788|485|899|854|782|686|641|560|887|746|866|533|527|707|590|647|638|875|542|881|902|476|461|443|851|713|710|836|722|602|893|821|437|692|860|488|908|482|785|497|755|857|503|896|629|584|848	1.29e-05		GO:0043170	0.361979	0
116	8	GO Biological Process		Regulation of lipid transport	0.00024	NFKBIA|NFKB1|IL1B|ABCB4|TAC1|PARK2|SPP1|AKT1	216	827|656|869|422|578|533|851|857	1.32e-05		GO:0032368	0.361979	0
196	10	GO Biological Process		Positive regulation of peptidyl-tyrosine phosphorylation	0.00025	IL2|IL4|STAT3|TP53|IL13|SRC|IL6|TNF|BDNF|VEGFA	216	653|545|863|770|518|881|821|860|455|815	1.36e-05		GO:0050731	0.360206	0
83	7	GO Biological Process		Regulation of fibroblast proliferation	0.00025	TP53|EGFR|IL13|CTNNB1|JUN|MYC|LIG4	216	770|884|518|887|875|896|848	1.37e-05		GO:0048145	0.360206	0
753	20	GO Biological Process		Cellular chemical homeostasis	0.00025	MAPK1|HMOX1|IL2|MAPK3|SOD1|IL13|CALR|TAC1|PTH1R|NME1|HMGB1|CNR1|ENDOG|BCL2|LACC1|ATP2B1|ENSP00000459962|FPR2|FPR1|MYC	216	890|566|653|872|719|518|626|578|431|686|746|449|542|602|437|587|734|845|749|896	1.39e-05		GO:0055082	0.360206	0
1095	25	GO Biological Process		Regulation of anatomical structure morphogenesis	0.00026	HMOX1|PQBP1|MAPK14|IL4|RAC2|IL1B|STAT3|CXCL8|CALR|CTNNB1|PARK2|PTGS2|SRC|ALOX5|BMP2|XDH|SPP1|BCL2|IL6|TNF|IL10|BDNF|CYP1B1|VEGFA|MYC	216	566|413|695|545|467|869|863|452|626|887|533|527|881|611|476|416|851|602|821|860|482|455|737|815|896	1.41e-05		GO:0022603	0.358503	0
290	12	GO Biological Process		Carboxylic acid biosynthetic process	0.00026	CYP2C9|IL1B|HPGDS|GOT1L1|FASN|PKLR|CYP1A2|CYP2D6|PTGS1|PTGS2|ALOX5|GPT	216	479|869|800|743|539|644|677|632|767|527|611|446	1.42e-05		GO:0046394	0.358503	0
31	5	GO Biological Process		Liver regeneration	0.00026	HMOX1|CCND1|EGFR|PCNA|IL10	216	566|548|884|461|482	1.44e-05		GO:0097421	0.358503	0
243	11	GO Biological Process		T cell activation	0.00027	IL2|IL4|STAT3|TP53|CTNNB1|HMGB1|INS|BCL2|IL6|CD8A|LIG4	216	653|545|863|770|887|746|722|602|821|911|848	1.47e-05		GO:0042110	0.356864	0
118	8	GO Biological Process		Fatty acid biosynthetic process	0.00027	CYP2C9|HPGDS|FASN|CYP1A2|CYP2D6|PTGS1|PTGS2|ALOX5	216	479|800|539|677|632|767|527|611	1.48e-05		GO:0006633	0.356864	0
198	10	GO Biological Process		Regulation of protein localization to membrane	0.00027	TP53|EGFR|ACTB|PARK2|MAPK8|INS|BCL2|TNF|HRAS|AKT1	216	770|884|866|533|710|722|602|860|908|857	1.48e-05		GO:1905475	0.356864	0
55	6	GO Biological Process		Regulation of macrophage activation	0.00027	IL4|IL13|TLR4|IL6|IL10|LDLR	216	545|518|902|821|482|503	1.5e-05		GO:0043030	0.356864	0
244	11	GO Biological Process		Muscle cell differentiation	0.00027	MAPK14|CASP3|SPEG|CALR|CACNA1H|CTNNB1|CHUK|BMP2|CDK1|AKT1|VEGFA	216	695|593|440|626|701|887|647|476|713|857|815	1.52e-05		GO:0042692	0.356864	0
14	4	GO Biological Process		Negative regulation of production of mirnas involved in gene silencing by mirna	0.00028	STAT3|TP53|IL6|TNF	216	863|770|821|860	1.55e-05		GO:1903799	0.355284	0
119	8	GO Biological Process		Regulation of gliogenesis	0.00028	IL1B|CTNNB1|BMP2|CDK1|RELA|IL6|TNF|LDLR	216	869|887|476|713|893|821|860|503	1.57e-05		GO:0014013	0.355284	0
85	7	GO Biological Process		Positive regulation of lipid biosynthetic process	0.00028	IL1B|PTGS2|INS|TNF|AKT1|LDLR|FPR2	216	869|527|722|860|857|503|845	1.59e-05		GO:0046889	0.355284	0
697	19	GO Biological Process		Regulated exocytosis	0.00029	VCL|MAPK1|MPO|EPX|NFKB1|MAPK14|CAT|SOD1|ALB|ANXA5|GUSB|HSP90AA1|HMGB1|ALOX5|SERPINB1|MME|FPR2|FPR1|VEGFA	216	671|890|407|731|656|695|794|719|809|410|575|899|746|611|830|785|845|749|815	1.64e-05		GO:0045055	0.35376	0
56	6	GO Biological Process		Neuron death	0.00029	GAPDH|TP53|CASP3|ENDOG|BCL2|LIG4	216	878|770|593|542|602|848	1.65e-05		GO:0070997	0.35376	0
967	23	GO Biological Process		Animal organ morphogenesis	0.00031	MAPK1|MAPK14|ATRN|MAPK3|EP300|STAT3|TP53|SOD1|EGFR|FAM20C|CTNNB1|JUN|SRC|ALPL|BMP2|BCL2|RELA|TNF|HRAS|TIPARP|VEGFA|MYC|NR2E3	216	890|695|728|872|905|863|770|719|884|428|887|875|881|515|476|602|893|860|908|497|815|896|584	1.72e-05		GO:0009887	0.350864	0
121	8	GO Biological Process		Regulation of myeloid leukocyte differentiation	0.00031	IL4|MITF|NME1|CTNNB1|JUN|TLR4|TNF|MYC	216	545|506|686|887|875|902|860|896	1.76e-05		GO:0002761	0.350864	0
57	6	GO Biological Process		Regulation of interleukin-10 production	0.00032	EPX|IL4|IL13|HMGB1|CD40LG|TLR4	216	731|545|518|746|638|902	1.81e-05		GO:0032653	0.349485	0
57	6	GO Biological Process		Negative regulation of reactive oxygen species metabolic process	0.00032	STAT3|TP53|PARK2|INS|BCL2|IL10	216	863|770|533|722|602|482	1.81e-05		GO:2000378	0.349485	0
518	16	GO Biological Process		Transmembrane receptor protein tyrosine kinase signaling pathway	0.00033	MAPK1|MAPK14|MAPK3|STAT3|EGFR|CASP3|HSP90AA1|ACTB|SRC|INS|CD8A|HRAS|BDNF|TIPARP|AKT1|VEGFA	216	890|695|872|863|884|593|899|866|881|722|911|908|455|497|857|815	1.85e-05		GO:0007169	0.348149	0
161	9	GO Biological Process		B cell activation	0.00033	IL4|EP300|TP53|CD86|CD40LG|TLR4|BCL2|IL10|LIG4	216	545|905|770|650|638|902|602|482|848	1.87e-05		GO:0042113	0.348149	0
33	5	GO Biological Process		Estrogen metabolic process	0.00033	CYP2C9|CYP1A2|CYP2D6|TIPARP|CYP1B1	216	479|677|632|497|737	1.89e-05		GO:0008210	0.348149	0
33	5	GO Biological Process		Long-chain fatty acid biosynthetic process	0.00033	CYP2C9|CYP1A2|CYP2D6|PTGS2|ALOX5	216	479|677|632|527|611	1.89e-05		GO:0042759	0.348149	0
1805	34	GO Biological Process		Vesicle-mediated transport	0.00034	VCL|MAPK1|MPO|EPX|NFKB1|MAPK14|CAT|RAC2|MAPK3|SOD1|ALB|ANXA5|GUSB|CXCL8|CALR|HSP90AA1|ADORA2A|NME1|CTNNB1|HMGB1|ACTB|PARK2|SRC|TLR4|ALOX5|SERPINB1|INS|SAR1B|HRAS|MME|LDLR|FPR2|FPR1|VEGFA	216	671|890|407|731|656|695|794|467|872|719|809|410|575|452|626|899|854|686|887|746|866|533|881|902|611|830|722|818|908|785|503|845|749|815	1.95e-05		GO:0016192	0.346852	0
15	4	GO Biological Process		Regulation of establishment of endothelial barrier	0.00034	VCL|IL1B|TNF|VEGFA	216	671|869|860|815	1.95e-05		GO:1903140	0.346852	0
88	7	GO Biological Process		Positive regulation of ossification	0.00034	TAC1|FAM20C|CTNNB1|ALOX5|BMP2|IL6|ATP2B1	216	578|428|887|611|476|821|587	1.96e-05		GO:0045778	0.346852	0
58	6	GO Biological Process		Response to gamma radiation	0.00034	TP53|CHEK2|BCL2|HRAS|MYC|LIG4	216	770|443|602|908|896|848	1.98e-05		GO:0010332	0.346852	0
58	6	GO Biological Process		Positive regulation of neuron apoptotic process	0.00034	TP53|CASP3|CASP9|CTNNB1|JUN|TNF	216	770|593|485|887|875|860	1.98e-05		GO:0043525	0.346852	0
644	18	GO Biological Process		Cellular cation homeostasis	0.00035	MAPK1|HMOX1|IL2|MAPK3|SOD1|IL13|CALR|TAC1|PTH1R|HMGB1|CNR1|BCL2|LACC1|ATP2B1|ENSP00000459962|FPR2|FPR1|MYC	216	890|566|653|872|719|518|626|578|431|746|449|602|437|587|734|845|749|896	2.01e-05		GO:0030003	0.345593	0
301	12	GO Biological Process		Regulation of innate immune response	0.00035	PQBP1|NFKB1|CREBBP|EP300|HMGB1|CHUK|SRC|TLR4|INS|RELA|HRAS|FPR2	216	413|656|914|905|746|647|881|902|722|893|908|845	2.02e-05		GO:0045088	0.345593	0
163	9	GO Biological Process		Regulation of regulated secretory pathway	0.00035	HMOX1|IL4|RAC2|ADCY1|IL13|CACNA1H|ADORA2A|CNR1|CACNA1I	216	566|545|467|401|518|701|854|449|683	2.05e-05		GO:1903305	0.345593	0
124	8	GO Biological Process		Regulation of dna-templated transcription in response to stress	0.00036	HMOX1|CREBBP|EP300|TP53|JUN|RELA|BCLAF1|VEGFA	216	566|914|905|770|875|893|608|815	2.08e-05		GO:0043620	0.34437	0
465	15	GO Biological Process		Positive regulation of catabolic process	0.00036	HMOX1|CDKN1B|IL4|MAPK3|IL1B|HSP90AA1|HMGB1|PARK2|ENDOG|INS|IL6|TNF|TIPARP|AKT1|LDLR	216	566|635|545|872|869|899|746|533|542|722|821|860|497|857|503	2.1e-05		GO:0009896	0.34437	0
776	20	GO Biological Process		Viral process	0.00037	MAPK1|NFKBIA|CREBBP|MAPK3|EP300|STAT3|TP53|EGFR|CDC25C|CD86|HSP90AA1|CTNNB1|HMGB1|SRC|PCNA|CDK1|RELA|LDLR|NCAM1|LIG4	216	890|827|914|872|905|863|770|884|758|650|899|887|746|881|461|713|893|503|629|848	2.12e-05		GO:0016032	0.34318	0
585	17	GO Biological Process		Lipid biosynthetic process	0.00037	CYP51A1|CYP2C9|GGPS1|HMGCR|HPGDS|FASN|AGPAT4|CACNA1H|ANG|ISYNA1|CYP1A2|CYP2D6|PTGS1|PTGS2|ALOX5|IDI1|HSD17B6	216	797|479|530|779|800|539|434|701|782|599|677|632|767|527|611|761|698	2.14e-05		GO:0008610	0.34318	0
164	9	GO Biological Process		Regulation of intrinsic apoptotic signaling pathway	0.00037	TP53|SOD1|PARK2|PTGS2|SRC|INS|BCL2|BCLAF1|AKT1	216	770|719|533|527|881|722|602|608|857	2.14e-05		GO:2001242	0.34318	0
34	5	GO Biological Process		Maintenance of blood-brain barrier	0.00037	VCL|ACTB|PTGS2|IL6|VEGFA	216	671|866|527|821|815	2.15e-05		GO:0035633	0.34318	0
303	12	GO Biological Process		Regulation of angiogenesis	0.00037	HMOX1|IL1B|STAT3|CXCL8|CTNNB1|PTGS2|ALOX5|IL6|TNF|IL10|CYP1B1|VEGFA	216	566|869|863|452|887|527|611|821|860|482|737|815	2.15e-05		GO:0045765	0.34318	0
1271	27	GO Biological Process		Negative regulation of signal transduction	0.00037	HMOX1|NFKBIA|MAPK14|IL4|IL1B|TP53|EGFR|TNFRSF10B|HMGCR|CXCL8|CALR|CTNNB1|PARK2|PTGS2|SRC|TLR4|BMP2|XDH|INS|BCL2|RELA|IL6|TNF|IL10|BDNF|AKT1|MYC	216	566|827|695|545|869|770|884|554|779|452|626|887|533|527|881|902|476|416|722|602|893|821|860|482|455|857|896	2.17e-05		GO:0009968	0.34318	0
59	6	GO Biological Process		Positive regulation of dna binding	0.00037	EP300|NME1|CTNNB1|HMGB1|PARK2|TXN	216	905|686|887|746|533|665	2.17e-05		GO:0043388	0.34318	0
59	6	GO Biological Process		Positive regulation of blood vessel diameter	0.00037	HMOX1|SOD1|EGFR|ADORA2A|ADRB3|INS	216	566|719|884|854|470|722	2.17e-05		GO:0097755	0.34318	0
125	8	GO Biological Process		Cellular hormone metabolic process	0.00037	CYP2C9|CACNA1H|CYP1A2|CYP2D6|SPP1|TIPARP|HSD17B6|CYP1B1	216	479|701|677|632|851|497|698|737	2.2e-05		GO:0034754	0.34318	0
356	13	GO Biological Process		Negative regulation of proteolysis	0.00037	CST4|GAPDH|TP53|ADORA2A|PTGS2|SRC|SERPINB1|INS|UMODL1|TNF|IL10|AKT1|VEGFA	216	464|878|770|854|527|881|830|722|824|860|482|857|815	2.21e-05		GO:0045861	0.34318	0
1501	30	GO Biological Process		Movement of cell or subcellular component	0.00038	MAPK1|EPX|RAC2|MAPK3|IL1B|SOD1|EGFR|TNFRSF10B|EMB|CXCL8|ANG|CCDC88A|CTNNB1|HMGB1|ACTB|SRC|ALOX5|CNR2|CCL26|CDK1|CACNA1I|IL6|TNF|IL10|BDNF|MSMP|AKT1|CYP1B1|VEGFA|NCAM1	216	890|731|467|872|869|719|884|554|419|452|782|560|887|746|866|881|611|605|806|713|683|821|860|482|455|689|857|737|815|629	2.23e-05		GO:0006928	0.342022	0
126	8	GO Biological Process		Mammary gland development	0.00039	MAPK1|CCND1|FASN|NME1|SRC|XDH|AKT1|VEGFA	216	890|548|539|686|881|416|857|815	2.32e-05		GO:0030879	0.340894	0
60	6	GO Biological Process		Regulation of lipid catabolic process	0.0004	IL1B|CNR1|INS|TNF|AKT1|LDLR	216	869|449|722|860|857|503	2.36e-05		GO:0050994	0.339794	0
210	10	GO Biological Process		Phagocytosis	0.0004	MAPK1|RAC2|MAPK3|HSP90AA1|ADORA2A|HMGB1|ACTB|SRC|TLR4|LDLR	216	890|467|872|899|854|746|866|881|902|503	2.4e-05		GO:0006909	0.339794	0
91	7	GO Biological Process		Female gonad development	0.0004	SOD1|CASP3|ANG|SRC|BCL2|TIPARP|VEGFA	216	719|593|782|881|602|497|815	2.4e-05		GO:0008585	0.339794	0
91	7	GO Biological Process		Response to fatty acid	0.0004	CAT|UCP1|NME1|PTGS2|SRC|AKT1|LDLR	216	794|776|686|527|881|857|503	2.4e-05		GO:0070542	0.339794	0
258	11	GO Biological Process		Regulation of peptidyl-tyrosine phosphorylation	0.00042	IL2|IL4|STAT3|TP53|EGFR|IL13|SRC|IL6|TNF|BDNF|VEGFA	216	653|545|863|770|884|518|881|821|860|455|815	2.5e-05		GO:0050730	0.337675	0
720	19	GO Biological Process		Enzyme linked receptor protein signaling pathway	0.00042	MAPK1|MAPK14|MAPK3|STAT3|TP53|EGFR|CASP3|HSP90AA1|ACTB|JUN|SRC|BMP2|INS|CD8A|HRAS|BDNF|TIPARP|AKT1|VEGFA	216	890|695|872|863|770|884|593|899|866|875|881|476|722|911|908|455|497|857|815	2.53e-05		GO:0007167	0.337675	0
656	18	GO Biological Process		Tube morphogenesis	0.00043	HMOX1|MAPK14|EGFR|CXCL8|CASP3|ANG|CTNNB1|PTGS2|JUN|SRC|BMP2|BCL2|TIPARP|AKT1|LDLR|CYP1B1|VEGFA|MYC	216	566|695|884|452|593|782|887|527|875|881|476|602|497|857|503|737|815|896	2.54e-05		GO:0035239	0.336653	0
416	14	GO Biological Process		Regulation of mitotic cell cycle phase transition	0.00043	CCND1|CDKN1B|EP300|CDK2|TP53|EGFR|CDC25C|HSP90AA1|BUB3|PCNA|CHEK2|CDK1|BCL2|AKT1	216	548|635|905|812|770|884|758|899|707|461|443|713|602|857	2.55e-05		GO:1901990	0.336653	0
61	6	GO Biological Process		Response to fungus	0.00043	MPO|GAPDH|GNLY|TAC1|ANG|TLR4	216	407|878|620|578|782|902	2.58e-05		GO:0009620	0.336653	0
128	8	GO Biological Process		Regulation of b cell activation	0.00043	IL2|IL4|IL13|CASP3|TLR4|BCL2|IL6|IL10	216	653|545|518|593|902|602|821|482	2.58e-05		GO:0050864	0.336653	0
128	8	GO Biological Process		Negative regulation of leukocyte cell-cell adhesion	0.00043	IL2|IL4|CASP3|CD86|ADORA2A|HMGB1|IL10|AKT1	216	653|545|593|650|854|746|482|857	2.58e-05		GO:1903038	0.336653	0
212	10	GO Biological Process		Regulation of protein binding	0.00043	MAPK3|EP300|ACTB|PARK2|SRC|BMP2|MAPK8|IL10|BDNF|AKT1	216	872|905|866|533|881|476|710|482|455|857	2.59e-05		GO:0043393	0.336653	0
310	12	GO Biological Process		Negative regulation of locomotion	0.00044	VCL|HMOX1|IL4|STAT3|MITF|CALR|ADORA2A|HMGB1|BCL2|TNF|AKT1|CYP1B1	216	671|566|545|863|506|626|854|746|602|860|857|737	2.67e-05		GO:0040013	0.335655	0
213	10	GO Biological Process		Multi-multicellular organism process	0.00045	MAPK1|MAPK3|IL1B|SOD1|TAC1|PTGS2|CNR1|SPP1|BCL2|AKT1	216	890|872|869|719|578|527|449|851|602|857	2.69e-05		GO:0044706	0.334679	0
129	8	GO Biological Process		Liver development	0.00045	HMOX1|CCND1|EGFR|JUN|PCNA|RELA|HRAS|IL10	216	566|548|884|875|461|893|908|482	2.72e-05		GO:0001889	0.334679	0
129	8	GO Biological Process		Positive regulation of protein localization to membrane	0.00045	TP53|EGFR|PARK2|MAPK8|BCL2|TNF|HRAS|AKT1	216	770|884|533|710|602|860|908|857	2.72e-05		GO:1905477	0.334679	0
311	12	GO Biological Process		Negative regulation of cellular component movement	0.00045	VCL|HMOX1|CDKN1B|IL4|STAT3|MITF|CALR|HMGB1|BCL2|TNF|AKT1|CYP1B1	216	671|566|635|545|863|506|626|746|602|860|857|737	2.75e-05		GO:0051271	0.334679	0
36	5	GO Biological Process		Maternal placenta development	0.00045	MAPK1|MAPK3|PTGS2|SPP1|AKT1	216	890|872|527|851|857	2.76e-05		GO:0001893	0.334679	0
36	5	GO Biological Process		Regulation of synaptic transmission, gabaergic	0.00045	TAC1|ADORA2A|CNR1|CNR2|BDNF	216	578|854|449|605|455	2.76e-05		GO:0032228	0.334679	0
36	5	GO Biological Process		Response to atp	0.00045	IL1B|SOD1|PKLR|PTGS2|ENSP00000459962	216	869|719|644|527|734	2.76e-05		GO:0033198	0.334679	0
36	5	GO Biological Process		Positive regulation of telomerase activity	0.00045	MAPK1|MAPK3|HSP90AA1|CTNNB1|MYC	216	890|872|899|887|896	2.76e-05		GO:0051973	0.334679	0
4251	61	GO Biological Process		Protein metabolic process	0.00047	MAPK1|NFKBIA|OGDH|NFKB1|IL2|CCND1|GAPDH|MAPK14|IL4|CAT|FNTB|MAP3K10|CREBBP|MAPK3|EP300|IL1B|CDK2|TP53|CBX4|GZMA|EGFR|ALB|CASP3|SPEG|CALR|CDC25C|FAM20C|CNDP2|NOS2|CASP9|HSP90AA1|ADORA2A|CTNNB1|ACTB|PARK2|BUB3|CASP7|CHUK|CD40LG|SRC|TLR4|BMP2|PCNA|CHEK2|SPP1|CDK1|MAPK8|INS|BCL2|RELA|IL6|TNF|WDR20|HRAS|MME|TIPARP|CCS|AKT1|LDLR|MYC|NCAM1	216	890|827|791|656|653|548|878|695|545|794|662|524|914|872|905|869|812|770|725|512|884|809|593|440|626|758|428|581|788|485|899|854|887|866|533|707|590|647|638|881|902|476|461|443|851|713|710|722|602|893|821|860|488|908|785|497|755|857|503|896|629	2.84e-05		GO:0019538	0.33279	0
262	11	GO Biological Process		Negative regulation of cell migration	0.00047	VCL|HMOX1|IL4|STAT3|MITF|CALR|HMGB1|BCL2|TNF|AKT1|CYP1B1	216	671|566|545|863|506|626|746|602|860|857|737	2.86e-05		GO:0030336	0.33279	0
215	10	GO Biological Process		Regulation of peptide hormone secretion	0.00048	IL1B|EGFR|HMGCR|SLC2A2|NOS2|PARK2|CNR1|ALOX5|INS|TNF	216	869|884|779|833|788|533|449|611|722|860	2.91e-05		GO:0090276	0.331876	0
17	4	GO Biological Process		Regulation of amyloid-beta clearance	0.00049	CYP51A1|IL4|HMGCR|TNF	216	797|545|779|860	2.97e-05		GO:1900221	0.33098	0
216	10	GO Biological Process		Regulation of carbohydrate metabolic process	0.00049	NFKB1|EP300|STAT3|TP53|PTH1R|PARK2|SRC|GPT|INS|AKT1	216	656|905|863|770|431|533|881|446|722|857	3.02e-05		GO:0006109	0.33098	0
63	6	GO Biological Process		Negative regulation of synaptic transmission	0.0005	IL1B|BCHE|PARK2|PTGS2|CNR2|BDNF	216	869|740|533|527|605|455	3.05e-05		GO:0050805	0.330103	0
95	7	GO Biological Process		Cellular response to ketone	0.00051	EGFR|ADCY1|CASP9|SRC|SPP1|ATP2B1|AKT1	216	884|401|485|881|851|587|857	3.11e-05		GO:1901655	0.329243	0
484	15	GO Biological Process		Neutrophil degranulation	0.00053	VCL|MAPK1|MPO|EPX|NFKB1|MAPK14|CAT|GUSB|HSP90AA1|HMGB1|ALOX5|SERPINB1|MME|FPR2|FPR1	216	671|890|407|731|656|695|794|575|899|746|611|830|785|845|749	3.28e-05		GO:0043312	0.327572	0
317	12	GO Biological Process		Adaptive immune response	0.00053	IL2|IL4|STAT3|CD86|HMGB1|CD40LG|TLR4|IL6|CD8A|PRF1|HRAS|LIG4	216	653|545|863|650|746|638|902|821|911|716|908|848	3.29e-05		GO:0002250	0.327572	0
64	6	GO Biological Process		Maternal process involved in female pregnancy	0.00054	MAPK1|MAPK3|PTGS2|CNR1|SPP1|AKT1	216	890|872|527|449|851|857	3.32e-05		GO:0060135	0.326761	0
174	9	GO Biological Process		Regulation of macroautophagy	0.00054	HMOX1|GAPDH|IL4|MAPK3|TP53|CASP3|PARK2|MAPK8|AKT1	216	566|878|545|872|770|593|533|710|857	3.34e-05		GO:0016241	0.326761	0
133	8	GO Biological Process		Regulation of fat cell differentiation	0.00054	MAPK14|PTGS2|ALOX5|BMP2|INS|IL6|TNF|AKT1	216	695|527|611|476|722|821|860|857	3.34e-05		GO:0045598	0.326761	0
267	11	GO Biological Process		Positive regulation of growth	0.00054	MAPK1|IL2|MAPK14|EGFR|PARK2|CDK1|INS|BCL2|BDNF|AKT1|VEGFA	216	890|653|695|884|533|713|722|602|455|857|815	3.38e-05		GO:0045927	0.326761	0
5	3	GO Biological Process		Glial cell apoptotic process	0.00057	TP53|CASP3|CASP9	216	770|593|485	3.53e-05		GO:0034349	0.324413	0
97	7	GO Biological Process		Positive regulation of t cell proliferation	0.00057	IL2|IL4|IL1B|CD86|HMGB1|CD40LG|IL6	216	653|545|869|650|746|638|821	3.53e-05		GO:0042102	0.324413	0
18	4	GO Biological Process		Regulation of immunoglobulin secretion	0.00058	IL2|CD40LG|IL6|TNF	216	653|638|821|860	3.6e-05		GO:0051023	0.323657	0
222	10	GO Biological Process		Regulation of exocytosis	0.0006	HMOX1|IL4|RAC2|ADCY1|IL13|CACNA1H|ADORA2A|PARK2|CNR1|CACNA1I	216	566|545|467|401|518|701|854|533|449|683	3.77e-05		GO:0017157	0.322185	0
1018	23	GO Biological Process		Cell motility	0.0006	EPX|IL1B|EGFR|TNFRSF10B|CXCL8|ANG|CCDC88A|CTNNB1|HMGB1|ACTB|SRC|ALOX5|CNR2|CCL26|CDK1|CACNA1I|IL6|TNF|IL10|MSMP|AKT1|CYP1B1|VEGFA	216	731|869|884|554|452|782|560|887|746|866|881|611|605|806|713|683|821|860|482|689|857|737|815	3.77e-05		GO:0048870	0.322185	0
66	6	GO Biological Process		Alpha-beta t cell activation	0.00062	IL4|STAT3|HMGB1|INS|BCL2|IL6	216	545|863|746|722|602|821	3.89e-05		GO:0046631	0.320761	0
39	5	GO Biological Process		Positive regulation of interleukin-10 production	0.00062	IL4|IL13|HMGB1|CD40LG|TLR4	216	545|518|746|638|902	3.91e-05		GO:0032733	0.320761	0
377	13	GO Biological Process		Positive regulation of proteolysis	0.00062	MAPK14|MAPK3|IL1B|STAT3|TNFRSF10B|CASP9|HMGB1|PARK2|SRC|XDH|TNF|AKT1|MYC	216	695|872|869|863|554|485|746|533|881|416|860|857|896	3.92e-05		GO:0045862	0.320761	0
67	6	GO Biological Process		Positive regulation of nucleocytoplasmic transport	0.00067	MAPK1|MAPK14|IL1B|TP53|PTGS2|CDK1	216	890|695|869|770|527|713	4.21e-05		GO:0046824	0.317393	0
226	10	GO Biological Process		Regulation of protein kinase b signaling	0.00069	RAC2|EGFR|CD86|HSP90AA1|SRC|TXN|XDH|INS|TNF|AKT1	216	467|884|650|899|881|665|416|722|860|857	4.36e-05		GO:0051896	0.316115	0
40	5	GO Biological Process		Positive regulation of interleukin-12 production	0.00069	MAPK14|HMGB1|CD40LG|TLR4|RELA	216	695|746|638|902|893	4.37e-05		GO:0032735	0.316115	0
439	14	GO Biological Process		Wound healing	0.00071	VCL|MAPK1|HMOX1|MAPK3|EGFR|ANXA5|CASP3|ADORA2A|ACTB|CD40LG|SRC|INS|IL6|VEGFA	216	671|890|566|872|884|410|593|854|866|638|881|722|821|815	4.49e-05		GO:0042060	0.314874	0
101	7	GO Biological Process		Response to heat	0.00071	HMOX1|SOD1|HSP90AA1|PKLR|PTGS2|AKT1|ENSP00000459962	216	566|719|899|644|527|857|734	4.5e-05		GO:0009408	0.314874	0
328	12	GO Biological Process		Negative regulation of cell cycle process	0.00071	CCND1|CDKN1B|EP300|CDK2|TP53|CALR|CDC25C|BUB3|PCNA|CHEK2|CDK1|BCL2	216	548|635|905|812|770|626|758|707|461|443|713|602	4.53e-05		GO:0010948	0.314874	0
68	6	GO Biological Process		Positive regulation of tyrosine phosphorylation of stat protein	0.00071	IL2|IL4|STAT3|IL13|IL6|TNF	216	653|545|863|518|821|860	4.55e-05		GO:0042531	0.314874	0
68	6	GO Biological Process		Positive regulation of striated muscle tissue development	0.00071	MAPK1|MAPK14|HMGCR|CTNNB1|CDK1|BCL2	216	890|695|779|887|713|602	4.55e-05		GO:0045844	0.314874	0
440	14	GO Biological Process		Regulation of membrane potential	0.00072	SOD1|TAC1|CACNA1H|ADORA2A|PARK2|CNR1|JUN|SRC|CNR2|BCL2|CACNA1I|BDNF|AKT1|ENSP00000459962	216	719|578|701|854|533|449|875|881|605|602|683|455|857|734	4.6e-05		GO:0042391	0.314267	0
277	11	GO Biological Process		Defense response to bacterium	0.00073	MPO|EPX|GNLY|TAC1|NOS2|ANG|TLR4|IL6|TNF|IL10|FPR2	216	407|731|620|578|788|782|902|821|860|482|845	4.66e-05		GO:0042742	0.313668	0
384	13	GO Biological Process		Axonogenesis	0.00073	VCL|MAPK1|RAC2|MAPK3|ADCY1|EMB|HSP90AA1|ACTB|SRC|BCL2|BDNF|VEGFA|NCAM1	216	671|890|467|872|401|419|899|866|881|602|455|815|629	4.71e-05		GO:0007409	0.313668	0
183	9	GO Biological Process		Female pregnancy	0.00076	MAPK1|MAPK3|IL1B|SOD1|PTGS2|CNR1|SPP1|BCL2|AKT1	216	890|872|869|719|527|449|851|602|857	4.86e-05		GO:0007565	0.311919	0
183	9	GO Biological Process		Monocarboxylic acid biosynthetic process	0.00076	CYP2C9|HPGDS|FASN|PKLR|CYP1A2|CYP2D6|PTGS1|PTGS2|ALOX5	216	479|800|539|644|677|632|767|527|611	4.86e-05		GO:0072330	0.311919	0
563	16	GO Biological Process		Sensory organ development	0.00076	MAPK1|CDKN1B|MAPK3|STAT3|SOD1|EGFR|MITF|CTNNB1|JUN|BMP2|BCL2|ATP2B1|BDNF|CYP1B1|VEGFA|NR2E3	216	890|635|872|863|719|884|506|887|875|476|602|587|455|737|815|584	4.89e-05		GO:0007423	0.311919	0
443	14	GO Biological Process		Negative regulation of transport	0.00076	CYP51A1|HMOX1|NFKB1|IL1B|HMGCR|HMGB1|PARK2|PTGS2|CNR1|TXN|INS|BCL2|TNF|AKT1	216	797|566|656|869|779|746|533|527|449|665|722|602|860|857	4.94e-05		GO:0051051	0.311919	0
103	7	GO Biological Process		Entry into host	0.00078	EGFR|CD86|CTNNB1|SRC|CDK1|LDLR|NCAM1	216	884|650|887|881|713|503|629	5.06e-05		GO:0044409	0.310791	0
896	21	GO Biological Process		Cell migration	0.00078	EPX|IL1B|EGFR|TNFRSF10B|CXCL8|ANG|CCDC88A|CTNNB1|HMGB1|SRC|ALOX5|CNR2|CCL26|CDK1|IL6|TNF|IL10|MSMP|AKT1|CYP1B1|VEGFA	216	731|869|884|554|452|782|560|887|746|881|611|605|806|713|821|860|482|689|857|737|815	5.07e-05		GO:0016477	0.310791	0
20	4	GO Biological Process		Positive regulation of cellular response to oxidative stress	0.0008	SOD1|ENDOG|TLR4|TNF	216	719|542|902|860	5.16e-05		GO:1900409	0.309691	0
20	4	GO Biological Process		Positive regulation of leukocyte adhesion to vascular endothelial cell	0.0008	ALOX5|RELA|IL6|TNF	216	611|893|821|860	5.16e-05		GO:1904996	0.309691	0
445	14	GO Biological Process		Cell morphogenesis involved in neuron differentiation	0.0008	VCL|MAPK1|RAC2|MAPK3|SOD1|ADCY1|EMB|HSP90AA1|ACTB|SRC|BCL2|BDNF|VEGFA|NCAM1	216	671|890|467|872|719|401|419|899|866|881|602|455|815|629	5.18e-05		GO:0048667	0.309691	0
629	17	GO Biological Process		Metal ion homeostasis	0.0008	HMOX1|IL2|SOD1|EGFR|IL13|CALR|TAC1|PTH1R|HMGB1|PARK2|CNR1|BCL2|ATP2B1|ENSP00000459962|FPR2|FPR1|MYC	216	566|653|719|884|518|626|578|431|746|533|449|602|587|734|845|749|896	5.18e-05		GO:0055065	0.309691	0
6	3	GO Biological Process		Trachea formation	0.0008	MAPK1|MAPK3|CTNNB1	216	890|872|887	5.26e-05		GO:0060440	0.309691	0
6	3	GO Biological Process		Positive regulation of mirna metabolic process	0.0008	NFKB1|RELA|HRAS	216	656|893|908	5.26e-05		GO:2000630	0.309691	0
104	7	GO Biological Process		Negative regulation of leukocyte differentiation	0.00082	IL2|IL4|NME1|CTNNB1|HMGB1|TLR4|MYC	216	653|545|686|887|746|902|896	5.36e-05		GO:1902106	0.308619	0
42	5	GO Biological Process		Positive regulation of dna-templated transcription, initiation	0.00082	TP53|MITF|CTNNB1|JUN|BCLAF1	216	770|506|887|875|608	5.41e-05		GO:2000144	0.308619	0
71	6	GO Biological Process		Regulation of glial cell differentiation	0.00087	CTNNB1|BMP2|CDK1|RELA|IL6|LDLR	216	887|476|713|893|821|503	5.7e-05		GO:0045685	0.306048	0
71	6	GO Biological Process		Cellular response to hydrogen peroxide	0.00087	SRC|PCNA|CDK1|RELA|IL6|CYP1B1	216	881|461|713|893|821|737	5.7e-05		GO:0070301	0.306048	0
187	9	GO Biological Process		Organic hydroxy compound biosynthetic process	0.00087	CYP51A1|TYR|PTS|GGPS1|HMGCR|CACNA1H|ISYNA1|IDI1|TYRP1	216	797|752|623|530|779|701|599|761|659	5.7e-05		GO:1901617	0.306048	0
43	5	GO Biological Process		Positive regulation of b cell proliferation	0.00091	IL2|IL4|IL13|TLR4|BCL2	216	653|545|518|902|602	5.99e-05		GO:0030890	0.304096	0
106	7	GO Biological Process		Regulation of interferon-gamma production	0.00091	IL2|IL1B|HMGB1|TLR4|TNF|HRAS|IL10	216	653|869|746|902|860|908|482	6e-05		GO:0032649	0.304096	0
21	4	GO Biological Process		T cell lineage commitment	0.00092	STAT3|TP53|BCL2|IL6	216	863|770|602|821	6.11e-05		GO:0002360	0.303621	0
21	4	GO Biological Process		Positive regulation of cytokine production involved in inflammatory response	0.00092	STAT3|TLR4|IL6|TNF	216	863|902|821|860	6.11e-05		GO:1900017	0.303621	0
72	6	GO Biological Process		Peptidyl-threonine phosphorylation	0.00092	MAPK1|MAP3K10|CDK1|MAPK8|BCL2|AKT1	216	890|524|713|710|602|857	6.13e-05		GO:0018107	0.303621	0
236	10	GO Biological Process		Cellular response to extracellular stimulus	0.00093	AQP2|MAPK1|HMOX1|MAPK3|TP53|ALB|JUN|MAPK8|BCL2|ATP2B1	216	521|890|566|872|770|809|875|710|602|587	6.17e-05		GO:0031668	0.303152	0
397	13	GO Biological Process		Positive regulation of cellular catabolic process	0.00098	HMOX1|IL4|MAPK3|IL1B|HSP90AA1|HMGB1|PARK2|ENDOG|INS|IL6|TNF|AKT1|LDLR	216	566|545|872|869|899|746|533|542|722|821|860|857|503	6.53e-05		GO:0031331	0.300877	0
44	5	GO Biological Process		Acute-phase response	0.001	IL1B|STAT3|INS|IL6|ENSP00000459962	216	869|863|722|821|734	6.63e-05		GO:0006953	0.3	0
45	5	GO Biological Process		Bone remodeling	0.0011	RAC2|MITF|PTH1R|CTNNB1|SRC	216	467|506|431|887|881	7.31e-05		GO:0046849	0.295861	0
7	3	GO Biological Process		Alkaloid metabolic process	0.0011	BCHE|CYP1A2|CYP2D6	216	740|677|632	7.46e-05		GO:0009820	0.295861	0
7	3	GO Biological Process		Regulation of calcidiol 1-monooxygenase activity	0.0011	NFKB1|IL1B|TNF	216	656|869|860	7.46e-05		GO:0060558	0.295861	0
194	9	GO Biological Process		Hormone metabolic process	0.0011	CYP2C9|CACNA1H|CYP1A2|CYP2D6|SPP1|MME|TIPARP|HSD17B6|CYP1B1	216	479|701|677|632|851|785|497|698|737	7.47e-05		GO:0042445	0.295861	0
75	6	GO Biological Process		Animal organ regeneration	0.0011	HMOX1|CCND1|EGFR|PCNA|CDK1|IL10	216	566|548|884|461|713|482	7.58e-05		GO:0031100	0.295861	0
151	8	GO Biological Process		Interaction with host	0.0012	GAPDH|EGFR|CD86|CTNNB1|SRC|CDK1|LDLR|NCAM1	216	878|884|650|887|881|713|503|629	7.84e-05		GO:0051701	0.292082	0
111	7	GO Biological Process		Stimulatory c-type lectin receptor signaling pathway	0.0012	NFKB1|CREBBP|EP300|CHUK|SRC|RELA|HRAS	216	656|914|905|647|881|893|908	7.9e-05		GO:0002223	0.292082	0
46	5	GO Biological Process		Positive regulation of phospholipase c activity	0.0012	EGFR|CD86|ANG|HRAS|BDNF	216	884|650|782|908|455	8.05e-05		GO:0010863	0.292082	0
46	5	GO Biological Process		Neuron apoptotic process	0.0012	GAPDH|TP53|CASP3|BCL2|LIG4	216	878|770|593|602|848	8.05e-05		GO:0051402	0.292082	0
46	5	GO Biological Process		Negative regulation of lipid localization	0.0012	NFKBIA|NFKB1|IL6|TNF|AKT1	216	827|656|821|860|857	8.05e-05		GO:1905953	0.292082	0
76	6	GO Biological Process		Regulation of interleukin-8 production	0.0012	IL1B|HMGB1|TLR4|RELA|TNF|IL10	216	869|746|902|893|860|482	8.12e-05		GO:0032677	0.292082	0
152	8	GO Biological Process		Positive regulation of lipid metabolic process	0.0012	IL1B|PTGS2|SRC|INS|TNF|AKT1|LDLR|FPR2	216	869|527|881|722|860|857|503|845	8.19e-05		GO:0045834	0.292082	0
23	4	GO Biological Process		Positive regulation of cyclase activity	0.0012	MAPK14|MAPK3|NOS2|MAPK8	216	695|872|788|710	8.36e-05		GO:0031281	0.292082	0
23	4	GO Biological Process		Bone resorption	0.0012	RAC2|PTH1R|CTNNB1|SRC	216	467|431|887|881	8.36e-05		GO:0045453	0.292082	0
23	4	GO Biological Process		Positive regulation of long-term synaptic potentiation	0.0012	ADCY1|ADORA2A|INS|MME	216	401|854|722|785	8.36e-05		GO:1900273	0.292082	0
198	9	GO Biological Process		Positive regulation of peptidase activity	0.0013	MAPK14|MAPK3|STAT3|TNFRSF10B|CASP9|HMGB1|XDH|TNF|MYC	216	695|872|863|554|485|746|416|860|896	8.68e-05		GO:0010952	0.288606	0
77	6	GO Biological Process		Regulation of tissue remodeling	0.0013	IL2|TP53|EGFR|SRC|SPP1|IL6	216	653|770|884|881|851|821	8.7e-05		GO:0034103	0.288606	0
47	5	GO Biological Process		Negative regulation of epithelial cell differentiation	0.0013	CCND1|IL13|CTNNB1|XDH|VEGFA	216	548|518|887|416|815	8.85e-05		GO:0030857	0.288606	0
47	5	GO Biological Process		Icosanoid biosynthetic process	0.0013	CYP2C9|HPGDS|PTGS1|PTGS2|ALOX5	216	479|800|767|527|611	8.85e-05		GO:0046456	0.288606	0
199	9	GO Biological Process		Response to interleukin-1	0.0013	NFKBIA|NFKB1|MAPK3|IL1B|CXCL8|CHUK|SRC|CCL26|RELA	216	827|656|872|869|452|647|881|806|893	9e-05		GO:0070555	0.288606	0
199	9	GO Biological Process		Positive regulation of hemopoiesis	0.0013	IL2|MAPK14|IL4|IL1B|STAT3|CD86|HMGB1|JUN|TNF	216	653|695|545|869|863|650|746|875|860	9e-05		GO:1903708	0.288606	0
1306	26	GO Biological Process		Regulation of organelle organization	0.0013	MAPK1|CDKN1B|RAC2|MAPK3|EP300|IL1B|TP53|CALR|TAC1|CDC25C|CCDC88A|CTNNB1|PARK2|BUB3|SRC|CCL26|MAPK8|INS|BCL2|SAR1B|TNF|HRAS|AKT1|VEGFA|MYC|LIG4	216	890|635|467|872|905|869|770|626|578|758|560|887|533|707|881|806|710|722|602|818|860|908|857|815|896|848	9.03e-05		GO:0033043	0.288606	0
354	12	GO Biological Process		Second-messenger-mediated signaling	0.0013	EGFR|ADCY1|CXCL8|PTH1R|NOS2|ADORA2A|ADRB3|CNR1|CNR2|ENSP00000459962|FPR2|FPR1	216	884|401|452|431|788|854|470|449|605|734|845|749	9.15e-05		GO:0019932	0.288606	0
114	7	GO Biological Process		Response to amino acid	0.0013	CDKN1B|EGFR|CASP3|CHUK|PCNA|RELA|TNF	216	635|884|593|647|461|893|860	9.26e-05		GO:0043200	0.288606	0
114	7	GO Biological Process		Alcohol biosynthetic process	0.0013	CYP51A1|PTS|GGPS1|HMGCR|CACNA1H|ISYNA1|IDI1	216	797|623|530|779|701|599|761	9.26e-05		GO:0046165	0.288606	0
200	9	GO Biological Process		Striated muscle cell differentiation	0.0014	MAPK14|CASP3|CALR|CACNA1H|CHUK|BMP2|CDK1|AKT1|VEGFA	216	695|593|626|701|647|476|713|857|815	9.34e-05		GO:0051146	0.285387	0
24	4	GO Biological Process		Positive regulation of gene silencing by mirna	0.0014	STAT3|TP53|EGFR|IL6	216	863|770|884|821	9.68e-05		GO:2000637	0.285387	0
48	5	GO Biological Process		Response to amine	0.0014	SOD1|ADORA2A|NME1|CNR2|CDK1	216	719|854|686|605|713	9.7e-05		GO:0014075	0.285387	0
48	5	GO Biological Process		Defense response to fungus	0.0014	MPO|GAPDH|GNLY|TAC1|ANG	216	407|878|620|578|782	9.7e-05		GO:0050832	0.285387	0
156	8	GO Biological Process		Negative regulation of hemopoiesis	0.0014	NFKBIA|IL2|IL4|NME1|CTNNB1|HMGB1|TLR4|MYC	216	827|653|545|686|887|746|902|896	9.73e-05		GO:1903707	0.285387	0
115	7	GO Biological Process		Fc-epsilon receptor signaling pathway	0.0014	MAPK1|NFKB1|MAPK3|CHUK|JUN|MAPK8|RELA	216	890|656|872|647|875|710|893	9.75e-05		GO:0038095	0.285387	0
115	7	GO Biological Process		Regulation of nucleocytoplasmic transport	0.0014	MAPK1|MAPK14|IL1B|TP53|PTGS2|TXN|CDK1	216	890|695|869|770|527|665|713	9.75e-05		GO:0046822	0.285387	0
157	8	GO Biological Process		Regeneration	0.0015	HMOX1|CCND1|EGFR|JUN|PCNA|CDK1|BCL2|IL10	216	566|548|884|875|461|713|602|482	0.0001		GO:0031099	0.282391	0
8	3	GO Biological Process		Regulation of endodeoxyribonuclease activity	0.0015	GZMA|HMGB1|AKT1	216	512|746|857	0.0001		GO:0032071	0.282391	0
8	3	GO Biological Process		Nucleotide-binding oligomerization domain containing 2 signaling pathway	0.0015	NFKBIA|RELA|LACC1	216	827|893|437	0.0001		GO:0070431	0.282391	0
8	3	GO Biological Process		Negative regulation of amyloid-beta clearance	0.0015	CYP51A1|HMGCR|TNF	216	797|779|860	0.0001		GO:1900222	0.282391	0
158	8	GO Biological Process		Cytokine production	0.0015	IL4|IL1B|NOS2|HMGB1|PTGS2|TLR4|LACC1|TNF	216	545|869|788|746|527|902|437|860	0.00011		GO:0001816	0.282391	0
204	9	GO Biological Process		Cellular response to nutrient levels	0.0015	MAPK1|HMOX1|MAPK3|TP53|ALB|JUN|MAPK8|BCL2|ATP2B1	216	890|566|872|770|809|875|710|602|587	0.00011		GO:0031669	0.282391	0
49	5	GO Biological Process		Negative regulation of blood pressure	0.0015	TAC1|NOS2|ADRB3|CNR1|ENSP00000459962	216	578|788|470|449|734	0.00011		GO:0045776	0.282391	0
80	6	GO Biological Process		Positive regulation of carbohydrate metabolic process	0.0015	NFKB1|PTH1R|SRC|GPT|INS|AKT1	216	656|431|881|446|722|857	0.00011		GO:0045913	0.282391	0
117	7	GO Biological Process		Negative regulation of t cell activation	0.0015	IL2|IL4|CASP3|CD86|ADORA2A|HMGB1|IL10	216	653|545|593|650|854|746|482	0.00011		GO:0050868	0.282391	0
49	5	GO Biological Process		Execution phase of apoptosis	0.0015	CASP3|HMGB1|CASP7|ENDOG|AKT1	216	593|746|590|542|857	0.00011		GO:0097194	0.282391	0
118	7	GO Biological Process		Regulation of glucose metabolic process	0.0016	EP300|TP53|PARK2|SRC|GPT|INS|AKT1	216	905|770|533|881|446|722|857	0.00011		GO:0010906	0.279588	0
25	4	GO Biological Process		Decidualization	0.0016	MAPK1|MAPK3|PTGS2|SPP1	216	890|872|527|851	0.00011		GO:0046697	0.279588	0
256	10	GO Biological Process		Negative regulation of peptidase activity	0.0017	CST4|GAPDH|ADORA2A|PTGS2|SRC|SERPINB1|UMODL1|TNF|AKT1|VEGFA	216	464|878|854|527|881|830|824|860|857|815	0.00012		GO:0010466	0.276955	0
82	6	GO Biological Process		Negative regulation of autophagy	0.0017	HMOX1|STAT3|TP53|BCL2|IL10|AKT1	216	566|863|770|602|482|857	0.00012		GO:0010507	0.276955	0
676	17	GO Biological Process		Regulation of growth	0.0017	MAPK1|IL2|CDKN1B|MAPK14|ATRN|STAT3|TP53|SOD1|EGFR|PARK2|SPP1|CDK1|INS|BCL2|BDNF|AKT1|VEGFA	216	890|653|635|695|728|863|770|719|884|533|851|713|722|602|455|857|815	0.00012		GO:0040008	0.276955	0
161	8	GO Biological Process		Regulation of generation of precursor metabolites and energy	0.0017	IL4|EP300|STAT3|TP53|NOS2|CDK1|INS|AKT1	216	545|905|863|770|788|713|722|857	0.00012		GO:0043467	0.276955	0
82	6	GO Biological Process		Positive regulation of reproductive process	0.0017	TAC1|CDC25C|CACNA1H|CTNNB1|SRC|VEGFA	216	578|758|701|887|881|815	0.00012		GO:2000243	0.276955	0
209	9	GO Biological Process		Positive regulation of t cell activation	0.0018	IL2|IL4|IL1B|CD86|HMGB1|CD40LG|SRC|IL6|AKT1	216	653|545|869|650|746|638|881|821|857	0.00013		GO:0050870	0.274473	0
313	11	GO Biological Process		Negative regulation of nervous system development	0.0018	IL1B|STAT3|TP53|CALR|CTNNB1|SPP1|IL6|TNF|BDNF|LDLR|ENSP00000459962	216	869|863|770|626|887|851|821|860|455|503|734	0.00013		GO:0051961	0.274473	0
26	4	GO Biological Process		Leukocyte apoptotic process	0.0018	CASP3|CASP9|IL6|AKT1	216	593|485|821|857	0.00013		GO:0071887	0.274473	0
26	4	GO Biological Process		Positive regulation of p38mapk cascade	0.0018	IL1B|BMP2|XDH|VEGFA	216	869|476|416|815	0.00013		GO:1900745	0.274473	0
52	5	GO Biological Process		Negative regulation of myeloid leukocyte differentiation	0.0019	IL4|NME1|CTNNB1|TLR4|MYC	216	545|686|887|902|896	0.00014		GO:0002762	0.272125	0
52	5	GO Biological Process		Protein destabilization	0.0019	CREBBP|EP300|PARK2|SRC|BMP2	216	914|905|533|881|476	0.00014		GO:0031648	0.272125	0
52	5	GO Biological Process		Positive regulation of fibroblast proliferation	0.0019	EGFR|IL13|JUN|MYC|LIG4	216	884|518|875|896|848	0.00014		GO:0048146	0.272125	0
9	3	GO Biological Process		Cellular response to nicotine	0.0019	NFKB1|RELA|TNF	216	656|893|860	0.00014		GO:0071316	0.272125	0
52	5	GO Biological Process		Regulation of vascular associated smooth muscle cell proliferation	0.0019	HMOX1|CDKN1B|JUN|TNF|IL10	216	566|635|875|860|482	0.00014		GO:1904705	0.272125	0
9	3	GO Biological Process		Positive regulation of metallopeptidase activity	0.0019	MAPK14|MAPK3|STAT3	216	695|872|863	0.00014		GO:1905050	0.272125	0
85	6	GO Biological Process		Negative regulation of cysteine-type endopeptidase activity involved in apoptotic process	0.002	ADORA2A|PTGS2|SRC|TNF|AKT1|VEGFA	216	854|527|881|860|857|815	0.00014		GO:0043154	0.269897	0
85	6	GO Biological Process		Positive regulation of b cell activation	0.002	IL2|IL4|IL13|TLR4|BCL2|IL6	216	653|545|518|902|602|821	0.00014		GO:0050871	0.269897	0
53	5	GO Biological Process		Ovarian follicle development	0.002	SOD1|ANG|SRC|BCL2|VEGFA	216	719|782|881|602|815	0.00015		GO:0001541	0.269897	0
3063	46	GO Biological Process		Cellular protein modification process	0.002	MAPK1|NFKBIA|OGDH|NFKB1|IL2|CCND1|GAPDH|MAPK14|IL4|FNTB|MAP3K10|CREBBP|MAPK3|EP300|IL1B|CDK2|TP53|CBX4|EGFR|ALB|SPEG|CDC25C|FAM20C|NOS2|CTNNB1|ACTB|PARK2|CHUK|CD40LG|SRC|TLR4|BMP2|PCNA|CHEK2|SPP1|CDK1|MAPK8|BCL2|IL6|TNF|WDR20|HRAS|TIPARP|AKT1|MYC|NCAM1	216	890|827|791|656|653|548|878|695|545|662|524|914|872|905|869|812|770|725|884|809|440|758|428|788|887|866|533|647|638|881|902|476|461|443|851|713|710|602|821|860|488|908|497|857|896|629	0.00015		GO:0006464	0.269897	0
123	7	GO Biological Process		Regulation of phosphatidylinositol 3-kinase signaling	0.002	MAPK1|CAT|MAPK3|EGFR|SRC|INS|TNF	216	890|794|872|884|881|722|860	0.00015		GO:0014066	0.269897	0
166	8	GO Biological Process		Intracellular receptor signaling pathway	0.002	NFKBIA|STAT3|CALR|CTNNB1|SRC|RELA|LACC1|NR2E3	216	827|863|626|887|881|893|437|584	0.00015		GO:0030522	0.269897	0
53	5	GO Biological Process		Response to dsrna	0.002	MAPK1|NFKBIA|PQBP1|NFKB1|MAPK3	216	890|827|413|656|872	0.00015		GO:0043331	0.269897	0
53	5	GO Biological Process		Alpha-beta t cell differentiation	0.002	IL4|STAT3|HMGB1|BCL2|IL6	216	545|863|746|602|821	0.00015		GO:0046632	0.269897	0
27	4	GO Biological Process		Positive regulation of mononuclear cell migration	0.002	IL4|HMGB1|TNF|FPR2	216	545|746|860|845	0.00015		GO:0071677	0.269897	0
123	7	GO Biological Process		Myeloid leukocyte migration	0.002	EPX|IL1B|CXCL8|CCL26|IL6|MSMP|VEGFA	216	731|869|452|806|821|689|815	0.00015		GO:0097529	0.269897	0
27	4	GO Biological Process		Regulation of oxidative stress-induced intrinsic apoptotic signaling pathway	0.002	SOD1|PARK2|INS|AKT1	216	719|533|722|857	0.00015		GO:1902175	0.269897	0
27	4	GO Biological Process		Regulation of cytoplasmic transport	0.002	MAPK1|MAPK3|PARK2|SRC	216	890|872|533|881	0.00015		GO:1903649	0.269897	0
27	4	GO Biological Process		Response to angiotensin	0.002	NFKB1|PTGS2|SRC|RELA	216	656|527|881|893	0.00015		GO:1990776	0.269897	0
265	10	GO Biological Process		Ossification	0.0021	CAT|EGFR|FASN|PTH1R|PTGS2|ALPL|BMP2|SPP1|BCL2|AKT1	216	794|884|539|431|527|515|476|851|602|857	0.00015		GO:0001503	0.267778	0
86	6	GO Biological Process		Ureteric bud development	0.0021	CAT|CTNNB1|BMP2|BCL2|BDNF|MYC	216	794|887|476|602|455|896	0.00015		GO:0001657	0.267778	0
124	7	GO Biological Process		Terpenoid metabolic process	0.0021	CYP2C9|EGFR|GGPS1|CYP1A2|CYP2D6|CYP2C19|CYP1B1	216	479|884|530|677|632|668|737	0.00015		GO:0006721	0.267778	0
494	14	GO Biological Process		Divalent inorganic cation homeostasis	0.0021	IL2|EGFR|IL13|CALR|TAC1|PTH1R|HMGB1|PARK2|CNR1|BCL2|ATP2B1|ENSP00000459962|FPR2|FPR1	216	653|884|518|626|578|431|746|533|449|602|587|734|845|749	0.00015		GO:0072507	0.267778	0
760	18	GO Biological Process		Regulation of cell cycle process	0.0021	CCND1|CDKN1B|EP300|IL1B|CDK2|TP53|EGFR|CALR|CDC25C|HSP90AA1|CTNNB1|BUB3|PCNA|CHEK2|CDK1|INS|BCL2|AKT1	216	548|635|905|869|812|770|884|626|758|899|887|707|461|443|713|722|602|857	0.00016		GO:0010564	0.267778	0
1758	31	GO Biological Process		Cellular catabolic process	0.0022	HSD17B10|HMOX1|OGDH|MPO|EPX|CAT|CYP2C9|CDK2|TP53|GZMA|CYP2A6|GUSB|CASP3|CYP2B6|NOS2|AFMID|HSP90AA1|CYP1A2|CTNNB1|HMGB1|CYP2D6|PARK2|BUB3|CYP2C19|ENDOG|SRC|XDH|CHEK2|GPT|CDK1|CYP1B1	216	491|566|791|407|731|794|479|812|770|512|680|575|593|764|788|572|899|677|887|746|632|533|707|668|542|881|416|443|446|713|737	0.00016		GO:0044248	0.265758	0
169	8	GO Biological Process		Positive regulation of angiogenesis	0.0022	HMOX1|IL1B|STAT3|CXCL8|PTGS2|IL10|CYP1B1|VEGFA	216	566|869|863|452|527|482|737|815	0.00016		GO:0045766	0.265758	0
561	15	GO Biological Process		Negative regulation of phosphate metabolic process	0.0022	IL2|CDKN1B|IL1B|STAT3|TP53|HMGCR|CASP3|ADORA2A|PARK2|JUN|TLR4|XDH|TNF|AKT1|MYC	216	653|635|869|863|770|779|593|854|533|875|902|416|860|857|896	0.00016		GO:0045936	0.265758	0
87	6	GO Biological Process		Regulation of epithelial cell apoptotic process	0.0022	HMOX1|IL4|IL13|CD40LG|IL6|TNF	216	566|545|518|638|821|860	0.00016		GO:1904035	0.265758	0
28	4	GO Biological Process		Positive regulation of vascular endothelial growth factor production	0.0022	IL1B|PTGS2|IL6|CYP1B1	216	869|527|821|737	0.00017		GO:0010575	0.265758	0
28	4	GO Biological Process		T-helper cell differentiation	0.0022	IL4|STAT3|HMGB1|IL6	216	545|863|746|821	0.00017		GO:0042093	0.265758	0
28	4	GO Biological Process		Regulation of oxidative stress-induced neuron death	0.0022	CTNNB1|PARK2|TLR4|IL10	216	887|533|902|482	0.00017		GO:1903203	0.265758	0
10	3	GO Biological Process		Regulation of chronic inflammatory response	0.0023	IL4|TNF|IL10	216	545|860|482	0.00017		GO:0002676	0.263827	0
10	3	GO Biological Process		Regulation of nitric oxide mediated signal transduction	0.0023	EGFR|INS|VEGFA	216	884|722|815	0.00017		GO:0010749	0.263827	0
170	8	GO Biological Process		Lung development	0.0023	MAPK1|MAPK3|EP300|EGFR|CYP1A2|CTNNB1|MME|VEGFA	216	890|872|905|884|677|887|785|815	0.00017		GO:0030324	0.263827	0
170	8	GO Biological Process		Positive regulation of protein kinase b signaling	0.0023	RAC2|EGFR|CD86|HSP90AA1|SRC|TXN|INS|TNF	216	467|884|650|899|881|665|722|860	0.00017		GO:0051897	0.263827	0
269	10	GO Biological Process		Cellular response to peptide hormone stimulus	0.0023	NFKB1|STAT3|ADCY1|PKLR|SRC|GPT|INS|RELA|UMODL1|AKT1	216	656|863|401|644|881|446|722|893|824|857	0.00017		GO:0071375	0.263827	0
127	7	GO Biological Process		Osteoblast differentiation	0.0023	CAT|FASN|PTH1R|ALPL|BMP2|SPP1|AKT1	216	794|539|431|515|476|851|857	0.00018		GO:0001649	0.263827	0
565	15	GO Biological Process		Cellular metal ion homeostasis	0.0023	HMOX1|IL2|SOD1|IL13|CALR|TAC1|PTH1R|HMGB1|CNR1|BCL2|ATP2B1|ENSP00000459962|FPR2|FPR1|MYC	216	566|653|719|518|626|578|431|746|449|602|587|734|845|749|896	0.00018		GO:0006875	0.263827	0
55	5	GO Biological Process		Positive regulation of interleukin-8 production	0.0023	IL1B|HMGB1|TLR4|RELA|TNF	216	869|746|902|893|860	0.00018		GO:0032757	0.263827	0
171	8	GO Biological Process		Positive regulation of cell growth	0.0024	IL2|EGFR|PARK2|INS|BCL2|BDNF|AKT1|VEGFA	216	653|884|533|722|602|455|857|815	0.00018		GO:0030307	0.261979	0
56	5	GO Biological Process		Positive regulation of blood vessel endothelial cell migration	0.0025	HMOX1|HMGB1|PTGS2|AKT1|VEGFA	216	566|746|527|857|815	0.00019		GO:0043536	0.260206	0
29	4	GO Biological Process		beta-catenin-TCF complex assembly	0.0025	CREBBP|EP300|CTNNB1|MYC	216	914|905|887|896	0.00019		GO:1904837	0.260206	0
174	8	GO Biological Process		Response to carbohydrate	0.0026	CDKN1B|CAT|IL1B|CASP3|NME1|PKLR|PTGS2|ENDOG	216	635|794|869|593|686|644|527|542	0.0002		GO:0009743	0.258503	0
508	14	GO Biological Process		Nucleobase-containing small molecule metabolic process	0.0026	MAPK1|GSR|OGDH|GAPDH|HMGCR|ADCY1|FASN|AFMID|NME1|PKLR|PTGS2|UAP1|XDH|ERH	216	890|494|791|878|779|401|539|572|686|644|527|839|416|509	0.0002		GO:0055086	0.258503	0
174	8	GO Biological Process		Cellular response to interleukin-1	0.0026	NFKBIA|NFKB1|MAPK3|IL1B|CXCL8|CHUK|CCL26|RELA	216	827|656|872|869|452|647|806|893	0.0002		GO:0071347	0.258503	0
57	5	GO Biological Process		Lymphocyte costimulation	0.0027	IL4|CD86|CD40LG|SRC|AKT1	216	545|650|638|881|857	0.00021		GO:0031294	0.256864	0
175	8	GO Biological Process		Positive regulation of binding	0.0027	EP300|NME1|CTNNB1|HMGB1|PARK2|TXN|BMP2|BDNF	216	905|686|887|746|533|665|476|455	0.00021		GO:0051099	0.256864	0
57	5	GO Biological Process		Positive regulation of oxidoreductase activity	0.0027	IL1B|INS|TNF|CCS|AKT1	216	869|722|860|755|857	0.00021		GO:0051353	0.256864	0
91	6	GO Biological Process		Fatty acid derivative biosynthetic process	0.0027	CYP2C9|HPGDS|FASN|PTGS1|PTGS2|ALOX5	216	479|800|539|767|527|611	0.00021		GO:1901570	0.256864	0
57	5	GO Biological Process		Positive regulation of regulated secretory pathway	0.0027	IL4|IL13|CACNA1H|CNR1|CACNA1I	216	545|518|701|449|683	0.00021		GO:1903307	0.256864	0
449	13	GO Biological Process		Negative regulation of phosphorylation	0.0028	IL2|CDKN1B|IL1B|STAT3|HMGCR|CASP3|ADORA2A|PARK2|JUN|TLR4|XDH|AKT1|MYC	216	653|635|869|863|779|593|854|533|875|902|416|857|896	0.00021		GO:0042326	0.255284	0
2659	41	GO Biological Process		Nucleobase-containing compound metabolic process	0.0028	HSD17B10|MAPK1|PQBP1|GSR|OGDH|NFKB1|CCND1|GAPDH|CREBBP|MAPK3|EP300|STAT3|CDK2|TP53|HMGCR|MITF|ADCY1|FASN|CASP3|AFMID|HSP90AA1|ANG|NME1|TDP1|PKLR|HMGB1|PTGS2|UAP1|CD40LG|JUN|ENDOG|PCNA|XDH|CHEK2|CDK1|ZNF143|RELA|TCEB3|ERH|NR2E3|LIG4	216	491|890|413|494|791|656|548|878|914|872|905|863|812|770|779|506|401|539|593|572|899|782|686|641|644|746|527|839|638|875|542|461|416|443|713|836|893|692|509|584|848	0.00022		GO:0006139	0.255284	0
92	6	GO Biological Process		Biomineral tissue development	0.0028	PTH1R|FAM20C|PTGS2|ALPL|BMP2|SPP1	216	431|428|527|515|476|851	0.00022		GO:0031214	0.255284	0
176	8	GO Biological Process		Positive regulation of developmental growth	0.0028	MAPK1|MAPK14|PARK2|CDK1|BCL2|BDNF|AKT1|VEGFA	216	890|695|533|713|602|455|857|815	0.00022		GO:0048639	0.255284	0
92	6	GO Biological Process		Regulation of phagocytosis	0.0028	IL1B|SOD1|CALR|HMGB1|TNF|FPR2	216	869|719|626|746|860|845	0.00022		GO:0050764	0.255284	0
450	13	GO Biological Process		Negative regulation of hydrolase activity	0.0028	CST4|GAPDH|TP53|GZMA|ADORA2A|PTGS2|SRC|SERPINB1|UMODL1|TNF|HRAS|AKT1|VEGFA	216	464|878|770|512|854|527|881|830|824|860|908|857|815	0.00022		GO:0051346	0.255284	0
225	9	GO Biological Process		Regulation of response to dna damage stimulus	0.0028	TP53|EGFR|CASP9|HMGB1|PCNA|CHEK2|BCL2|BCLAF1|MYC	216	770|884|485|746|461|443|602|608|896	0.00022		GO:2001020	0.255284	0
11	3	GO Biological Process		Response to yeast	0.0029	MPO|TAC1|ANG	216	407|578|782	0.00022		GO:0001878	0.25376	0
58	5	GO Biological Process		Positive regulation of cellular carbohydrate metabolic process	0.0029	PTH1R|SRC|GPT|INS|AKT1	216	431|881|446|722|857	0.00022		GO:0010676	0.25376	0
11	3	GO Biological Process		Cyclooxygenase pathway	0.0029	HPGDS|PTGS1|PTGS2	216	800|767|527	0.00022		GO:0019371	0.25376	0
391	12	GO Biological Process		Positive regulation of cell projection organization	0.0029	IL2|RAC2|EP300|NME1|CCDC88A|PARK2|CNR1|SRC|INS|HRAS|BDNF|VEGFA	216	653|467|905|686|560|533|449|881|722|908|455|815	0.00022		GO:0031346	0.25376	0
11	3	GO Biological Process		Positive regulation of mhc class ii biosynthetic process	0.0029	IL4|TLR4|IL10	216	545|902|482	0.00022		GO:0045348	0.25376	0
11	3	GO Biological Process		Cellular response to lipoteichoic acid	0.0029	MAPK14|TLR4|RELA	216	695|902|893	0.00022		GO:0071223	0.25376	0
58	5	GO Biological Process		Cellular response to fatty acid	0.0029	UCP1|NME1|SRC|AKT1|LDLR	216	776|686|881|857|503	0.00022		GO:0071398	0.25376	0
11	3	GO Biological Process		Positive regulation of production of mirnas involved in gene silencing by mirna	0.0029	TP53|EGFR|IL6	216	770|884|821	0.00022		GO:1903800	0.25376	0
133	7	GO Biological Process		Regulation of striated muscle tissue development	0.0029	MAPK1|MAPK14|HMGCR|CTNNB1|BMP2|CDK1|BCL2	216	890|695|779|887|476|713|602	0.00023		GO:0016202	0.25376	0
93	6	GO Biological Process		Regulation of blood vessel endothelial cell migration	0.0029	HMOX1|HMGB1|PTGS2|TNF|AKT1|VEGFA	216	566|746|527|860|857|815	0.00023		GO:0043535	0.25376	0
93	6	GO Biological Process		Positive regulation of lipid localization	0.0029	NFKBIA|NFKB1|IL1B|ABCB4|TAC1|SPP1	216	827|656|869|422|578|851	0.00023		GO:1905954	0.25376	0
516	14	GO Biological Process		Regulation of anatomical structure size	0.003	HMOX1|SOD1|EGFR|HMGCR|ADORA2A|ADRB3|PTGS2|CCL26|SPP1|INS|ATP2B1|BDNF|AKT1|VEGFA	216	566|719|884|779|854|470|527|806|851|722|587|455|857|815	0.00023		GO:0090066	0.252288	0
59	5	GO Biological Process		Positive regulation of cytokine production involved in immune response	0.003	MAPK14|MAPK3|IL1B|TLR4|IL6	216	695|872|869|902|821	0.00024		GO:0002720	0.252288	0
31	4	GO Biological Process		Response to x-ray	0.003	CCND1|TP53|CASP3|LIG4	216	548|770|593|848	0.00024		GO:0010165	0.252288	0
31	4	GO Biological Process		Positive regulation of monooxygenase activity	0.003	IL1B|INS|TNF|AKT1	216	869|722|860|857	0.00024		GO:0032770	0.252288	0
31	4	GO Biological Process		Regulation of mast cell degranulation	0.003	HMOX1|IL4|RAC2|IL13	216	566|545|467|518	0.00024		GO:0043304	0.252288	0
280	10	GO Biological Process		Mitotic cell cycle phase transition	0.003	CCND1|CDKN1B|CDK2|CDC25C|HSP90AA1|PCNA|CHEK2|CDK1|ABCB1|MYC	216	548|635|812|758|899|461|443|713|563|896	0.00024		GO:0044772	0.252288	0
94	6	GO Biological Process		Positive regulation of interleukin-6 production	0.0031	IL1B|STAT3|HMGB1|TLR4|IL6|TNF	216	869|863|746|902|821|860	0.00024		GO:0032755	0.250864	0
135	7	GO Biological Process		Platelet activation	0.0032	VCL|MAPK1|MAPK3|ACTB|CD40LG|SRC|IL6	216	671|890|872|866|638|881|821	0.00025		GO:0030168	0.249485	0
135	7	GO Biological Process		Negative regulation of protein catabolic process	0.0032	CYP51A1|EGFR|HMGCR|NOS2|INS|RELA|IL10	216	797|884|779|788|722|893|482	0.00025		GO:0042177	0.249485	0
60	5	GO Biological Process		Cellular response to drug	0.0032	IL1B|TP53|NOS2|NME1|MYC	216	869|770|788|686|896	0.00026		GO:0035690	0.249485	0
60	5	GO Biological Process		Cell redox homeostasis	0.0032	GSR|MPO|RAC2|NOS2|TXN	216	494|407|467|788|665	0.00026		GO:0045454	0.249485	0
60	5	GO Biological Process		Negative regulation of carbohydrate metabolic process	0.0032	EP300|STAT3|TP53|PARK2|INS	216	905|863|770|533|722	0.00026		GO:0045912	0.249485	0
32	4	GO Biological Process		Regulation of interferon-alpha production	0.0033	HMGB1|CHUK|TLR4|IL10	216	746|647|902|482	0.00026		GO:0032647	0.248149	0
32	4	GO Biological Process		Regulation of neuroblast proliferation	0.0033	TP53|CTNNB1|BDNF|VEGFA	216	770|887|455|815	0.00026		GO:1902692	0.248149	0
182	8	GO Biological Process		Regulation of insulin secretion	0.0033	IL1B|HMGCR|SLC2A2|NOS2|PARK2|CNR1|ALOX5|TNF	216	869|779|833|788|533|449|611|860	0.00027		GO:0050796	0.248149	0
182	8	GO Biological Process		Regulation of signal transduction by p53 class mediator	0.0033	MAPK14|EP300|CDK2|TP53|PARK2|CHEK2|BCL2|AKT1	216	695|905|812|770|533|443|602|857	0.00027		GO:1901796	0.248149	0
137	7	GO Biological Process		Positive regulation of leukocyte mediated immunity	0.0034	IL2|IL4|IL1B|IL13|NOS2|IL6|TNF	216	653|545|869|518|788|821|860	0.00027		GO:0002705	0.246852	0
867	19	GO Biological Process		Peptidyl-amino acid modification	0.0034	MAPK1|GAPDH|MAPK14|IL4|MAP3K10|CREBBP|MAPK3|EP300|CDK2|CBX4|EGFR|NOS2|CHUK|SRC|CHEK2|CDK1|MAPK8|BCL2|AKT1	216	890|878|695|545|524|914|872|905|812|725|884|788|647|881|443|713|710|602|857	0.00027		GO:0018193	0.246852	0
12	3	GO Biological Process		Negative regulation of monooxygenase activity	0.0034	NFKB1|CNR1|CNR2	216	656|449|605	0.00027		GO:0032769	0.246852	0
12	3	GO Biological Process		Negative regulation of mast cell activation	0.0034	HMOX1|CNR1|CNR2	216	566|449|605	0.00027		GO:0033004	0.246852	0
137	7	GO Biological Process		Positive regulation of jnk cascade	0.0034	MAP3K10|IL1B|HMGB1|CD40LG|TLR4|TNF|HRAS	216	524|869|746|638|902|860|908	0.00027		GO:0046330	0.246852	0
12	3	GO Biological Process		Positive regulation of killing of cells of other organism	0.0034	GAPDH|NOS2|PRF1	216	878|788|716	0.00027		GO:0051712	0.246852	0
96	6	GO Biological Process		interleukin-1-mediated signaling pathway	0.0034	NFKBIA|NFKB1|MAPK3|IL1B|CHUK|RELA	216	827|656|872|869|647|893	0.00027		GO:0070498	0.246852	0
12	3	GO Biological Process		Positive regulation of chemokine (c-x-c motif) ligand 2 production	0.0034	HMGB1|TLR4|TNF	216	746|902|860	0.00027		GO:2000343	0.246852	0
796	18	GO Biological Process		Membrane organization	0.0034	RAC2|PMP2|STAT3|ABCB4|TP53|SOD1|EGFR|CALR|HSP90AA1|CCDC88A|ACTB|CDK1|MAPK8|BCL2|SAR1B|AKT1|LDLR|ABCB1	216	467|458|863|422|770|719|884|626|899|560|866|713|710|602|818|857|503|563	0.00028		GO:0061024	0.246852	0
97	6	GO Biological Process		Regulation of carbohydrate biosynthetic process	0.0035	NFKB1|EP300|PTH1R|GPT|INS|AKT1	216	656|905|431|446|722|857	0.00029		GO:0043255	0.245593	0
97	6	GO Biological Process		Negative regulation of myeloid cell differentiation	0.0035	NFKBIA|IL4|NME1|CTNNB1|TLR4|MYC	216	827|545|686|887|902|896	0.00029		GO:0045638	0.245593	0
287	10	GO Biological Process		Negative regulation of neurogenesis	0.0035	IL1B|STAT3|TP53|CALR|CTNNB1|SPP1|IL6|TNF|BDNF|LDLR	216	869|863|770|626|887|851|821|860|455|503	0.00029		GO:0050768	0.245593	0
33	4	GO Biological Process		Cellular response to interleukin-6	0.0036	NFKB1|STAT3|RELA|IL6	216	656|863|893|821	0.00029		GO:0071354	0.24437	0
33	4	GO Biological Process		Cellular senescence	0.0036	MAPK14|TP53|CALR|HRAS	216	695|770|626|908	0.00029		GO:0090398	0.24437	0
62	5	GO Biological Process		Adherens junction organization	0.0036	VCL|ANG|CTNNB1|ACTB|SRC	216	671|782|887|866|881	0.0003		GO:0034332	0.24437	0
99	6	GO Biological Process		Negative regulation of intrinsic apoptotic signaling pathway	0.0039	PARK2|PTGS2|SRC|INS|BCL2|AKT1	216	533|527|881|722|602|857	0.00032		GO:2001243	0.240894	0
34	4	GO Biological Process		Activation of phospholipase c activity	0.004	EGFR|CD86|ANG|BDNF	216	884|650|782|455	0.00033		GO:0007202	0.239794	0
34	4	GO Biological Process		Neuron cellular homeostasis	0.004	PARK2|CNR1|IL6|ATP2B1	216	533|449|821|587	0.00033		GO:0070050	0.239794	0
13	3	GO Biological Process		Nitric oxide biosynthetic process	0.0041	NOS2|AKT1|CYP1B1	216	788|857|737	0.00033		GO:0006809	0.238722	0
13	3	GO Biological Process		Removal of superoxide radicals	0.0041	MPO|SOD1|CCS	216	407|719|755	0.00033		GO:0019430	0.238722	0
13	3	GO Biological Process		Adherens junction assembly	0.0041	VCL|CTNNB1|ACTB	216	671|887|866	0.00033		GO:0034333	0.238722	0
13	3	GO Biological Process		Replicative senescence	0.0041	TP53|CHEK2|MME	216	770|443|785	0.00033		GO:0090399	0.238722	0
1750	30	GO Biological Process		Organic substance catabolic process	0.0041	HSD17B10|HMOX1|OGDH|GAPDH|CDK2|GZMA|CYP2A6|GUSB|CASP3|NOS2|AFMID|HSP90AA1|PKLR|CYP1A2|CTNNB1|HMGB1|CYP2D6|PARK2|BUB3|ENDOG|XDH|CHEK2|GPT|SPP1|CDK1|HSD17B6|AKT1|LDLR|CYP1B1|AMY2A	216	491|566|791|878|812|512|680|575|593|788|572|899|644|677|887|746|632|533|707|542|416|443|446|851|713|698|857|503|737|842	0.00033		GO:1901575	0.238722	0
13	3	GO Biological Process		Negative regulation of alcohol biosynthetic process	0.0041	NFKB1|SOD1|BMP2	216	656|719|476	0.00033		GO:1902931	0.238722	0
142	7	GO Biological Process		Circadian rhythm	0.0041	EP300|TP53|EGFR|ADCY1|NOS2|JUN|BDNF	216	905|770|884|401|788|875|455	0.00034		GO:0007623	0.238722	0
293	10	GO Biological Process		Response to virus	0.0041	PQBP1|MAPK14|ODC1|CHUK|SRC|BCL2|RELA|IL6|PRF1|TNF	216	413|695|617|647|881|602|893|821|716|860	0.00034		GO:0009615	0.238722	0
602	15	GO Biological Process		Negative regulation of protein modification process	0.0041	IL2|CDKN1B|IL1B|HMGCR|CASP3|ADORA2A|CTNNB1|PARK2|JUN|TLR4|XDH|RELA|TNF|AKT1|MYC	216	653|635|869|779|593|854|887|533|875|902|416|893|860|857|896	0.00034		GO:0031400	0.238722	0
142	7	GO Biological Process		Regulation of interleukin-6 production	0.0041	IL1B|STAT3|HMGB1|TLR4|IL6|TNF|IL10	216	869|863|746|902|821|860|482	0.00034		GO:0032675	0.238722	0
410	12	GO Biological Process		Blood vessel morphogenesis	0.0041	HMOX1|MAPK14|CXCL8|ANG|CTNNB1|PTGS2|JUN|TIPARP|AKT1|LDLR|CYP1B1|VEGFA	216	566|695|452|782|887|527|875|497|857|503|737|815	0.00034		GO:0048514	0.238722	0
411	12	GO Biological Process		Negative regulation of protein phosphorylation	0.0042	IL2|CDKN1B|IL1B|HMGCR|CASP3|ADORA2A|PARK2|JUN|TLR4|XDH|AKT1|MYC	216	653|635|869|779|593|854|533|875|902|416|857|896	0.00035		GO:0001933	0.237675	0
3277	47	GO Biological Process		Macromolecule modification	0.0043	HSD17B10|MAPK1|NFKBIA|OGDH|NFKB1|IL2|CCND1|GAPDH|MAPK14|IL4|FNTB|MAP3K10|CREBBP|MAPK3|EP300|IL1B|CDK2|TP53|CBX4|EGFR|ALB|SPEG|CDC25C|FAM20C|NOS2|CTNNB1|ACTB|PARK2|CHUK|CD40LG|SRC|TLR4|BMP2|PCNA|CHEK2|SPP1|CDK1|MAPK8|BCL2|IL6|TNF|WDR20|HRAS|TIPARP|AKT1|MYC|NCAM1	216	491|890|827|791|656|653|548|878|695|545|662|524|914|872|905|869|812|770|725|884|809|440|758|428|788|887|866|533|647|638|881|902|476|461|443|851|713|710|602|821|860|488|908|497|857|896|629	0.00036		GO:0043412	0.236653	0
191	8	GO Biological Process		Regulation of synaptic plasticity	0.0044	MAPK1|ADCY1|ADORA2A|PTGS2|INS|HRAS|BDNF|MME	216	890|401|854|527|722|908|455|785	0.00036		GO:0048167	0.235655	0
35	4	GO Biological Process		Regulation of response to reactive oxygen species	0.0044	ENDOG|TXN|TNF|IL10	216	542|665|860|482	0.00036		GO:1901031	0.235655	0
66	5	GO Biological Process		T cell activation involved in immune response	0.0047	IL4|STAT3|TP53|HMGB1|IL6	216	545|863|770|746|821	0.00039		GO:0002286	0.23279	0
103	6	GO Biological Process		Regulation of notch signaling pathway	0.0047	NFKBIA|CREBBP|EP300|STAT3|EGFR|AKT1	216	827|914|905|863|884|857	0.00039		GO:0008593	0.23279	0
103	6	GO Biological Process		Positive regulation of endothelial cell migration	0.0047	HMOX1|CALR|HMGB1|PTGS2|AKT1|VEGFA	216	566|626|746|527|857|815	0.00039		GO:0010595	0.23279	0
66	5	GO Biological Process		Positive regulation of phagocytosis	0.0047	IL1B|SOD1|CALR|TNF|FPR2	216	869|719|626|860|845	0.00039		GO:0050766	0.23279	0
66	5	GO Biological Process		Regulation of synaptic transmission, glutamatergic	0.0047	EGFR|ADORA2A|PTGS2|CNR1|TNF	216	884|854|527|449|860	0.00039		GO:0051966	0.23279	0
479	13	GO Biological Process		Muscle structure development	0.0047	MAPK14|EP300|HMGCR|CASP3|SPEG|CALR|CACNA1H|CTNNB1|CHUK|BMP2|CDK1|AKT1|VEGFA	216	695|905|779|593|440|626|701|887|647|476|713|857|815	0.00039		GO:0061061	0.23279	0
14	3	GO Biological Process		Alpha-beta t cell lineage commitment	0.0048	STAT3|BCL2|IL6	216	863|602|821	0.0004		GO:0002363	0.231876	0
14	3	GO Biological Process		Melanin metabolic process	0.0048	TYR|TYRP1|BCL2	216	752|659|602	0.0004		GO:0006582	0.231876	0
14	3	GO Biological Process		Cellular response to lithium ion	0.0048	CDKN1B|CALR|LIG4	216	635|626|848	0.0004		GO:0071285	0.231876	0
36	4	GO Biological Process		Regulation of superoxide metabolic process	0.0048	SOD1|EGFR|TNF|FPR2	216	719|884|860|845	0.0004		GO:0090322	0.231876	0
359	11	GO Biological Process		Regulation of chromosome organization	0.0049	MAPK1|MAPK3|IL1B|TP53|CTNNB1|BUB3|SRC|MAPK8|VEGFA|MYC|LIG4	216	890|872|869|770|887|707|881|710|815|896|848	0.00041		GO:0033044	0.23098	0
67	5	GO Biological Process		Regulation of osteoclast differentiation	0.0049	IL4|MITF|CTNNB1|TLR4|TNF	216	545|506|887|902|860	0.00041		GO:0045670	0.23098	0
67	5	GO Biological Process		Cellular response to ionizing radiation	0.0049	MAPK14|TP53|CHEK2|HRAS|LIG4	216	695|770|443|908|848	0.00041		GO:0071479	0.23098	0
148	7	GO Biological Process		Response to monosaccharide	0.0051	CDKN1B|CAT|CASP3|NME1|PKLR|PTGS2|ENDOG	216	635|794|593|686|644|527|542	0.00043		GO:0034284	0.229243	0
248	9	GO Biological Process		Negative regulation of endopeptidase activity	0.0052	CST4|GAPDH|ADORA2A|PTGS2|SRC|SERPINB1|TNF|AKT1|VEGFA	216	464|878|854|527|881|830|860|857|815	0.00043		GO:0010951	0.2284	0
37	4	GO Biological Process		Superoxide metabolic process	0.0052	MPO|SOD1|NOS2|CCS	216	407|719|788|755	0.00044		GO:0006801	0.2284	0
37	4	GO Biological Process		Negative regulation of extrinsic apoptotic signaling pathway in absence of ligand	0.0052	IL1B|BCL2|TNF|AKT1	216	869|602|860|857	0.00044		GO:2001240	0.2284	0
2	2	GO Biological Process		Positive regulation of leukocyte adhesion to arterial endothelial cell	0.0053	ALOX5|TNF	216	611|860	0.00045		GO:1904999	0.227572	0
150	7	GO Biological Process		Regulation of adaptive immune response based on somatic recombination of immune receptors built from immunoglobulin superfamily domains	0.0054	IL2|IL4|IL1B|HMGB1|IL6|TNF|IL10	216	653|545|869|746|821|860|482	0.00046		GO:0002822	0.226761	0
198	8	GO Biological Process		Response to starvation	0.0054	MAPK1|MAPK3|TP53|ALB|JUN|GPT|MAPK8|BCL2	216	890|872|770|809|875|446|710|602	0.00046		GO:0042594	0.226761	0
69	5	GO Biological Process		Leukocyte homeostasis	0.0055	CASP3|HMGB1|BCL2|IL6|AKT1	216	593|746|602|821|857	0.00047		GO:0001776	0.225964	0
69	5	GO Biological Process		Positive regulation of fat cell differentiation	0.0055	MAPK14|PTGS2|BMP2|INS|AKT1	216	695|527|476|722|857	0.00047		GO:0045600	0.225964	0
38	4	GO Biological Process		Positive regulation of glucose metabolic process	0.0057	SRC|GPT|INS|AKT1	216	881|446|722|857	0.00048		GO:0010907	0.224413	0
15	3	GO Biological Process		CD4-positive or CD8-positive, alpha-beta T cell lineage commitment	0.0057	STAT3|BCL2|IL6	216	863|602|821	0.00048		GO:0043369	0.224413	0
15	3	GO Biological Process		Secondary metabolite biosynthetic process	0.0057	TYR|CYP1A2|TYRP1	216	752|677|659	0.00048		GO:0044550	0.224413	0
15	3	GO Biological Process		Positive regulation of glial cell proliferation	0.0057	IL1B|IL6|TNF	216	869|821|860	0.00048		GO:0060252	0.224413	0
108	6	GO Biological Process		Myeloid cell homeostasis	0.0057	HMOX1|SOD1|CASP3|HMGB1|IL6|VEGFA	216	566|719|593|746|821|815	0.00049		GO:0002262	0.224413	0
152	7	GO Biological Process		Regulation of lymphocyte mediated immunity	0.0058	IL2|IL4|IL1B|HMGB1|IL6|TNF|IL10	216	653|545|869|746|821|860|482	0.0005		GO:0002706	0.223657	0
70	5	GO Biological Process		Positive regulation of lipid transport	0.0058	NFKBIA|IL1B|ABCB4|TAC1|SPP1	216	827|869|422|578|851	0.0005		GO:0032370	0.223657	0
70	5	GO Biological Process		Positive regulation of interferon-gamma production	0.0058	IL2|IL1B|TLR4|TNF|HRAS	216	653|869|902|860|908	0.0005		GO:0032729	0.223657	0
70	5	GO Biological Process		ERBB signaling pathway	0.0058	MAPK1|EGFR|HSP90AA1|SRC|AKT1	216	890|884|899|881|857	0.0005		GO:0038127	0.223657	0
109	6	GO Biological Process		Cardiocyte differentiation	0.006	MAPK1|MAPK3|CALR|BMP2|CDK1|VEGFA	216	890|872|626|476|713|815	0.00052		GO:0035051	0.222185	0
153	7	GO Biological Process		Negative regulation of secretion by cell	0.006	CYP51A1|HMOX1|IL1B|HMGCR|PARK2|CNR1|INS	216	797|566|869|779|533|449|722	0.00052		GO:1903531	0.222185	0
1145	22	GO Biological Process		Cell-cell signaling	0.0061	MAPK1|IL2|CCND1|IL1B|STAT3|MITF|TAC1|NOS2|ADORA2A|ADRB3|CTNNB1|HMGB1|PARK2|CNR1|BMP2|CCL26|INS|RELA|IL6|BDNF|AKT1|ENSP00000459962	216	890|653|548|869|863|506|578|788|854|470|887|746|533|449|476|806|722|893|821|455|857|734	0.00053		GO:0007267	0.221467	0
39	4	GO Biological Process		Developmental pigmentation	0.0061	TYR|MITF|TYRP1|BCL2	216	752|506|659|602	0.00053		GO:0048066	0.221467	0
39	4	GO Biological Process		Regulation of protein localization to cell surface	0.0061	CTNNB1|TNF|BDNF|AKT1	216	887|860|455|857	0.00053		GO:2000008	0.221467	0
154	7	GO Biological Process		Cellular response to starvation	0.0062	MAPK1|MAPK3|TP53|ALB|JUN|MAPK8|BCL2	216	890|872|770|809|875|710|602	0.00053		GO:0009267	0.220761	0
110	6	GO Biological Process		B cell differentiation	0.0062	IL4|EP300|TP53|CD40LG|BCL2|IL10	216	545|905|770|638|602|482	0.00054		GO:0030183	0.220761	0
256	9	GO Biological Process		Response to endoplasmic reticulum stress	0.0063	CCND1|EP300|TP53|TNFRSF10B|CXCL8|CALR|PARK2|JUN|BCL2	216	548|905|770|554|452|626|533|875|602	0.00054		GO:0034976	0.220066	0
433	12	GO Biological Process		Endocytosis	0.0063	MAPK1|RAC2|MAPK3|ALB|CXCL8|CALR|HSP90AA1|NME1|ACTB|HRAS|LDLR|FPR2	216	890|467|872|809|452|626|899|686|866|908|503|845	0.00055		GO:0006897	0.220066	0
204	8	GO Biological Process		Homeostasis of number of cells	0.0064	HMOX1|SOD1|CASP3|HMGB1|BCL2|IL6|AKT1|VEGFA	216	566|719|593|746|602|821|857|815	0.00056		GO:0048872	0.219382	0
72	5	GO Biological Process		Positive regulation of gliogenesis	0.0065	IL1B|BMP2|RELA|IL6|TNF	216	869|476|893|821|860	0.00056		GO:0014015	0.218709	0
72	5	GO Biological Process		Regulation of cellular response to insulin stimulus	0.0065	IL1B|SRC|INS|RELA|ATP2B1	216	869|881|722|893|587	0.00056		GO:1900076	0.218709	0
72	5	GO Biological Process		Regulation of sprouting angiogenesis	0.0065	HMOX1|PTGS2|ALOX5|IL10|VEGFA	216	566|527|611|482|815	0.00056		GO:1903670	0.218709	0
16	3	GO Biological Process		Apoptotic dna fragmentation	0.0065	CASP3|HMGB1|ENDOG	216	593|746|542	0.00057		GO:0006309	0.218709	0
205	8	GO Biological Process		Gonad development	0.0065	CCND1|SOD1|CASP3|ANG|SRC|BCL2|TIPARP|VEGFA	216	548|719|593|782|881|602|497|815	0.00057		GO:0008406	0.218709	0
258	9	GO Biological Process		Negative regulation of cellular catabolic process	0.0065	HMOX1|MAPK14|STAT3|TP53|CNR1|INS|BCL2|IL10|AKT1	216	566|695|863|770|449|722|602|482|857	0.00057		GO:0031330	0.218709	0
16	3	GO Biological Process		Positive regulation of heterotypic cell-cell adhesion	0.0065	IL1B|TNF|IL10	216	869|860|482	0.00057		GO:0034116	0.218709	0
16	3	GO Biological Process		Positive regulation of execution phase of apoptosis	0.0065	TP53|ENDOG|IL6	216	770|542|821	0.00057		GO:1900119	0.218709	0
315	10	GO Biological Process		Angiogenesis	0.0066	HMOX1|MAPK14|CXCL8|ANG|CTNNB1|PTGS2|JUN|AKT1|CYP1B1|VEGFA	216	566|695|452|782|887|527|875|857|737|815	0.00058		GO:0001525	0.218046	0
500	13	GO Biological Process		Blood vessel development	0.0066	MAPK1|HMOX1|MAPK14|CXCL8|ANG|CTNNB1|PTGS2|JUN|TIPARP|AKT1|LDLR|CYP1B1|VEGFA	216	890|566|695|452|782|887|527|875|497|857|503|737|815	0.00058		GO:0001568	0.218046	0
40	4	GO Biological Process		Positive regulation of bone mineralization	0.0066	FAM20C|ALOX5|BMP2|ATP2B1	216	428|611|476|587	0.00058		GO:0030501	0.218046	0
40	4	GO Biological Process		Cellular response to vascular endothelial growth factor stimulus	0.0066	MAPK14|RELA|AKT1|VEGFA	216	695|893|857|815	0.00058		GO:0035924	0.218046	0
156	7	GO Biological Process		Positive regulation of mitotic cell cycle	0.0066	CCND1|IL1B|EGFR|CDC25C|CDK1|INS|AKT1	216	548|869|884|758|713|722|857	0.00058		GO:0045931	0.218046	0
40	4	GO Biological Process		Negative regulation of alpha-beta t cell activation	0.0066	IL2|IL4|ADORA2A|HMGB1	216	653|545|854|746	0.00058		GO:0046636	0.218046	0
156	7	GO Biological Process		Positive regulation of leukocyte differentiation	0.0066	IL2|IL4|IL1B|CD86|HMGB1|JUN|TNF	216	653|545|869|650|746|875|860	0.00058		GO:1902107	0.218046	0
567	14	GO Biological Process		Transcription, dna-templated	0.0066	NFKB1|CCND1|CREBBP|MAPK3|STAT3|TP53|MITF|ANG|JUN|CDK1|ZNF143|RELA|TCEB3|NR2E3	216	656|548|914|872|863|770|506|782|875|713|836|893|692|584	0.00059		GO:0006351	0.218046	0
259	9	GO Biological Process		Sex differentiation	0.0067	CCND1|SOD1|CASP3|ANG|CTNNB1|SRC|BCL2|TIPARP|VEGFA	216	548|719|593|782|887|881|602|497|815	0.00059		GO:0007548	0.217393	0
73	5	GO Biological Process		Fc-gamma receptor signaling pathway involved in phagocytosis	0.0068	MAPK1|MAPK3|HSP90AA1|ACTB|SRC	216	890|872|899|866|881	0.0006		GO:0038096	0.216749	0
41	4	GO Biological Process		Cholesterol biosynthetic process	0.0071	CYP51A1|GGPS1|HMGCR|IDI1	216	797|530|779|761	0.00063		GO:0006695	0.214874	0
41	4	GO Biological Process		Embryo implantation	0.0071	IL1B|SOD1|PTGS2|SPP1	216	869|719|527|851	0.00063		GO:0007566	0.214874	0
74	5	GO Biological Process		Regulation of glucose transmembrane transport	0.0071	MAPK14|IL1B|INS|TNF|AKT1	216	695|869|722|860|857	0.00063		GO:0010827	0.214874	0
41	4	GO Biological Process		Positive regulation of protein import into nucleus	0.0071	MAPK1|MAPK14|PTGS2|CDK1	216	890|695|527|713	0.00063		GO:0042307	0.214874	0
74	5	GO Biological Process		Regulation of multi-organism process	0.0071	HPGDS|CALR|CACNA1H|CNR1|VEGFA	216	800|626|701|449|815	0.00063		GO:0043900	0.214874	0
41	4	GO Biological Process		Positive regulation of sprouting angiogenesis	0.0071	HMOX1|PTGS2|IL10|VEGFA	216	566|527|482|815	0.00063		GO:1903672	0.214874	0
159	7	GO Biological Process		Morphogenesis of a branching epithelium	0.0072	CTNNB1|SRC|BMP2|BCL2|IL10|VEGFA|MYC	216	887|881|476|602|482|815|896	0.00064		GO:0061138	0.214267	0
442	12	GO Biological Process		Cellular calcium ion homeostasis	0.0073	IL2|IL13|CALR|TAC1|PTH1R|HMGB1|CNR1|BCL2|ATP2B1|ENSP00000459962|FPR2|FPR1	216	653|518|626|578|431|746|449|602|587|734|845|749	0.00065		GO:0006874	0.213668	0
17	3	GO Biological Process		Positive regulation of brown fat cell differentiation	0.0074	MAPK14|PTGS2|INS	216	695|527|722	0.00066		GO:0090336	0.213077	0
17	3	GO Biological Process		Positive regulation of oxidative stress-induced cell death	0.0074	SOD1|ENDOG|TLR4	216	719|542|902	0.00066		GO:1903209	0.213077	0
508	13	GO Biological Process		Negative regulation of intracellular signal transduction	0.0074	MAPK14|IL1B|HMGCR|PARK2|PTGS2|SRC|TLR4|XDH|INS|BCL2|RELA|AKT1|MYC	216	695|869|779|533|527|881|902|416|722|602|893|857|896	0.00067		GO:1902532	0.213077	0
75	5	GO Biological Process		Regulation of plasma lipoprotein particle levels	0.0075	HMOX1|MPO|ALB|SOAT1|LDLR	216	566|407|809|803|503	0.00067		GO:0097006	0.212494	0
382	11	GO Biological Process		In utero embryonic development	0.0076	MAPK1|TP53|EGFR|PTH1R|CTNNB1|ENDOG|BMP2|IL10|AKT1|VEGFA|LIG4	216	890|770|884|431|887|542|476|482|857|815|848	0.00068		GO:0001701	0.211919	0
42	4	GO Biological Process		Response to copper ion	0.0076	AQP2|SOD1|CYP1A2|CDK1	216	521|719|677|713	0.00068		GO:0046688	0.211919	0
116	6	GO Biological Process		Glucose metabolic process	0.0078	GAPDH|MAPK14|PKLR|INS|TNF|AKT1	216	878|695|644|722|860|857	0.0007		GO:0006006	0.210791	0
76	5	GO Biological Process		Regulation of establishment of protein localization to mitochondrion	0.0079	RAC2|TP53|PARK2|MAPK8|BCL2	216	467|770|533|710|602	0.00071		GO:1903747	0.210237	0
3	2	GO Biological Process		Regulation of chronic inflammatory response to antigenic stimulus	0.0082	TNF|IL10	216	860|482	0.00074		GO:0002874	0.208619	0
3	2	GO Biological Process		N-terminal peptidyl-lysine acetylation	0.0082	CREBBP|EP300	216	914|905	0.00074		GO:0018076	0.208619	0
3	2	GO Biological Process		Negative regulation of nad(p)h oxidase activity	0.0082	IL13|INS	216	518|722	0.00074		GO:0033861	0.208619	0
43	4	GO Biological Process		B cell proliferation	0.0082	CD40LG|TLR4|BCL2|IL10	216	638|902|602|482	0.00074		GO:0042100	0.208619	0
3	2	GO Biological Process		Canonical wnt signaling pathway involved in negative regulation of apoptotic process	0.0082	MITF|CTNNB1	216	506|887	0.00074		GO:0044336	0.208619	0
43	4	GO Biological Process		Regulation of bone resorption	0.0082	EGFR|SRC|SPP1|IL6	216	884|881|851|821	0.00074		GO:0045124	0.208619	0
3	2	GO Biological Process		Regulation of retinal cell programmed cell death	0.0082	BCL2|BDNF	216	602|455	0.00074		GO:0046668	0.208619	0
3	2	GO Biological Process		Positive regulation of calcidiol 1-monooxygenase activity	0.0082	IL1B|TNF	216	869|860	0.00074		GO:0060559	0.208619	0
3	2	GO Biological Process		Ceramide translocation	0.0082	ABCB4|ABCB1	216	422|563	0.00074		GO:0099040	0.208619	0
3	2	GO Biological Process		Negative regulation of complement-dependent cytotoxicity	0.0082	IL4|IL13	216	545|518	0.00074		GO:1903660	0.208619	0
3	2	GO Biological Process		Negative regulation of primary mirna processing	0.0082	STAT3|IL6	216	863|821	0.00074		GO:2000635	0.208619	0
164	7	GO Biological Process		Regulation of endothelial cell migration	0.0083	HMOX1|CALR|HMGB1|PTGS2|TNF|AKT1|VEGFA	216	566|626|746|527|860|857|815	0.00076		GO:0010594	0.208092	0
118	6	GO Biological Process		Regulation of transcription from rna polymerase ii promoter in response to stress	0.0083	HMOX1|CREBBP|EP300|TP53|JUN|VEGFA	216	566|914|905|770|875|815	0.00077		GO:0043618	0.208092	0
18	3	GO Biological Process		Response to uv-b	0.0084	BCL2|RELA|MME	216	602|893|785	0.00077		GO:0010224	0.207572	0
18	3	GO Biological Process		Monocyte differentiation	0.0084	FASN|JUN|VEGFA	216	539|875|815	0.00077		GO:0030224	0.207572	0
18	3	GO Biological Process		Negative regulation of vascular associated smooth muscle cell proliferation	0.0084	HMOX1|CDKN1B|IL10	216	566|635|482	0.00077		GO:1904706	0.207572	0
44	4	GO Biological Process		Branching involved in ureteric bud morphogenesis	0.0087	CTNNB1|BMP2|BCL2|MYC	216	887|476|602|896	0.0008		GO:0001658	0.206048	0
119	6	GO Biological Process		Regulation of purine nucleotide metabolic process	0.0087	IL4|EP300|STAT3|NOS2|INS|LACC1	216	545|905|863|788|722|437	0.0008		GO:1900542	0.206048	0
166	7	GO Biological Process		Negative regulation of dna-binding transcription factor activity	0.0088	HMOX1|NFKBIA|CAT|MAP3K10|CHUK|IL10|CYP1B1	216	566|827|794|524|647|482|737	0.00082		GO:0043433	0.205552	0
79	5	GO Biological Process		Regulation of cellular response to heat	0.009	MAPK1|CREBBP|MAPK3|EP300|HSP90AA1	216	890|914|872|905|899	0.00084		GO:1900034	0.204576	0
522	13	GO Biological Process		Heart development	0.0091	MAPK1|CDKN1B|MAPK3|EP300|TP53|CASP3|CALR|CTNNB1|JUN|BMP2|PCNA|CDK1|VEGFA	216	890|635|872|905|770|593|626|887|875|476|461|713|815	0.00085		GO:0007507	0.204096	0
456	12	GO Biological Process		Regulation of cellular amide metabolic process	0.0091	MAPK1|GAPDH|MAPK3|STAT3|TP53|CASP3|CALR|ANG|RELA|IL6|TNF|AKT1	216	890|878|872|863|770|593|626|782|893|821|860|857	0.00085		GO:0034248	0.204096	0
3696	50	GO Biological Process		Cellular protein metabolic process	0.0092	MAPK1|NFKBIA|OGDH|NFKB1|IL2|CCND1|GAPDH|MAPK14|IL4|FNTB|MAP3K10|CREBBP|MAPK3|EP300|IL1B|CDK2|TP53|CBX4|GZMA|EGFR|ALB|SPEG|CDC25C|FAM20C|NOS2|ADORA2A|CTNNB1|ACTB|PARK2|BUB3|CHUK|CD40LG|SRC|TLR4|BMP2|PCNA|CHEK2|SPP1|CDK1|MAPK8|INS|BCL2|IL6|TNF|WDR20|HRAS|TIPARP|AKT1|MYC|NCAM1	216	890|827|791|656|653|548|878|695|545|662|524|914|872|905|869|812|770|725|512|884|809|440|758|428|788|854|887|866|533|707|647|638|881|902|476|461|443|851|713|710|722|602|821|860|488|908|497|857|896|629	0.00086		GO:0044267	0.203621	0
45	4	GO Biological Process		Regulation of protein deacetylation	0.0093	EP300|TP53|MAPK8|VEGFA	216	905|770|710|815	0.00087		GO:0090311	0.203152	0
275	9	GO Biological Process		Humoral immune response	0.0095	GAPDH|GNLY|CXCL8|TAC1|ANG|ALOX5|BCL2|IL6|TNF	216	878|620|452|578|782|611|602|821|860	0.00089		GO:0006959	0.202228	0
19	3	GO Biological Process		Positive regulation of macrophage chemotaxis	0.0095	MAPK1|MAPK14|MAPK3	216	890|695|872	0.00089		GO:0010759	0.202228	0
19	3	GO Biological Process		Platelet formation	0.0095	EP300|CASP3|CASP9	216	905|593|485	0.00089		GO:0030220	0.202228	0
807	17	GO Biological Process		Multicellular organismal reproductive process	0.0095	MAPK1|MAPK3|SOD1|EGFR|CASP3|CALR|TAC1|ANG|CTNNB1|PTGS2|CNR1|SRC|PCNA|SPP1|BCL2|UMODL1|AKT1	216	890|872|719|884|593|626|578|782|887|527|449|881|461|851|602|824|857	0.00089		GO:0048609	0.202228	0
19	3	GO Biological Process		Oxidative demethylation	0.0095	CYP2C9|CYP1A2|CYP2D6	216	479|677|632	0.00089		GO:0070989	0.202228	0
19	3	GO Biological Process		Cellular response to atp	0.0095	SOD1|PTGS2|ENSP00000459962	216	719|527|734	0.00089		GO:0071318	0.202228	0
19	3	GO Biological Process		Negative regulation of oxidative stress-induced intrinsic apoptotic signaling pathway	0.0095	PARK2|INS|AKT1	216	533|722|857	0.00089		GO:1902176	0.202228	0
19	3	GO Biological Process		Regulation of early endosome to late endosome transport	0.0095	MAPK1|MAPK3|SRC	216	890|872|881	0.00089		GO:2000641	0.202228	0
122	6	GO Biological Process		Memory	0.0096	ADCY1|TAC1|PTGS2|CNR1|BDNF|LDLR	216	401|578|527|449|455|503	0.00091		GO:0007613	0.201773	0
883	18	GO Biological Process		Anatomical structure formation involved in morphogenesis	0.0096	MAPK1|HMOX1|MAPK14|MAPK3|EP300|TP53|CXCL8|CASP3|FAM20C|CASP9|CACNA1H|ANG|CTNNB1|PTGS2|JUN|AKT1|CYP1B1|VEGFA	216	890|566|695|872|905|770|452|593|428|485|701|782|887|527|875|857|737|815	0.00091		GO:0048646	0.201773	0
169	7	GO Biological Process		Regulation of response to wounding	0.0096	HMGCR|TLR4|ALOX5|SPP1|TNF|HRAS|IL10	216	779|902|611|851|860|908|482	0.00091		GO:1903034	0.201773	0
122	6	GO Biological Process		Regulation of atp metabolic process	0.0096	IL4|EP300|STAT3|TP53|CDK1|INS	216	545|905|863|770|713|722	0.00091		GO:1903578	0.201773	0
81	5	GO Biological Process		NIK/NF-kappaB signaling	0.0099	NFKB1|TNFRSF10B|CHUK|RELA|AKT1	216	656|554|647|893|857	0.00093		GO:0038061	0.200436	0
81	5	GO Biological Process		Negative regulation of protein secretion	0.0099	CYP51A1|IL1B|HMGCR|PARK2|INS	216	797|869|779|533|722	0.00093		GO:0050709	0.200436	0
46	4	GO Biological Process		Positive regulation of immunoglobulin production	0.0099	IL2|IL4|IL13|IL6	216	653|545|518|821	0.00094		GO:0002639	0.200436	0
46	4	GO Biological Process		Unsaturated fatty acid biosynthetic process	0.0099	HPGDS|PTGS1|PTGS2|ALOX5	216	800|767|527|611	0.00094		GO:0006636	0.200436	0
46	4	GO Biological Process		Lactation	0.0099	CCND1|NME1|XDH|VEGFA	216	548|686|416|815	0.00094		GO:0007595	0.200436	0
46	4	GO Biological Process		Response to exogenous dsrna	0.0099	MAPK1|NFKBIA|PQBP1|MAPK3	216	890|827|413|872	0.00094		GO:0043330	0.200436	0
46	4	GO Biological Process		Negative regulation of smooth muscle cell proliferation	0.0099	HMOX1|CDKN1B|ANG|IL10	216	566|635|782|482	0.00094		GO:0048662	0.200436	0
278	9	GO Biological Process		Cellular amino acid metabolic process	0.01	HSD17B10|OGDH|ODC1|TYR|PTS|GOT1L1|NOS2|AFMID|GPT	216	491|791|617|752|623|743|788|572|446	0.00096		GO:0006520	0.2	0
223	8	GO Biological Process		Energy derivation by oxidation of organic compounds	0.0102	OGDH|CAT|ME2|CYP1A2|CS|ADRB3|AKT1|MYC	216	791|794|551|677|473|470|857|896	0.00097		GO:0015980	0.19914	0
82	5	GO Biological Process		Response to osmotic stress	0.0103	TP53|EGFR|CASP3|PTGS2|TNF	216	770|884|593|527|860	0.00098		GO:0006970	0.198716	0
82	5	GO Biological Process		Lymphocyte proliferation	0.0103	TP53|CD40LG|TLR4|BCL2|IL10	216	770|638|902|602|482	0.00098		GO:0046651	0.198716	0
82	5	GO Biological Process		Positive regulation of mitotic cell cycle phase transition	0.0103	CCND1|EGFR|CDC25C|CDK1|AKT1	216	548|884|758|713|857	0.00098		GO:1901992	0.198716	0
224	8	GO Biological Process		Adenylate cyclase-modulating g protein-coupled receptor signaling pathway	0.0104	ADCY1|PTH1R|ADORA2A|ADRB3|CNR1|CNR2|FPR2|FPR1	216	401|431|854|470|449|605|845|749	0.001		GO:0007188	0.198297	0
125	6	GO Biological Process		Pattern recognition receptor signaling pathway	0.0106	NFKBIA|HMGB1|CHUK|TLR4|RELA|LACC1	216	827|746|647|902|893|437	0.001		GO:0002221	0.197469	0
83	5	GO Biological Process		Production of molecular mediator of immune response	0.0106	IL4|CD86|CD40LG|LACC1|LIG4	216	545|650|638|437|848	0.001		GO:0002440	0.197469	0
125	6	GO Biological Process		Negative regulation of immune effector process	0.0106	HMOX1|IL2|IL4|INS|TNF|IL10	216	566|653|545|722|860|482	0.001		GO:0002698	0.197469	0
47	4	GO Biological Process		Positive regulation of epithelial to mesenchymal transition	0.0106	IL1B|CTNNB1|BMP2|IL6	216	869|887|476|821	0.001		GO:0010718	0.197469	0
83	5	GO Biological Process		Regulation of telomere maintenance	0.0106	MAPK1|MAPK3|CTNNB1|SRC|MYC	216	890|872|887|881|896	0.001		GO:0032204	0.197469	0
20	3	GO Biological Process		Response to muramyl dipeptide	0.0106	NFKBIA|MAPK14|RELA	216	827|695|893	0.001		GO:0032495	0.197469	0
20	3	GO Biological Process		Positive regulation of superoxide anion generation	0.0106	SOD1|EGFR|FPR2	216	719|884|845	0.001		GO:0032930	0.197469	0
125	6	GO Biological Process		Tumor necrosis factor-mediated signaling pathway	0.0106	NFKBIA|TP53|CHUK|CD40LG|RELA|TNF	216	827|770|647|638|893|860	0.001		GO:0033209	0.197469	0
20	3	GO Biological Process		T-helper 1 type immune response	0.0106	HMGB1|TLR4|HRAS	216	746|902|908	0.001		GO:0042088	0.197469	0
47	4	GO Biological Process		Regulation of cd4-positive, alpha-beta t cell differentiation	0.0106	IL2|IL4|CD86|HMGB1	216	653|545|650|746	0.001		GO:0043370	0.197469	0
20	3	GO Biological Process		Neurotrophin trk receptor signaling pathway	0.0106	CASP3|SRC|BDNF	216	593|881|455	0.001		GO:0048011	0.197469	0
340	10	GO Biological Process		Regulation of cytosolic calcium ion concentration	0.0106	IL2|IL13|TAC1|PTH1R|HMGB1|CNR1|ATP2B1|ENSP00000459962|FPR2|FPR1	216	653|518|578|431|746|449|587|734|845|749	0.001		GO:0051480	0.197469	0
47	4	GO Biological Process		Response to epidermal growth factor	0.0106	MAPK1|MAPK3|EGFR|AKT1	216	890|872|884|857	0.001		GO:0070849	0.197469	0
47	4	GO Biological Process		Positive regulation of purine nucleotide metabolic process	0.0106	IL4|STAT3|NOS2|INS	216	545|863|788|722	0.001		GO:1900544	0.197469	0
20	3	GO Biological Process		Positive regulation of amyloid-beta formation	0.0106	CASP3|RELA|TNF	216	593|893|860	0.001		GO:1902004	0.197469	0
47	4	GO Biological Process		Positive regulation of atp metabolic process	0.0106	IL4|STAT3|CDK1|INS	216	545|863|713|722	0.001		GO:1903580	0.197469	0
125	6	GO Biological Process		Regulation of protein localization to cell periphery	0.0106	EGFR|ACTB|INS|TNF|HRAS|AKT1	216	884|866|722|860|908|857	0.001		GO:1904375	0.197469	0
971	19	GO Biological Process		Regulation of cellular component biogenesis	0.0107	VCL|CDKN1B|RAC2|EP300|IL1B|TP53|TAC1|HSP90AA1|CCDC88A|HMGB1|PARK2|SRC|TLR4|CCL26|SAR1B|TNF|HRAS|BDNF|VEGFA	216	671|635|467|905|869|770|578|899|560|746|533|881|902|806|818|860|908|455|815	0.001		GO:0044087	0.197062	0
2056	32	GO Biological Process		Gene expression	0.011	HSD17B10|PQBP1|NFKB1|IL2|CCND1|IL4|CREBBP|MAPK3|EP300|IL1B|STAT3|TP53|EGFR|MITF|CASP3|CALR|NOS2|ANG|HMGB1|PTGS2|JUN|TLR4|CDK1|ZNF143|RELA|LACC1|TCEB3|TNF|MME|CCS|AKT1|NR2E3	216	491|413|656|653|548|545|914|872|905|869|863|770|884|506|593|626|788|782|746|527|875|902|713|836|893|437|692|860|785|755|857|584	0.0011		GO:0010467	0.195861	0
48	4	GO Biological Process		Response to cold	0.0111	NFKBIA|UCP1|HSP90AA1|ATP2B1	216	827|776|899|587	0.0011		GO:0009409	0.195468	0
48	4	GO Biological Process		Face development	0.0111	MAPK1|MAPK3|EP300|TIPARP	216	890|872|905|497	0.0011		GO:0060324	0.195468	0
4	2	GO Biological Process		Fever generation	0.0113	IL1B|ENSP00000459962	216	869|734	0.0011		GO:0001660	0.194692	0
4	2	GO Biological Process		Regulation of schwann cell differentiation	0.0113	CDK1|RELA	216	713|893	0.0011		GO:0014038	0.194692	0
4	2	GO Biological Process		Smooth muscle adaptation	0.0113	HMOX1|IL1B	216	566|869	0.0011		GO:0014805	0.194692	0
4	2	GO Biological Process		Sequestering of triglyceride	0.0113	IL1B|TNF	216	869|860	0.0011		GO:0030730	0.194692	0
4	2	GO Biological Process		Activation of phospholipase a2 activity	0.0113	EGFR|ANG	216	884|782	0.0011		GO:0032431	0.194692	0
4	2	GO Biological Process		Response to cobalamin	0.0113	EGFR|RELA	216	884|893	0.0011		GO:0033590	0.194692	0
4	2	GO Biological Process		Response to carbon monoxide	0.0113	SOD1|IL10	216	719|482	0.0011		GO:0034465	0.194692	0
4	2	GO Biological Process		Negative regulation of vascular wound healing	0.0113	ALOX5|TNF	216	611|860	0.0011		GO:0061044	0.194692	0
4	2	GO Biological Process		Regulation of astrocyte activation	0.0113	IL6|LDLR	216	821|503	0.0011		GO:0061888	0.194692	0
4	2	GO Biological Process		Regulation of golgi inheritance	0.0113	MAPK1|MAPK3	216	890|872	0.0011		GO:0090170	0.194692	0
176	7	GO Biological Process		Positive regulation of endopeptidase activity	0.0115	STAT3|TNFRSF10B|CASP9|HMGB1|XDH|TNF|MYC	216	863|554|485|746|416|860|896	0.0011		GO:0010950	0.19393	0
85	5	GO Biological Process		Negative regulation of nf-kappab transcription factor activity	0.0116	NFKBIA|CAT|CHUK|IL10|CYP1B1	216	827|794|647|482|737	0.0011		GO:0032088	0.193554	0
21	3	GO Biological Process		Negative regulation of lipid storage	0.0116	NFKBIA|IL6|TNF	216	827|821|860	0.0012		GO:0010888	0.193554	0
21	3	GO Biological Process		Melanocyte differentiation	0.0116	MITF|TYRP1|BCL2	216	506|659|602	0.0012		GO:0030318	0.193554	0
21	3	GO Biological Process		Negative regulation of cd4-positive, alpha-beta t cell differentiation	0.0116	IL2|IL4|HMGB1	216	653|545|746	0.0012		GO:0043371	0.193554	0
21	3	GO Biological Process		Positive regulation of cell migration involved in sprouting angiogenesis	0.0116	HMOX1|PTGS2|VEGFA	216	566|527|815	0.0012		GO:0090050	0.193554	0
21	3	GO Biological Process		Negative regulation of oxidative stress-induced neuron death	0.0116	CTNNB1|PARK2|IL10	216	887|533|482	0.0012		GO:1903204	0.193554	0
49	4	GO Biological Process		Glutathione metabolic process	0.0117	GSR|SOD1|HPGDS|CNDP2	216	494|719|800|581	0.0012		GO:0006749	0.193181	0
49	4	GO Biological Process		Regulation of protein autophosphorylation	0.0117	JUN|SRC|INS|VEGFA	216	875|881|722|815	0.0012		GO:0031952	0.193181	0
49	4	GO Biological Process		Positive regulation of organ growth	0.0117	MAPK1|MAPK14|CDK1|AKT1	216	890|695|713|857	0.0012		GO:0046622	0.193181	0
542	13	GO Biological Process		Positive regulation of cellular component biogenesis	0.0119	CDKN1B|RAC2|TP53|TAC1|HSP90AA1|CCDC88A|SRC|TLR4|CCL26|TNF|HRAS|BDNF|VEGFA	216	635|467|770|578|899|560|881|902|806|860|908|455|815	0.0012		GO:0044089	0.192445	0
231	8	GO Biological Process		Response to insulin	0.0121	CAT|PKLR|SRC|GPT|INS|RELA|IL10|AKT1	216	794|644|881|446|722|893|482|857	0.0012		GO:0032868	0.191721	0
[truncated: 1,642 more rows]
